# Supplementary material for: Impact of immune cells on the risk of frozen shoulder: A 2-sample Mendelian randomization study
Source: Medicine (Baltimore). 2024 Nov 1;103(44):e40271. doi: 10.1097/MD.0000000000040271 (PMC11537608; doi:10.1097/MD.0000000000040271)
Supplement: Supplementary file 1 [file medi-103-e40271-s001.xlsx]

## Sheet: SDC 1
ESM_1: Descriptive detail of SNP associated with immune cells
Chr.exposure	Pos.exposure	SNP	Other_allele.exposure	Effect_allele.exposure	Beta.exposure	SE.exposure	Pval.exposure	Samplesize.exposure	Exposure	MR_keep.exposure	Factors	F
1	232910217	rs72757888	C	T	0.5864	0.1201	1.086e-06	3658	IgD+ B cell %B cell || id:ebi-a-GCST90001391	TRUE	1	23.8398
2	237651652	rs56209800	A	T	-0.2355	0.05263	7.90806e-06	3658	IgD+ B cell %B cell || id:ebi-a-GCST90001391	TRUE	1	20.0224
2	65774712	rs7597061	T	G	0.1829	0.04129	9.66696e-06	3658	IgD+ B cell %B cell || id:ebi-a-GCST90001391	TRUE	1	19.6217
3	107115948	rs138919897	A	G	1.402	0.2997	2.986e-06	3658	IgD+ B cell %B cell || id:ebi-a-GCST90001391	TRUE	1	21.8838
4	163423643	rs4691917	A	G	0.9378	0.1877	6.10394e-07	3658	IgD+ B cell %B cell || id:ebi-a-GCST90001391	TRUE	1	24.9627
5	145228777	rs17405603	A	T	0.1542	0.02757	2.38298e-08	3658	IgD+ B cell %B cell || id:ebi-a-GCST90001391	TRUE	1	31.2821
6	114201445	rs72952600	C	G	0.49	0.1045	2.83302e-06	3658	IgD+ B cell %B cell || id:ebi-a-GCST90001391	TRUE	1	21.9867
6	31345115	rs9265870	A	G	0.1454	0.03049	1.92398e-06	3658	IgD+ B cell %B cell || id:ebi-a-GCST90001391	TRUE	1	22.7412
6	91081363	rs12204136	T	C	0.2426	0.05485	9.99793e-06	3658	IgD+ B cell %B cell || id:ebi-a-GCST90001391	TRUE	1	19.5627
7	68560708	rs10226722	T	C	0.1184	0.0256	3.83698e-06	3658	IgD+ B cell %B cell || id:ebi-a-GCST90001391	TRUE	1	21.3906
8	118311162	rs2450220	C	T	-0.152	0.03167	1.65299e-06	3658	IgD+ B cell %B cell || id:ebi-a-GCST90001391	TRUE	1	23.0352
9	2570753	rs140191306	C	T	0.4421	0.09364	2.427e-06	3658	IgD+ B cell %B cell || id:ebi-a-GCST90001391	TRUE	1	22.2904
12	109790250	rs11068290	C	T	0.3904	0.08097	1.486e-06	3658	IgD+ B cell %B cell || id:ebi-a-GCST90001391	TRUE	1	23.2472
13	22305590	rs11616703	G	T	-0.4199	0.09432	8.75105e-06	3658	IgD+ B cell %B cell || id:ebi-a-GCST90001391	TRUE	1	19.8191
16	30733505	rs62057183	C	T	0.1273	0.02872	9.63496e-06	3658	IgD+ B cell %B cell || id:ebi-a-GCST90001391	TRUE	1	19.6466
17	79663261	rs73426855	T	C	-0.174	0.03482	6.07995e-07	3658	IgD+ B cell %B cell || id:ebi-a-GCST90001391	TRUE	1	24.9713
17	53014641	rs148496020	T	A	-0.4088	0.08921	4.74799e-06	3658	IgD+ B cell %B cell || id:ebi-a-GCST90001391	TRUE	1	20.9988
1	247537604	rs1919856	A	G	0.1675	0.03766	8.94499e-06	3656	IgD+ CD38+ B cell Absolute Count || id:ebi-a-GCST90001392	TRUE	2	19.7819
1	200889031	rs116285595	C	T	0.6503	0.1415	4.44396e-06	3656	IgD+ CD38+ B cell Absolute Count || id:ebi-a-GCST90001392	TRUE	2	21.121
1	214302917	rs116104104	C	T	5.387	1.184	5.50503e-06	3656	IgD+ CD38+ B cell Absolute Count || id:ebi-a-GCST90001392	TRUE	2	20.701
1	98683814	rs12036556	C	T	0.3487	0.07421	2.714e-06	3656	IgD+ CD38+ B cell Absolute Count || id:ebi-a-GCST90001392	TRUE	2	22.079
1	233368129	rs1294253	T	C	-0.1382	0.02658	2.1e-07	3656	IgD+ CD38+ B cell Absolute Count || id:ebi-a-GCST90001392	TRUE	2	27.0337
1	167058031	rs146959444	T	C	1.249	0.2574	1.287e-06	3656	IgD+ CD38+ B cell Absolute Count || id:ebi-a-GCST90001392	TRUE	2	23.5455
2	127670776	rs113965271	G	C	-0.3262	0.07211	6.28507e-06	3656	IgD+ CD38+ B cell Absolute Count || id:ebi-a-GCST90001392	TRUE	2	20.4634
2	16282959	rs733555	G	T	-0.1396	0.02714	2.85299e-07	3656	IgD+ CD38+ B cell Absolute Count || id:ebi-a-GCST90001392	TRUE	2	26.4576
2	154780227	rs78188887	A	G	1.533	0.3206	1.80198e-06	3656	IgD+ CD38+ B cell Absolute Count || id:ebi-a-GCST90001392	TRUE	2	22.8643
2	104971345	rs140380950	T	C	-0.3568	0.06296	1.567e-08	3656	IgD+ CD38+ B cell Absolute Count || id:ebi-a-GCST90001392	TRUE	2	32.1159
3	164084133	rs374727947	T	G	0.6111	0.1307	3.02197e-06	3656	IgD+ CD38+ B cell Absolute Count || id:ebi-a-GCST90001392	TRUE	2	21.8612
3	4395674	rs794185	T	C	-0.1116	0.02511	9.05899e-06	3656	IgD+ CD38+ B cell Absolute Count || id:ebi-a-GCST90001392	TRUE	2	19.7531
4	15913446	rs76112278	G	A	-0.4579	0.08605	1.09099e-07	3656	IgD+ CD38+ B cell Absolute Count || id:ebi-a-GCST90001392	TRUE	2	28.3165
4	38378212	rs7667070	T	C	-0.2956	0.06254	2.36298e-06	3656	IgD+ CD38+ B cell Absolute Count || id:ebi-a-GCST90001392	TRUE	2	22.3405
5	158849602	rs80330977	G	A	-0.2576	0.04422	6.158e-09	3656	IgD+ CD38+ B cell Absolute Count || id:ebi-a-GCST90001392	TRUE	2	33.9355
5	498658	rs78658073	G	A	1.665	0.362	4.385e-06	3656	IgD+ CD38+ B cell Absolute Count || id:ebi-a-GCST90001392	TRUE	2	21.1549
5	18919417	rs76660971	G	A	-0.1264	0.02828	8.14798e-06	3656	IgD+ CD38+ B cell Absolute Count || id:ebi-a-GCST90001392	TRUE	2	19.9772
7	48751421	rs117772462	T	A	-0.4238	0.09514	8.67401e-06	3656	IgD+ CD38+ B cell Absolute Count || id:ebi-a-GCST90001392	TRUE	2	19.8425
7	187171	rs10265656	A	G	-0.2229	0.04923	6.15106e-06	3656	IgD+ CD38+ B cell Absolute Count || id:ebi-a-GCST90001392	TRUE	2	20.5003
7	12807766	rs143397127	T	C	-0.4626	0.09576	1.41599e-06	3656	IgD+ CD38+ B cell Absolute Count || id:ebi-a-GCST90001392	TRUE	2	23.3369
8	117243711	rs1695681	C	A	-0.1256	0.02413	2.05698e-07	3656	IgD+ CD38+ B cell Absolute Count || id:ebi-a-GCST90001392	TRUE	2	27.0935
8	101758236	rs16868356	T	C	0.4146	0.08532	1.226e-06	3656	IgD+ CD38+ B cell Absolute Count || id:ebi-a-GCST90001392	TRUE	2	23.6133
8	129605573	rs2395904	T	G	-0.1279	0.02666	1.69001e-06	3656	IgD+ CD38+ B cell Absolute Count || id:ebi-a-GCST90001392	TRUE	2	23.0155
10	61964150	rs10821937	C	T	-0.1118	0.02511	8.81089e-06	3656	IgD+ CD38+ B cell Absolute Count || id:ebi-a-GCST90001392	TRUE	2	19.8239
11	15307352	rs61878035	G	A	0.1453	0.03068	2.24202e-06	3656	IgD+ CD38+ B cell Absolute Count || id:ebi-a-GCST90001392	TRUE	2	22.4295
12	109790250	rs11068290	C	T	0.3555	0.07815	5.55098e-06	3656	IgD+ CD38+ B cell Absolute Count || id:ebi-a-GCST90001392	TRUE	2	20.6929
12	78396688	rs118090735	T	G	1.518	0.3399	8.22602e-06	3656	IgD+ CD38+ B cell Absolute Count || id:ebi-a-GCST90001392	TRUE	2	19.9453
14	81000318	rs11159480	G	T	-0.1526	0.0323	2.399e-06	3656	IgD+ CD38+ B cell Absolute Count || id:ebi-a-GCST90001392	TRUE	2	22.3205
15	56048698	rs7169431	A	G	-0.2007	0.04408	5.45896e-06	3656	IgD+ CD38+ B cell Absolute Count || id:ebi-a-GCST90001392	TRUE	2	20.7306
16	55416567	rs76608654	T	C	0.2489	0.05423	4.56405e-06	3656	IgD+ CD38+ B cell Absolute Count || id:ebi-a-GCST90001392	TRUE	2	21.0654
17	39882136	rs12939565	A	T	-0.1364	0.02672	3.47496e-07	3656	IgD+ CD38+ B cell Absolute Count || id:ebi-a-GCST90001392	TRUE	2	26.0589
1	7949925	rs75766272	C	T	0.3861	0.08587	7.14299e-06	3657	IgD+ CD38dim B cell %B cell || id:ebi-a-GCST90001393	TRUE	3	20.217
2	228367334	rs7595353	T	C	-0.1211	0.02671	6.02005e-06	3657	IgD+ CD38dim B cell %B cell || id:ebi-a-GCST90001393	TRUE	3	20.5561
3	6972444	rs9865821	C	A	0.115	0.02558	7.16193e-06	3657	IgD+ CD38dim B cell %B cell || id:ebi-a-GCST90001393	TRUE	3	20.2113
4	169407058	rs6835759	A	G	0.1189	0.02486	1.79498e-06	3657	IgD+ CD38dim B cell %B cell || id:ebi-a-GCST90001393	TRUE	3	22.875
5	84124589	rs2301101	T	G	-0.187	0.03994	2.93501e-06	3657	IgD+ CD38dim B cell %B cell || id:ebi-a-GCST90001393	TRUE	3	21.9213
6	166088560	rs9459562	G	C	0.1101	0.02478	9.1791e-06	3657	IgD+ CD38dim B cell %B cell || id:ebi-a-GCST90001393	TRUE	3	19.7411
8	60935469	rs6998850	A	G	0.1204	0.02683	7.45899e-06	3657	IgD+ CD38dim B cell %B cell || id:ebi-a-GCST90001393	TRUE	3	20.1378
8	4461154	rs546147740	T	C	0.763	0.1665	4.75499e-06	3657	IgD+ CD38dim B cell %B cell || id:ebi-a-GCST90001393	TRUE	3	21.0001
8	12660786	rs62488766	A	G	-0.3635	0.08066	6.80205e-06	3657	IgD+ CD38dim B cell %B cell || id:ebi-a-GCST90001393	TRUE	3	20.3092
12	1527960	rs61912200	T	A	1.216	0.2655	4.81903e-06	3657	IgD+ CD38dim B cell %B cell || id:ebi-a-GCST90001393	TRUE	3	20.9767
14	65207086	rs78269238	C	T	-0.2771	0.05349	2.34498e-07	3657	IgD+ CD38dim B cell %B cell || id:ebi-a-GCST90001393	TRUE	3	26.8366
17	8736587	rs60521331	G	A	0.1107	0.02463	7.24202e-06	3657	IgD+ CD38dim B cell %B cell || id:ebi-a-GCST90001393	TRUE	3	20.2007
17	51123586	rs34157595	T	C	0.1327	0.02673	7.23303e-07	3657	IgD+ CD38dim B cell %B cell || id:ebi-a-GCST90001393	TRUE	3	24.6459
19	52567364	rs329966	A	G	-0.1265	0.02461	2.90402e-07	3657	IgD+ CD38dim B cell %B cell || id:ebi-a-GCST90001393	TRUE	3	26.4215
20	50223067	rs4811007	A	G	0.1261	0.02461	3.12702e-07	3657	IgD+ CD38dim B cell %B cell || id:ebi-a-GCST90001393	TRUE	3	26.2547
20	50938227	rs73909843	T	C	0.2092	0.0466	7.39095e-06	3657	IgD+ CD38dim B cell %B cell || id:ebi-a-GCST90001393	TRUE	3	20.1535
21	37991655	rs78958229	C	T	0.2934	0.0591	7.21705e-07	3657	IgD+ CD38dim B cell %B cell || id:ebi-a-GCST90001393	TRUE	3	24.6459
1	166629445	rs72691696	C	T	1.476	0.332	9.04899e-06	3656	IgD+ CD38dim B cell Absolute Count || id:ebi-a-GCST90001394	TRUE	4	19.765
4	90491241	rs7690529	A	G	0.5256	0.1173	7.71898e-06	3656	IgD+ CD38dim B cell Absolute Count || id:ebi-a-GCST90001394	TRUE	4	20.0777
5	129451060	rs147207149	A	G	0.6732	0.1407	1.78398e-06	3656	IgD+ CD38dim B cell Absolute Count || id:ebi-a-GCST90001394	TRUE	4	22.8929
5	158858945	rs17056318	T	C	-0.2225	0.04431	5.37403e-07	3656	IgD+ CD38dim B cell Absolute Count || id:ebi-a-GCST90001394	TRUE	4	25.2149
5	118881043	rs1510970	G	A	-0.1966	0.04234	3.57001e-06	3656	IgD+ CD38dim B cell Absolute Count || id:ebi-a-GCST90001394	TRUE	4	21.5608
5	146759225	rs115150472	C	T	2.534	0.5718	9.63008e-06	3656	IgD+ CD38dim B cell Absolute Count || id:ebi-a-GCST90001394	TRUE	4	19.6393
5	167543732	rs141880653	C	T	1.849	0.3979	3.49004e-06	3656	IgD+ CD38dim B cell Absolute Count || id:ebi-a-GCST90001394	TRUE	4	21.5936
6	52471917	rs115951641	A	T	0.2476	0.05577	9.24996e-06	3656	IgD+ CD38dim B cell Absolute Count || id:ebi-a-GCST90001394	TRUE	4	19.7106
6	100373584	rs12197153	G	A	2.216	0.4431	5.95895e-07	3656	IgD+ CD38dim B cell Absolute Count || id:ebi-a-GCST90001394	TRUE	4	25.0113
7	12807766	rs143397127	T	C	-0.4549	0.09626	2.37602e-06	3656	IgD+ CD38dim B cell Absolute Count || id:ebi-a-GCST90001394	TRUE	4	22.3326
7	88239228	rs190448231	T	G	0.327	0.07351	8.89406e-06	3656	IgD+ CD38dim B cell Absolute Count || id:ebi-a-GCST90001394	TRUE	4	19.788
8	129605573	rs2395904	T	G	-0.1253	0.0268	3.02503e-06	3656	IgD+ CD38dim B cell Absolute Count || id:ebi-a-GCST90001394	TRUE	4	21.8591
8	69281301	rs283340	T	C	0.1175	0.02409	1.128e-06	3656	IgD+ CD38dim B cell Absolute Count || id:ebi-a-GCST90001394	TRUE	4	23.7904
8	2097003	rs150663332	C	T	-0.1942	0.0428	5.88098e-06	3656	IgD+ CD38dim B cell Absolute Count || id:ebi-a-GCST90001394	TRUE	4	20.5878
9	135856008	rs139801247	T	C	0.3801	0.0836	5.63002e-06	3656	IgD+ CD38dim B cell Absolute Count || id:ebi-a-GCST90001394	TRUE	4	20.672
10	33503086	rs116851238	C	T	-0.4319	0.08996	1.64399e-06	3656	IgD+ CD38dim B cell Absolute Count || id:ebi-a-GCST90001394	TRUE	4	23.0498
11	120110021	rs12799241	G	A	0.13	0.0273	1.99301e-06	3656	IgD+ CD38dim B cell Absolute Count || id:ebi-a-GCST90001394	TRUE	4	22.6757
13	71854164	rs75474045	G	A	0.5528	0.1063	2.08502e-07	3656	IgD+ CD38dim B cell Absolute Count || id:ebi-a-GCST90001394	TRUE	4	27.0439
15	36885212	rs12906621	G	A	0.1764	0.03817	3.91102e-06	3656	IgD+ CD38dim B cell Absolute Count || id:ebi-a-GCST90001394	TRUE	4	21.3576
16	55415281	rs117518951	T	C	0.2458	0.0546	6.92708e-06	3656	IgD+ CD38dim B cell Absolute Count || id:ebi-a-GCST90001394	TRUE	4	20.2665
16	84271633	rs143176410	G	C	1.912	0.3929	1.185e-06	3656	IgD+ CD38dim B cell Absolute Count || id:ebi-a-GCST90001394	TRUE	4	23.6816
17	81291901	rs8076302	C	T	-0.1385	0.03056	6.00703e-06	3656	IgD+ CD38dim B cell Absolute Count || id:ebi-a-GCST90001394	TRUE	4	20.5396
17	39882137	rs12939566	A	T	-0.1486	0.02725	5.30603e-08	3656	IgD+ CD38dim B cell Absolute Count || id:ebi-a-GCST90001394	TRUE	4	29.7375
17	15027917	rs4792571	G	T	0.1093	0.02377	4.41804e-06	3656	IgD+ CD38dim B cell Absolute Count || id:ebi-a-GCST90001394	TRUE	4	21.1437
19	52535857	rs655580	G	A	0.1183	0.0239	7.70495e-07	3656	IgD+ CD38dim B cell Absolute Count || id:ebi-a-GCST90001394	TRUE	4	24.5004
20	61351498	rs34764986	T	C	-0.2175	0.04671	3.31497e-06	3656	IgD+ CD38dim B cell Absolute Count || id:ebi-a-GCST90001394	TRUE	4	21.682
1	111371809	rs12122084	G	A	-0.1408	0.03104	5.93895e-06	3657	IgD+ CD38- B cell %B cell || id:ebi-a-GCST90001395	TRUE	5	20.576
3	188906636	rs1512044	G	A	0.202	0.03882	2.07e-07	3657	IgD+ CD38- B cell %B cell || id:ebi-a-GCST90001395	TRUE	5	27.0764
4	108487511	rs76376526	C	T	0.4948	0.1101	7.20593e-06	3657	IgD+ CD38- B cell %B cell || id:ebi-a-GCST90001395	TRUE	5	20.1969
5	137085809	rs78009119	T	G	-0.4914	0.1063	3.88401e-06	3657	IgD+ CD38- B cell %B cell || id:ebi-a-GCST90001395	TRUE	5	21.37
5	90971551	rs34843244	A	T	0.308	0.06835	6.80597e-06	3657	IgD+ CD38- B cell %B cell || id:ebi-a-GCST90001395	TRUE	5	20.306
6	5380657	rs115802369	A	G	-0.4129	0.0922	7.76497e-06	3657	IgD+ CD38- B cell %B cell || id:ebi-a-GCST90001395	TRUE	5	20.0552
6	32800508	rs2621369	C	T	0.1498	0.03155	2.13098e-06	3657	IgD+ CD38- B cell %B cell || id:ebi-a-GCST90001395	TRUE	5	22.5437
6	161450723	rs113398446	A	C	0.1793	0.03256	3.91201e-08	3657	IgD+ CD38- B cell %B cell || id:ebi-a-GCST90001395	TRUE	5	30.3244
6	32417156	rs80032720	G	A	0.2539	0.05434	3.08901e-06	3657	IgD+ CD38- B cell %B cell || id:ebi-a-GCST90001395	TRUE	5	21.8316
7	119924151	rs10254361	G	T	0.1333	0.02899	4.40099e-06	3657	IgD+ CD38- B cell %B cell || id:ebi-a-GCST90001395	TRUE	5	21.1429
8	14813772	rs2251199	A	G	0.1168	0.02572	5.73799e-06	3657	IgD+ CD38- B cell %B cell || id:ebi-a-GCST90001395	TRUE	5	20.6226
8	28407958	rs62502412	A	T	0.1209	0.02712	8.58401e-06	3657	IgD+ CD38- B cell %B cell || id:ebi-a-GCST90001395	TRUE	5	19.8734
8	78683169	rs10111625	A	G	-0.1169	0.02611	7.72094e-06	3657	IgD+ CD38- B cell %B cell || id:ebi-a-GCST90001395	TRUE	5	20.0454
8	29774323	rs7012048	T	C	0.1407	0.0311	6.25403e-06	3657	IgD+ CD38- B cell %B cell || id:ebi-a-GCST90001395	TRUE	5	20.4676
9	37982530	rs148952274	C	T	-2.911	0.6469	7.01003e-06	3657	IgD+ CD38- B cell %B cell || id:ebi-a-GCST90001395	TRUE	5	20.2493
12	65947729	rs79870102	A	G	0.9733	0.216	6.83502e-06	3657	IgD+ CD38- B cell %B cell || id:ebi-a-GCST90001395	TRUE	5	20.3042
14	20205706	rs1959342	A	T	0.112	0.02529	9.81002e-06	3657	IgD+ CD38- B cell %B cell || id:ebi-a-GCST90001395	TRUE	5	19.6127
14	95739501	rs77762131	G	C	0.3388	0.05748	4.101e-09	3657	IgD+ CD38- B cell %B cell || id:ebi-a-GCST90001395	TRUE	5	34.7419
15	44225491	rs10444793	G	A	-0.4608	0.09102	4.34901e-07	3657	IgD+ CD38- B cell %B cell || id:ebi-a-GCST90001395	TRUE	5	25.6302
15	39903436	rs147135384	T	C	-2.756	0.6192	8.78294e-06	3657	IgD+ CD38- B cell %B cell || id:ebi-a-GCST90001395	TRUE	5	19.8105
16	81952978	rs11150426	G	C	-0.1169	0.02444	1.78098e-06	3657	IgD+ CD38- B cell %B cell || id:ebi-a-GCST90001395	TRUE	5	22.8785
16	52260641	rs181771926	G	A	-0.5276	0.1101	1.73002e-06	3657	IgD+ CD38- B cell %B cell || id:ebi-a-GCST90001395	TRUE	5	22.9633
19	52567364	rs329966	A	G	0.1246	0.02445	3.62702e-07	3657	IgD+ CD38- B cell %B cell || id:ebi-a-GCST90001395	TRUE	5	25.9704
20	50938227	rs73909843	T	C	-0.2138	0.04629	4.00904e-06	3657	IgD+ CD38- B cell %B cell || id:ebi-a-GCST90001395	TRUE	5	21.3325
20	8023233	rs35050775	G	T	0.3463	0.07724	7.53894e-06	3657	IgD+ CD38- B cell %B cell || id:ebi-a-GCST90001395	TRUE	5	20.1011
1	85479977	rs10493766	A	G	-0.1336	0.02933	5.433e-06	3656	IgD+ CD38- B cell Absolute Count || id:ebi-a-GCST90001396	TRUE	6	20.7486
3	44699591	rs149701635	C	G	-0.3526	0.07768	5.84804e-06	3656	IgD+ CD38- B cell Absolute Count || id:ebi-a-GCST90001396	TRUE	6	20.6037
3	96687564	rs79207264	G	A	0.1854	0.03946	2.73602e-06	3656	IgD+ CD38- B cell Absolute Count || id:ebi-a-GCST90001396	TRUE	6	22.0752
4	177737259	rs71615254	A	C	-0.278	0.0622	8.085e-06	3656	IgD+ CD38- B cell Absolute Count || id:ebi-a-GCST90001396	TRUE	6	19.976
5	502823	rs146127735	G	A	0.3025	0.06424	2.59298e-06	3656	IgD+ CD38- B cell Absolute Count || id:ebi-a-GCST90001396	TRUE	6	22.1738
6	32790984	rs1158784	A	T	0.174	0.03801	4.88405e-06	3656	IgD+ CD38- B cell Absolute Count || id:ebi-a-GCST90001396	TRUE	6	20.9557
6	130193445	rs12216018	C	T	-0.1686	0.03603	2.988e-06	3656	IgD+ CD38- B cell Absolute Count || id:ebi-a-GCST90001396	TRUE	6	21.8971
7	96673295	rs7809268	T	C	-0.2247	0.04918	5.07201e-06	3656	IgD+ CD38- B cell Absolute Count || id:ebi-a-GCST90001396	TRUE	6	20.8751
7	7832045	rs144625305	C	T	0.6074	0.1364	8.70001e-06	3656	IgD+ CD38- B cell Absolute Count || id:ebi-a-GCST90001396	TRUE	6	19.8299
8	5269878	rs10866982	G	A	-0.1114	0.02467	6.49307e-06	3656	IgD+ CD38- B cell Absolute Count || id:ebi-a-GCST90001396	TRUE	6	20.3907
10	83687763	rs12763172	T	C	0.1258	0.02784	6.38499e-06	3656	IgD+ CD38- B cell Absolute Count || id:ebi-a-GCST90001396	TRUE	6	20.4185
10	31885682	rs7909504	G	A	-0.165	0.03707	8.79103e-06	3656	IgD+ CD38- B cell Absolute Count || id:ebi-a-GCST90001396	TRUE	6	19.8117
11	125749799	rs146687492	G	T	-0.3372	0.07361	4.76903e-06	3656	IgD+ CD38- B cell Absolute Count || id:ebi-a-GCST90001396	TRUE	6	20.9846
13	108341146	rs12874404	A	G	0.1363	0.02669	3.41602e-07	3656	IgD+ CD38- B cell Absolute Count || id:ebi-a-GCST90001396	TRUE	6	26.0792
14	95739501	rs77762131	G	C	0.3229	0.05806	2.85299e-08	3656	IgD+ CD38- B cell Absolute Count || id:ebi-a-GCST90001396	TRUE	6	30.9302
15	44225491	rs10444793	G	A	-0.4107	0.09229	8.83792e-06	3656	IgD+ CD38- B cell Absolute Count || id:ebi-a-GCST90001396	TRUE	6	19.8034
19	11053391	rs1529727	T	G	0.1176	0.02521	3.20701e-06	3656	IgD+ CD38- B cell Absolute Count || id:ebi-a-GCST90001396	TRUE	6	21.7605
21	39711123	rs62235484	G	A	0.4628	0.09388	8.58005e-07	3656	IgD+ CD38- B cell Absolute Count || id:ebi-a-GCST90001396	TRUE	6	24.3019
1	150887995	rs7412746	C	T	-0.1152	0.02573	7.80998e-06	3657	Unswitched memory B cell %B cell || id:ebi-a-GCST90001397	TRUE	7	20.0459
1	235896914	rs146430312	G	T	1.017	0.2222	4.87203e-06	3657	Unswitched memory B cell %B cell || id:ebi-a-GCST90001397	TRUE	7	20.9485
1	7949925	rs75766272	C	T	-0.4409	0.08695	4.15002e-07	3657	Unswitched memory B cell %B cell || id:ebi-a-GCST90001397	TRUE	7	25.7123
1	45402081	rs72686460	T	A	0.1254	0.02755	5.44804e-06	3657	Unswitched memory B cell %B cell || id:ebi-a-GCST90001397	TRUE	7	20.7182
2	156455310	rs77201712	T	C	0.2907	0.06322	4.38995e-06	3657	Unswitched memory B cell %B cell || id:ebi-a-GCST90001397	TRUE	7	21.1437
2	28081763	rs17006489	A	G	-0.1728	0.03779	4.976e-06	3657	Unswitched memory B cell %B cell || id:ebi-a-GCST90001397	TRUE	7	20.909
2	137662584	rs72844588	G	A	0.2054	0.04341	2.31398e-06	3657	Unswitched memory B cell %B cell || id:ebi-a-GCST90001397	TRUE	7	22.3883
2	73451886	rs45608038	A	G	0.294	0.06266	2.80698e-06	3657	Unswitched memory B cell %B cell || id:ebi-a-GCST90001397	TRUE	7	22.0148
3	16372762	rs73041424	A	G	-0.2606	0.05834	8.18502e-06	3657	Unswitched memory B cell %B cell || id:ebi-a-GCST90001397	TRUE	7	19.9534
4	27107023	rs183471524	A	G	-0.1978	0.04411	7.52905e-06	3657	Unswitched memory B cell %B cell || id:ebi-a-GCST90001397	TRUE	7	20.1084
5	98276220	rs116525939	T	C	0.9467	0.2075	5.22998e-06	3657	Unswitched memory B cell %B cell || id:ebi-a-GCST90001397	TRUE	7	20.8156
5	58754703	rs895377	G	A	-0.1186	0.02612	5.77604e-06	3657	Unswitched memory B cell %B cell || id:ebi-a-GCST90001397	TRUE	7	20.6169
6	169056735	rs73032183	T	C	0.1675	0.03506	1.852e-06	3657	Unswitched memory B cell %B cell || id:ebi-a-GCST90001397	TRUE	7	22.8247
6	170110803	rs4710879	C	T	-0.1204	0.0253	2.03301e-06	3657	Unswitched memory B cell %B cell || id:ebi-a-GCST90001397	TRUE	7	22.6471
7	25932240	rs12539793	C	T	-0.5404	0.1145	2.47002e-06	3657	Unswitched memory B cell %B cell || id:ebi-a-GCST90001397	TRUE	7	22.2751
8	9205517	rs11779181	C	T	-0.1402	0.03143	8.41008e-06	3657	Unswitched memory B cell %B cell || id:ebi-a-GCST90001397	TRUE	7	19.8979
9	22206988	rs1679013	C	T	-0.1252	0.02555	9.97103e-07	3657	Unswitched memory B cell %B cell || id:ebi-a-GCST90001397	TRUE	7	24.0119
9	90534804	rs1930922	A	G	-0.137	0.0295	3.54797e-06	3657	Unswitched memory B cell %B cell || id:ebi-a-GCST90001397	TRUE	7	21.5674
9	7639660	rs12380223	T	A	-0.5815	0.128	5.76196e-06	3657	Unswitched memory B cell %B cell || id:ebi-a-GCST90001397	TRUE	7	20.6386
12	108974343	rs143553941	G	C	0.5187	0.1092	2.093e-06	3657	Unswitched memory B cell %B cell || id:ebi-a-GCST90001397	TRUE	7	22.5625
12	20169515	rs11519226	A	T	0.1229	0.02717	6.23706e-06	3657	Unswitched memory B cell %B cell || id:ebi-a-GCST90001397	TRUE	7	20.4609
13	50796763	rs7322292	C	T	-0.1256	0.02669	2.61403e-06	3657	Unswitched memory B cell %B cell || id:ebi-a-GCST90001397	TRUE	7	22.1453
13	49638749	rs73192651	C	T	0.5551	0.08989	7.31493e-10	3657	Unswitched memory B cell %B cell || id:ebi-a-GCST90001397	TRUE	7	38.1346
13	24251913	rs2793491	C	T	-0.1335	0.02997	8.71806e-06	3657	Unswitched memory B cell %B cell || id:ebi-a-GCST90001397	TRUE	7	19.8422
13	69603446	rs73518104	G	A	0.2174	0.04847	7.48204e-06	3657	Unswitched memory B cell %B cell || id:ebi-a-GCST90001397	TRUE	7	20.1175
14	97235889	rs117004076	A	G	0.4523	0.102	9.52708e-06	3657	Unswitched memory B cell %B cell || id:ebi-a-GCST90001397	TRUE	7	19.6631
14	95739501	rs77762131	G	C	0.3067	0.05822	1.457e-07	3657	Unswitched memory B cell %B cell || id:ebi-a-GCST90001397	TRUE	7	27.7513
14	77112884	rs143666202	G	A	0.2759	0.0579	1.957e-06	3657	Unswitched memory B cell %B cell || id:ebi-a-GCST90001397	TRUE	7	22.7063
17	410248	rs150839591	T	G	0.2459	0.05396	5.33998e-06	3657	Unswitched memory B cell %B cell || id:ebi-a-GCST90001397	TRUE	7	20.767
18	7993105	rs1596383	G	A	0.1208	0.02585	3.06302e-06	3657	Unswitched memory B cell %B cell || id:ebi-a-GCST90001397	TRUE	7	21.838
20	46118343	rs1883832	T	C	-0.1236	0.02682	4.23701e-06	3657	Unswitched memory B cell %B cell || id:ebi-a-GCST90001397	TRUE	7	21.2383
20	58215069	rs138380722	G	A	-1.906	0.4167	4.94197e-06	3657	Unswitched memory B cell %B cell || id:ebi-a-GCST90001397	TRUE	7	20.9218
22	31607477	rs146720368	C	T	0.852	0.1923	9.65895e-06	3657	Unswitched memory B cell %B cell || id:ebi-a-GCST90001397	TRUE	7	19.63
1	7949925	rs75766272	C	T	-0.3814	0.08558	8.57808e-06	3656	Unswitched memory B cell Absolute Count || id:ebi-a-GCST90001398	TRUE	8	19.8617
4	55057034	rs11737576	C	T	-0.2347	0.05231	7.42506e-06	3656	Unswitched memory B cell Absolute Count || id:ebi-a-GCST90001398	TRUE	8	20.1306
6	41013473	rs79831025	C	G	0.3026	0.06778	8.29392e-06	3656	Unswitched memory B cell Absolute Count || id:ebi-a-GCST90001398	TRUE	8	19.9313
6	167447406	rs4076316	T	A	-0.1331	0.02714	9.72904e-07	3656	Unswitched memory B cell Absolute Count || id:ebi-a-GCST90001398	TRUE	8	24.0512
7	7832045	rs144625305	C	T	0.5999	0.1347	8.69901e-06	3656	Unswitched memory B cell Absolute Count || id:ebi-a-GCST90001398	TRUE	8	19.8346
8	102754943	rs2436878	A	G	0.2056	0.04549	6.40693e-06	3656	Unswitched memory B cell Absolute Count || id:ebi-a-GCST90001398	TRUE	8	20.4275
8	88420490	rs118092259	T	G	-0.2912	0.06306	4.00101e-06	3656	Unswitched memory B cell Absolute Count || id:ebi-a-GCST90001398	TRUE	8	21.3243
9	808529	rs11794578	T	G	0.1114	0.02446	5.41701e-06	3656	Unswitched memory B cell Absolute Count || id:ebi-a-GCST90001398	TRUE	8	20.7423
12	119290178	rs112839090	G	A	-0.1468	0.03096	2.18902e-06	3656	Unswitched memory B cell Absolute Count || id:ebi-a-GCST90001398	TRUE	8	22.4828
13	108341146	rs12874404	A	G	0.1523	0.02639	8.62303e-09	3656	Unswitched memory B cell Absolute Count || id:ebi-a-GCST90001398	TRUE	8	33.3059
13	45649957	rs557577736	A	G	1.924	0.3849	6.08793e-07	3656	Unswitched memory B cell Absolute Count || id:ebi-a-GCST90001398	TRUE	8	24.987
13	69751640	rs145371905	G	T	0.4126	0.08871	3.42997e-06	3656	Unswitched memory B cell Absolute Count || id:ebi-a-GCST90001398	TRUE	8	21.6328
13	49638749	rs73192651	C	T	0.4968	0.08845	2.09402e-08	3656	Unswitched memory B cell Absolute Count || id:ebi-a-GCST90001398	TRUE	8	31.5477
14	95739501	rs77762131	G	C	0.3067	0.05723	8.86605e-08	3656	Unswitched memory B cell Absolute Count || id:ebi-a-GCST90001398	TRUE	8	28.7197
14	77112884	rs143666202	G	A	0.268	0.05703	2.711e-06	3656	Unswitched memory B cell Absolute Count || id:ebi-a-GCST90001398	TRUE	8	22.0832
14	94470627	rs8014978	T	C	-0.123	0.02471	6.71104e-07	3656	Unswitched memory B cell Absolute Count || id:ebi-a-GCST90001398	TRUE	8	24.7779
16	8869647	rs880311	C	T	-0.1813	0.04019	6.62995e-06	3656	Unswitched memory B cell Absolute Count || id:ebi-a-GCST90001398	TRUE	8	20.3498
17	2810824	rs11657118	T	C	-0.1112	0.02412	4.20998e-06	3656	Unswitched memory B cell Absolute Count || id:ebi-a-GCST90001398	TRUE	8	21.2547
19	14774713	rs12461001	G	A	0.1184	0.02528	2.94802e-06	3656	Unswitched memory B cell Absolute Count || id:ebi-a-GCST90001398	TRUE	8	21.9356
19	14882542	rs7254039	G	A	-0.2602	0.05799	7.42506e-06	3656	Unswitched memory B cell Absolute Count || id:ebi-a-GCST90001398	TRUE	8	20.133
20	46101606	rs6032660	G	A	-0.1345	0.02641	3.65797e-07	3656	Unswitched memory B cell Absolute Count || id:ebi-a-GCST90001398	TRUE	8	25.9363
22	22259061	rs55712190	C	T	0.214	0.04712	5.75798e-06	3656	Unswitched memory B cell Absolute Count || id:ebi-a-GCST90001398	TRUE	8	20.6261
1	232913993	rs76625665	G	T	-0.6497	0.144	6.61302e-06	3657	IgD- CD27- B cell %B cell || id:ebi-a-GCST90001399	TRUE	9	20.3564
2	147101442	rs116473015	C	T	0.3455	0.07401	3.14101e-06	3657	IgD- CD27- B cell %B cell || id:ebi-a-GCST90001399	TRUE	9	21.7929
3	126212424	rs9842571	G	A	-0.1134	0.02519	6.97108e-06	3657	IgD- CD27- B cell %B cell || id:ebi-a-GCST90001399	TRUE	9	20.2661
3	32491754	rs35574803	T	C	-0.3526	0.05371	5.92243e-11	3657	IgD- CD27- B cell %B cell || id:ebi-a-GCST90001399	TRUE	9	43.0977
4	25035893	rs79430021	G	A	0.7602	0.1642	3.80697e-06	3657	IgD- CD27- B cell %B cell || id:ebi-a-GCST90001399	TRUE	9	21.4343
7	44245184	rs35661323	C	T	0.1158	0.02527	4.73097e-06	3657	IgD- CD27- B cell %B cell || id:ebi-a-GCST90001399	TRUE	9	20.9994
12	6443850	rs2250246	A	G	0.1466	0.02442	2.12501e-09	3657	IgD- CD27- B cell %B cell || id:ebi-a-GCST90001399	TRUE	9	36.0393
17	39919173	rs7224129	G	A	-0.1297	0.02756	2.61e-06	3657	IgD- CD27- B cell %B cell || id:ebi-a-GCST90001399	TRUE	9	22.1473
17	82526263	rs11658240	A	G	-0.1678	0.03574	2.76599e-06	3657	IgD- CD27- B cell %B cell || id:ebi-a-GCST90001399	TRUE	9	22.0432
17	8126847	rs7209088	C	G	-0.12	0.02705	9.40503e-06	3657	IgD- CD27- B cell %B cell || id:ebi-a-GCST90001399	TRUE	9	19.6801
18	39973293	rs72897237	T	C	0.4671	0.09743	1.69699e-06	3657	IgD- CD27- B cell %B cell || id:ebi-a-GCST90001399	TRUE	9	22.9845
19	14279136	rs645554	G	A	-0.1226	0.02695	5.52205e-06	3657	IgD- CD27- B cell %B cell || id:ebi-a-GCST90001399	TRUE	9	20.6949
20	46119308	rs4810485	T	G	0.3898	0.02585	7.1978e-50	3657	IgD- CD27- B cell %B cell || id:ebi-a-GCST90001399	TRUE	9	227.385
20	43395897	rs6073079	G	A	0.1776	0.03746	2.21299e-06	3657	IgD- CD27- B cell %B cell || id:ebi-a-GCST90001399	TRUE	9	22.4776
20	45882988	rs11086984	C	T	-0.1811	0.03498	2.36799e-07	3657	IgD- CD27- B cell %B cell || id:ebi-a-GCST90001399	TRUE	9	26.8039
21	37326723	rs62223906	C	T	0.2217	0.0497	8.39093e-06	3657	IgD- CD27- B cell %B cell || id:ebi-a-GCST90001399	TRUE	9	19.8984
4	177737259	rs71615254	A	C	-0.3043	0.06135	7.40406e-07	3657	IgD+ B cell Absolute Count || id:ebi-a-GCST90001400	TRUE	10	24.6022
6	100373584	rs12197153	G	A	2.08	0.4491	3.74498e-06	3657	IgD+ B cell Absolute Count || id:ebi-a-GCST90001400	TRUE	10	21.4507
6	66329437	rs9354413	T	C	0.1254	0.02726	4.385e-06	3657	IgD+ B cell Absolute Count || id:ebi-a-GCST90001400	TRUE	10	21.1613
7	21282052	rs2390504	G	A	-0.2583	0.05708	6.222e-06	3657	IgD+ B cell Absolute Count || id:ebi-a-GCST90001400	TRUE	10	20.4777
7	106499236	rs146233710	C	G	-0.3853	0.08481	5.72704e-06	3657	IgD+ B cell Absolute Count || id:ebi-a-GCST90001400	TRUE	10	20.6397
8	2097003	rs150663332	C	T	-0.2314	0.04374	1.28399e-07	3657	IgD+ B cell Absolute Count || id:ebi-a-GCST90001400	TRUE	10	27.9878
8	101056576	rs3019260	C	A	0.1185	0.02595	5.12495e-06	3657	IgD+ B cell Absolute Count || id:ebi-a-GCST90001400	TRUE	10	20.8527
10	101195537	rs701839	A	G	0.1309	0.02785	2.713e-06	3657	IgD+ B cell Absolute Count || id:ebi-a-GCST90001400	TRUE	10	22.0917
10	123725829	rs189761842	C	T	0.8269	0.1697	1.15199e-06	3657	IgD+ B cell Absolute Count || id:ebi-a-GCST90001400	TRUE	10	23.7434
13	99371651	rs116906133	A	G	-0.9845	0.2207	8.4349e-06	3657	IgD+ B cell Absolute Count || id:ebi-a-GCST90001400	TRUE	10	19.8988
13	108307840	rs4145212	T	A	0.1284	0.02442	1.52901e-07	3657	IgD+ B cell Absolute Count || id:ebi-a-GCST90001400	TRUE	10	27.6464
14	22485789	rs3811215	G	T	-0.1332	0.02679	6.85993e-07	3657	IgD+ B cell Absolute Count || id:ebi-a-GCST90001400	TRUE	10	24.7208
15	24926003	rs11638959	G	A	0.1525	0.03281	3.46801e-06	3657	IgD+ B cell Absolute Count || id:ebi-a-GCST90001400	TRUE	10	21.6037
16	84271633	rs143176410	G	C	1.831	0.4032	5.75705e-06	3657	IgD+ B cell Absolute Count || id:ebi-a-GCST90001400	TRUE	10	20.6222
17	2813241	rs11653761	G	T	-0.1212	0.02449	7.76998e-07	3657	IgD+ B cell Absolute Count || id:ebi-a-GCST90001400	TRUE	10	24.4922
17	39882138	rs62067029	A	T	-0.1669	0.0285	5.11505e-09	3657	IgD+ B cell Absolute Count || id:ebi-a-GCST90001400	TRUE	10	34.2944
17	76284910	rs67017503	C	A	0.2021	0.04547	9.09704e-06	3657	IgD+ B cell Absolute Count || id:ebi-a-GCST90001400	TRUE	10	19.7553
19	14774713	rs12461001	G	A	0.1175	0.02527	3.43202e-06	3657	IgD+ B cell Absolute Count || id:ebi-a-GCST90001400	TRUE	10	21.6205
20	57783961	rs77110486	C	T	0.522	0.1168	8.14798e-06	3657	IgD+ B cell Absolute Count || id:ebi-a-GCST90001400	TRUE	10	19.9736
1	28709246	rs61786059	G	T	-0.1238	0.02692	4.44601e-06	3656	IgD- CD27- B cell Absolute Count || id:ebi-a-GCST90001401	TRUE	11	21.1491
1	217060104	rs7518494	G	A	0.2278	0.04884	3.211e-06	3656	IgD- CD27- B cell Absolute Count || id:ebi-a-GCST90001401	TRUE	11	21.7549
1	112981879	rs185621536	C	T	-0.3205	0.07004	4.89396e-06	3656	IgD- CD27- B cell Absolute Count || id:ebi-a-GCST90001401	TRUE	11	20.9394
1	10023651	rs12129123	C	T	-0.1387	0.0309	7.36207e-06	3656	IgD- CD27- B cell Absolute Count || id:ebi-a-GCST90001401	TRUE	11	20.1482
1	40913911	rs72953104	C	G	0.2313	0.05018	4.17503e-06	3656	IgD- CD27- B cell Absolute Count || id:ebi-a-GCST90001401	TRUE	11	21.2466
1	160285165	rs113442137	G	A	-0.2567	0.05748	8.20994e-06	3656	IgD- CD27- B cell Absolute Count || id:ebi-a-GCST90001401	TRUE	11	19.9443
2	64638670	rs11688492	T	C	-0.1216	0.02504	1.243e-06	3656	IgD- CD27- B cell Absolute Count || id:ebi-a-GCST90001401	TRUE	11	23.583
2	56389460	rs7606024	T	A	-0.1375	0.03037	6.15404e-06	3656	IgD- CD27- B cell Absolute Count || id:ebi-a-GCST90001401	TRUE	11	20.4982
2	66481903	rs114551034	G	A	-0.2787	0.05695	1.033e-06	3656	IgD- CD27- B cell Absolute Count || id:ebi-a-GCST90001401	TRUE	11	23.949
3	32491754	rs35574803	T	C	-0.2808	0.05393	2.01999e-07	3656	IgD- CD27- B cell Absolute Count || id:ebi-a-GCST90001401	TRUE	11	27.1102
3	60491142	rs13099360	A	G	-0.263	0.05944	9.95612e-06	3656	IgD- CD27- B cell Absolute Count || id:ebi-a-GCST90001401	TRUE	11	19.5773
4	38150469	rs59951351	A	T	0.173	0.03878	8.37298e-06	3656	IgD- CD27- B cell Absolute Count || id:ebi-a-GCST90001401	TRUE	11	19.9011
5	22936453	rs74356874	G	A	0.6631	0.1462	5.96499e-06	3656	IgD- CD27- B cell Absolute Count || id:ebi-a-GCST90001401	TRUE	11	20.5714
8	95344755	rs144306835	G	A	0.3826	0.07964	1.617e-06	3656	IgD- CD27- B cell Absolute Count || id:ebi-a-GCST90001401	TRUE	11	23.0796
9	4162626	rs112432445	G	A	0.2796	0.05583	5.767e-07	3656	IgD- CD27- B cell Absolute Count || id:ebi-a-GCST90001401	TRUE	11	25.0807
9	25294310	rs78763642	G	A	-0.3304	0.07442	9.2841e-06	3656	IgD- CD27- B cell Absolute Count || id:ebi-a-GCST90001401	TRUE	11	19.7106
10	28052000	rs117493606	T	G	0.6463	0.1428	6.19099e-06	3656	IgD- CD27- B cell Absolute Count || id:ebi-a-GCST90001401	TRUE	11	20.4839
12	77158127	rs117833074	T	C	-0.1795	0.0403	8.64908e-06	3656	IgD- CD27- B cell Absolute Count || id:ebi-a-GCST90001401	TRUE	11	19.839
12	6539933	rs1047792	G	T	-0.1467	0.03249	6.49995e-06	3656	IgD- CD27- B cell Absolute Count || id:ebi-a-GCST90001401	TRUE	11	20.3874
12	6443850	rs2250246	A	G	0.1359	0.02451	3.12903e-08	3656	IgD- CD27- B cell Absolute Count || id:ebi-a-GCST90001401	TRUE	11	30.7434
13	46953822	rs11843493	A	C	-0.1109	0.02482	8.19691e-06	3656	IgD- CD27- B cell Absolute Count || id:ebi-a-GCST90001401	TRUE	11	19.9646
17	65139471	rs421516	C	A	-0.2897	0.0627	3.96798e-06	3656	IgD- CD27- B cell Absolute Count || id:ebi-a-GCST90001401	TRUE	11	21.3482
18	63185025	rs11661511	T	C	-0.1204	0.02636	5.03999e-06	3656	IgD- CD27- B cell Absolute Count || id:ebi-a-GCST90001401	TRUE	11	20.8623
19	1930175	rs72977632	T	A	-0.2296	0.05036	5.325e-06	3656	IgD- CD27- B cell Absolute Count || id:ebi-a-GCST90001401	TRUE	11	20.7861
19	16299092	rs406298	C	G	0.1135	0.0244	3.38602e-06	3656	IgD- CD27- B cell Absolute Count || id:ebi-a-GCST90001401	TRUE	11	21.6377
20	48697349	rs77126700	T	C	0.3825	0.08026	1.95101e-06	3656	IgD- CD27- B cell Absolute Count || id:ebi-a-GCST90001401	TRUE	11	22.7125
20	46120612	rs4239702	T	C	0.2841	0.02593	1.6421e-27	3656	IgD- CD27- B cell Absolute Count || id:ebi-a-GCST90001401	TRUE	11	120.043
22	50272204	rs909692	C	G	-0.1107	0.02495	9.356e-06	3656	IgD- CD27- B cell Absolute Count || id:ebi-a-GCST90001401	TRUE	11	19.6858
22	47981214	rs9615714	A	G	-0.1733	0.03486	6.94592e-07	3656	IgD- CD27- B cell Absolute Count || id:ebi-a-GCST90001401	TRUE	11	24.714
1	232910217	rs72757888	C	T	-0.5733	0.1213	2.36701e-06	3657	Switched memory B cell %B cell || id:ebi-a-GCST90001402	TRUE	12	22.3379
1	150985657	rs11204752	T	C	0.1189	0.02561	3.58501e-06	3657	Switched memory B cell %B cell || id:ebi-a-GCST90001402	TRUE	12	21.5548
2	136216687	rs1519529	C	G	0.1327	0.02951	7.13806e-06	3657	Switched memory B cell %B cell || id:ebi-a-GCST90001402	TRUE	12	20.221
3	107115948	rs138919897	A	G	-1.348	0.3023	8.49298e-06	3657	Switched memory B cell %B cell || id:ebi-a-GCST90001402	TRUE	12	19.884
4	163370710	rs55658041	G	T	1.008	0.2105	1.75102e-06	3657	Switched memory B cell %B cell || id:ebi-a-GCST90001402	TRUE	12	22.9307
5	145228777	rs17405603	A	T	-0.1414	0.02795	4.40301e-07	3657	Switched memory B cell %B cell || id:ebi-a-GCST90001402	TRUE	12	25.5938
5	166170501	rs830682	T	C	-0.1286	0.02855	6.85394e-06	3657	Switched memory B cell %B cell || id:ebi-a-GCST90001402	TRUE	12	20.2894
6	31345277	rs9265880	T	C	-0.1543	0.0316	1.096e-06	3657	Switched memory B cell %B cell || id:ebi-a-GCST90001402	TRUE	12	23.8428
8	118311162	rs2450220	C	T	0.1522	0.03212	2.24698e-06	3657	Switched memory B cell %B cell || id:ebi-a-GCST90001402	TRUE	12	22.4532
9	2570753	rs140191306	C	T	-0.4624	0.09477	1.11199e-06	3657	Switched memory B cell %B cell || id:ebi-a-GCST90001402	TRUE	12	23.8064
11	90859548	rs2105800	G	A	-0.1181	0.02607	6.11406e-06	3657	Switched memory B cell %B cell || id:ebi-a-GCST90001402	TRUE	12	20.5219
12	109790250	rs11068290	C	T	-0.407	0.08203	7.305e-07	3657	Switched memory B cell %B cell || id:ebi-a-GCST90001402	TRUE	12	24.6175
17	53686807	rs114917376	A	G	0.1985	0.04285	3.74197e-06	3657	Switched memory B cell %B cell || id:ebi-a-GCST90001402	TRUE	12	21.4595
17	79663261	rs73426855	T	C	0.1769	0.03524	5.427e-07	3657	Switched memory B cell %B cell || id:ebi-a-GCST90001402	TRUE	12	25.199
1	165711399	rs142587763	C	T	-0.2707	0.05949	5.51099e-06	3656	Switched memory B cell Absolute Count || id:ebi-a-GCST90001403	TRUE	13	20.7056
2	36493692	rs115414430	C	G	0.3537	0.07458	2.19599e-06	3656	Switched memory B cell Absolute Count || id:ebi-a-GCST90001403	TRUE	13	22.4919
2	136209826	rs1519526	T	C	0.1511	0.03122	1.34999e-06	3656	Switched memory B cell Absolute Count || id:ebi-a-GCST90001403	TRUE	13	23.4241
2	237646014	rs7595246	T	C	0.1458	0.03118	3.01502e-06	3656	Switched memory B cell Absolute Count || id:ebi-a-GCST90001403	TRUE	13	21.8657
3	186768074	rs73185679	T	C	0.1794	0.03978	6.65794e-06	3656	Switched memory B cell Absolute Count || id:ebi-a-GCST90001403	TRUE	13	20.3383
3	8450324	rs141352577	C	T	0.3583	0.07898	5.91099e-06	3656	Switched memory B cell Absolute Count || id:ebi-a-GCST90001403	TRUE	13	20.5807
3	104428039	rs115218350	T	A	-1.838	0.4006	4.61403e-06	3656	Switched memory B cell Absolute Count || id:ebi-a-GCST90001403	TRUE	13	21.0508
4	94014474	rs80076964	G	C	0.481	0.1008	1.88499e-06	3656	Switched memory B cell Absolute Count || id:ebi-a-GCST90001403	TRUE	13	22.7703
4	25769493	rs4697617	G	A	0.1212	0.02695	7.07001e-06	3656	Switched memory B cell Absolute Count || id:ebi-a-GCST90001403	TRUE	13	20.225
5	11308878	rs452973	G	T	0.1223	0.02758	9.50101e-06	3656	Switched memory B cell Absolute Count || id:ebi-a-GCST90001403	TRUE	13	19.6637
6	167447406	rs4076316	T	A	-0.1251	0.02725	4.53503e-06	3656	Switched memory B cell Absolute Count || id:ebi-a-GCST90001403	TRUE	13	21.0757
6	50631250	rs1161387	C	G	0.1297	0.02914	8.86605e-06	3656	Switched memory B cell Absolute Count || id:ebi-a-GCST90001403	TRUE	13	19.8107
7	40514570	rs60508745	T	C	-0.1161	0.02496	3.37202e-06	3656	Switched memory B cell Absolute Count || id:ebi-a-GCST90001403	TRUE	13	21.6359
8	143911935	rs11777835	T	C	-0.1238	0.02489	6.82606e-07	3656	Switched memory B cell Absolute Count || id:ebi-a-GCST90001403	TRUE	13	24.7395
8	117839715	rs62521107	C	T	-0.2543	0.05357	2.146e-06	3656	Switched memory B cell Absolute Count || id:ebi-a-GCST90001403	TRUE	13	22.5346
10	52004980	rs2454536	T	C	-0.1356	0.02771	1.02301e-06	3656	Switched memory B cell Absolute Count || id:ebi-a-GCST90001403	TRUE	13	23.9467
13	41763324	rs192544457	G	A	0.7964	0.161	7.87209e-07	3656	Switched memory B cell Absolute Count || id:ebi-a-GCST90001403	TRUE	13	24.4687
13	47235494	rs73178168	C	T	0.16	0.03344	1.77599e-06	3656	Switched memory B cell Absolute Count || id:ebi-a-GCST90001403	TRUE	13	22.8932
13	108304715	rs9520836	A	G	0.1323	0.02454	7.42694e-08	3656	Switched memory B cell Absolute Count || id:ebi-a-GCST90001403	TRUE	13	29.065
17	2813241	rs11653761	G	T	-0.1273	0.02469	2.65497e-07	3656	Switched memory B cell Absolute Count || id:ebi-a-GCST90001403	TRUE	13	26.5837
17	65139471	rs421516	C	A	-0.2923	0.06252	3.03103e-06	3656	Switched memory B cell Absolute Count || id:ebi-a-GCST90001403	TRUE	13	21.8585
18	48915804	rs117605782	G	A	0.9179	0.2043	7.27998e-06	3656	Switched memory B cell Absolute Count || id:ebi-a-GCST90001403	TRUE	13	20.1862
21	13039878	rs149462070	A	C	-0.7487	0.1638	5.05406e-06	3656	Switched memory B cell Absolute Count || id:ebi-a-GCST90001403	TRUE	13	20.8924
21	40990492	rs77741094	C	G	-0.5466	0.1111	9.03192e-07	3656	Switched memory B cell Absolute Count || id:ebi-a-GCST90001403	TRUE	13	24.2053
22	32174886	rs5994482	C	G	-0.1828	0.04049	6.51703e-06	3656	Switched memory B cell Absolute Count || id:ebi-a-GCST90001403	TRUE	13	20.3825
1	242022917	rs187723151	G	A	-0.9069	0.1924	2.52e-06	3658	Plasma Blast-Plasma Cell %B cell || id:ebi-a-GCST90001404	TRUE	14	22.2182
1	212926883	rs2792563	G	A	-0.1287	0.02511	3.14702e-07	3658	Plasma Blast-Plasma Cell %B cell || id:ebi-a-GCST90001404	TRUE	14	26.2702
2	234370010	rs150152228	A	G	-1.507	0.3325	6.01395e-06	3658	Plasma Blast-Plasma Cell %B cell || id:ebi-a-GCST90001404	TRUE	14	20.542
4	142952216	rs79423067	A	T	0.4869	0.1059	4.44795e-06	3658	Plasma Blast-Plasma Cell %B cell || id:ebi-a-GCST90001404	TRUE	14	21.1392
4	143498694	rs78804535	C	T	0.3286	0.07069	3.46897e-06	3658	Plasma Blast-Plasma Cell %B cell || id:ebi-a-GCST90001404	TRUE	14	21.6082
5	149547932	rs140642786	G	A	0.1711	0.03733	4.75499e-06	3658	Plasma Blast-Plasma Cell %B cell || id:ebi-a-GCST90001404	TRUE	14	21.008
5	163750843	rs2019885	T	C	-0.1749	0.03747	3.15798e-06	3658	Plasma Blast-Plasma Cell %B cell || id:ebi-a-GCST90001404	TRUE	14	21.7877
5	148793036	rs193552	A	T	0.1159	0.02556	5.951e-06	3658	Plasma Blast-Plasma Cell %B cell || id:ebi-a-GCST90001404	TRUE	14	20.561
5	61231679	rs34629	G	A	-0.2427	0.05008	1.31299e-06	3658	Plasma Blast-Plasma Cell %B cell || id:ebi-a-GCST90001404	TRUE	14	23.4861
6	5266324	rs61294310	A	G	0.5	0.1092	4.853e-06	3658	Plasma Blast-Plasma Cell %B cell || id:ebi-a-GCST90001404	TRUE	14	20.965
6	145309927	rs11754551	T	C	0.2127	0.04774	8.67301e-06	3658	Plasma Blast-Plasma Cell %B cell || id:ebi-a-GCST90001404	TRUE	14	19.8504
7	71873913	rs78370279	A	G	0.5592	0.1204	3.54103e-06	3658	Plasma Blast-Plasma Cell %B cell || id:ebi-a-GCST90001404	TRUE	14	21.5715
8	24692471	rs74326785	T	C	0.3429	0.07479	4.69397e-06	3658	Plasma Blast-Plasma Cell %B cell || id:ebi-a-GCST90001404	TRUE	14	21.0207
8	16217296	rs138542577	G	C	0.3534	0.06406	3.708e-08	3658	Plasma Blast-Plasma Cell %B cell || id:ebi-a-GCST90001404	TRUE	14	30.434
8	117435058	rs4458909	G	A	-0.1199	0.02567	3.09599e-06	3658	Plasma Blast-Plasma Cell %B cell || id:ebi-a-GCST90001404	TRUE	14	21.8166
9	89605030	rs3138500	C	T	-0.2223	0.04922	6.48993e-06	3658	Plasma Blast-Plasma Cell %B cell || id:ebi-a-GCST90001404	TRUE	14	20.3984
10	128684899	rs12412378	C	A	-0.1669	0.0328	3.77798e-07	3658	Plasma Blast-Plasma Cell %B cell || id:ebi-a-GCST90001404	TRUE	14	25.892
10	71745091	rs185836310	T	C	-0.257	0.05578	4.23e-06	3658	Plasma Blast-Plasma Cell %B cell || id:ebi-a-GCST90001404	TRUE	14	21.228
11	129927860	rs76195952	C	T	-0.4648	0.1027	6.24698e-06	3658	Plasma Blast-Plasma Cell %B cell || id:ebi-a-GCST90001404	TRUE	14	20.4829
11	117655725	rs55728331	G	A	1.708	0.3449	7.60694e-07	3658	Plasma Blast-Plasma Cell %B cell || id:ebi-a-GCST90001404	TRUE	14	24.5239
12	6300453	rs10849436	G	A	0.1576	0.0337	3.01599e-06	3658	Plasma Blast-Plasma Cell %B cell || id:ebi-a-GCST90001404	TRUE	14	21.8702
15	33713913	rs62012610	G	C	0.2879	0.06268	4.51898e-06	3658	Plasma Blast-Plasma Cell %B cell || id:ebi-a-GCST90001404	TRUE	14	21.0972
16	82069990	rs8191161	G	C	-0.2036	0.0447	5.427e-06	3658	Plasma Blast-Plasma Cell %B cell || id:ebi-a-GCST90001404	TRUE	14	20.7463
16	59827472	rs12709039	C	A	-0.1407	0.02784	4.57499e-07	3658	Plasma Blast-Plasma Cell %B cell || id:ebi-a-GCST90001404	TRUE	14	25.5417
17	54758878	rs80148662	G	A	0.4702	0.1048	7.45504e-06	3658	Plasma Blast-Plasma Cell %B cell || id:ebi-a-GCST90001404	TRUE	14	20.1299
19	55554168	rs186329	T	C	0.154	0.03221	1.79999e-06	3658	Plasma Blast-Plasma Cell %B cell || id:ebi-a-GCST90001404	TRUE	14	22.8591
21	15543965	rs8132059	C	T	-0.1288	0.02877	7.73891e-06	3658	Plasma Blast-Plasma Cell %B cell || id:ebi-a-GCST90001404	TRUE	14	20.0425
22	19741838	rs11089305	A	G	0.1338	0.02685	6.51793e-07	3658	Plasma Blast-Plasma Cell %B cell || id:ebi-a-GCST90001404	TRUE	14	24.8327
1	101828835	rs80297308	C	T	1.467	0.3075	1.911e-06	3657	Plasma Blast-Plasma Cell Absolute Count || id:ebi-a-GCST90001405	TRUE	15	22.7599
1	199617812	rs10800645	G	A	0.1124	0.02479	5.95498e-06	3657	Plasma Blast-Plasma Cell Absolute Count || id:ebi-a-GCST90001405	TRUE	15	20.5579
2	120942288	rs74458303	G	A	2.692	0.5745	2.89701e-06	3657	Plasma Blast-Plasma Cell Absolute Count || id:ebi-a-GCST90001405	TRUE	15	21.9569
2	186300608	rs148362575	A	T	2.566	0.5486	3.02998e-06	3657	Plasma Blast-Plasma Cell Absolute Count || id:ebi-a-GCST90001405	TRUE	15	21.8777
3	188364643	rs148389014	C	T	0.7633	0.1696	7.01601e-06	3657	Plasma Blast-Plasma Cell Absolute Count || id:ebi-a-GCST90001405	TRUE	15	20.2553
3	117612409	rs116540222	C	T	1.671	0.3677	5.67806e-06	3657	Plasma Blast-Plasma Cell Absolute Count || id:ebi-a-GCST90001405	TRUE	15	20.6522
3	915545	rs149048155	A	C	-0.2902	0.06467	7.45401e-06	3657	Plasma Blast-Plasma Cell Absolute Count || id:ebi-a-GCST90001405	TRUE	15	20.1367
4	167181559	rs62353585	T	C	0.3653	0.07865	3.53403e-06	3657	Plasma Blast-Plasma Cell Absolute Count || id:ebi-a-GCST90001405	TRUE	15	21.5726
5	180147693	rs76709581	T	C	-0.1773	0.03843	4.06097e-06	3657	Plasma Blast-Plasma Cell Absolute Count || id:ebi-a-GCST90001405	TRUE	15	21.2851
5	1297803	rs7449190	T	C	0.1236	0.02749	7.09807e-06	3657	Plasma Blast-Plasma Cell Absolute Count || id:ebi-a-GCST90001405	TRUE	15	20.2156
6	5266324	rs61294310	A	G	0.5137	0.1072	1.736e-06	3657	Plasma Blast-Plasma Cell Absolute Count || id:ebi-a-GCST90001405	TRUE	15	22.963
6	8860060	rs4506076	A	C	-0.1344	0.03016	8.53591e-06	3657	Plasma Blast-Plasma Cell Absolute Count || id:ebi-a-GCST90001405	TRUE	15	19.858
8	39780530	rs149559870	C	T	0.4466	0.09807	5.432e-06	3657	Plasma Blast-Plasma Cell Absolute Count || id:ebi-a-GCST90001405	TRUE	15	20.7379
8	24662955	rs74565954	C	T	0.4919	0.1035	2.10199e-06	3657	Plasma Blast-Plasma Cell Absolute Count || id:ebi-a-GCST90001405	TRUE	15	22.5877
8	117364728	rs62519719	G	A	-0.1239	0.02639	2.791e-06	3657	Plasma Blast-Plasma Cell Absolute Count || id:ebi-a-GCST90001405	TRUE	15	22.0427
10	128684899	rs12412378	C	A	-0.16	0.03222	7.18704e-07	3657	Plasma Blast-Plasma Cell Absolute Count || id:ebi-a-GCST90001405	TRUE	15	24.6598
14	22629399	rs1681588	T	C	0.1086	0.02407	6.61698e-06	3657	Plasma Blast-Plasma Cell Absolute Count || id:ebi-a-GCST90001405	TRUE	15	20.3567
16	65965857	rs17765677	T	C	-0.3422	0.07069	1.34499e-06	3657	Plasma Blast-Plasma Cell Absolute Count || id:ebi-a-GCST90001405	TRUE	15	23.4339
16	59825362	rs7185719	C	G	-0.1228	0.02721	6.561e-06	3657	Plasma Blast-Plasma Cell Absolute Count || id:ebi-a-GCST90001405	TRUE	15	20.3676
17	54720542	rs112471525	A	G	0.3865	0.0862	7.58298e-06	3657	Plasma Blast-Plasma Cell Absolute Count || id:ebi-a-GCST90001405	TRUE	15	20.1041
18	26895217	rs72883992	G	C	0.1932	0.04342	8.82104e-06	3657	Plasma Blast-Plasma Cell Absolute Count || id:ebi-a-GCST90001405	TRUE	15	19.7986
19	3443407	rs4806937	C	A	-0.1145	0.02557	7.79292e-06	3657	Plasma Blast-Plasma Cell Absolute Count || id:ebi-a-GCST90001405	TRUE	15	20.0516
20	54996495	rs6014246	G	A	-0.1186	0.02577	4.30299e-06	3657	Plasma Blast-Plasma Cell Absolute Count || id:ebi-a-GCST90001405	TRUE	15	21.1807
22	20668599	rs4820558	C	G	0.1172	0.02408	1.19399e-06	3657	Plasma Blast-Plasma Cell Absolute Count || id:ebi-a-GCST90001405	TRUE	15	23.6888
22	35465215	rs28652751	T	A	-0.1141	0.02564	8.85707e-06	3657	Plasma Blast-Plasma Cell Absolute Count || id:ebi-a-GCST90001405	TRUE	15	19.8032
1	7949925	rs75766272	C	T	-0.468	0.08646	6.601e-08	3657	Memory B cell %B cell || id:ebi-a-GCST90001406	TRUE	16	29.2996
1	89348383	rs4658141	T	C	-0.1354	0.02587	1.73201e-07	3657	Memory B cell %B cell || id:ebi-a-GCST90001406	TRUE	16	27.3933
1	16341745	rs149876490	C	T	-1.002	0.224	7.993e-06	3657	Memory B cell %B cell || id:ebi-a-GCST90001406	TRUE	16	20.0096
1	150887995	rs7412746	C	T	-0.138	0.02542	6.03295e-08	3657	Memory B cell %B cell || id:ebi-a-GCST90001406	TRUE	16	29.4718
2	73641850	rs72635970	T	G	0.3572	0.06109	5.44703e-09	3657	Memory B cell %B cell || id:ebi-a-GCST90001406	TRUE	16	34.1887
2	182978616	rs116391651	G	A	0.426	0.09616	9.69393e-06	3657	Memory B cell %B cell || id:ebi-a-GCST90001406	TRUE	16	19.6259
2	137662584	rs72844588	G	A	0.2178	0.04314	4.671e-07	3657	Memory B cell %B cell || id:ebi-a-GCST90001406	TRUE	16	25.4892
3	16374638	rs55710170	G	A	-0.1745	0.03783	4.11604e-06	3657	Memory B cell %B cell || id:ebi-a-GCST90001406	TRUE	16	21.2774
4	47912528	rs60515154	C	T	0.1306	0.02887	6.30304e-06	3657	Memory B cell %B cell || id:ebi-a-GCST90001406	TRUE	16	20.4641
4	11588619	rs35698683	A	G	-0.2768	0.05925	3.09899e-06	3657	Memory B cell %B cell || id:ebi-a-GCST90001406	TRUE	16	21.8251
4	36384299	rs77312528	T	G	-0.6233	0.1256	7.26993e-07	3657	Memory B cell %B cell || id:ebi-a-GCST90001406	TRUE	16	24.6272
5	58754703	rs895377	G	A	-0.1351	0.02599	2.13e-07	3657	Memory B cell %B cell || id:ebi-a-GCST90001406	TRUE	16	27.0208
5	40183118	rs690488	C	A	0.1701	0.03602	2.43703e-06	3657	Memory B cell %B cell || id:ebi-a-GCST90001406	TRUE	16	22.3008
5	120407121	rs115405874	A	G	0.9926	0.2014	8.60994e-07	3657	Memory B cell %B cell || id:ebi-a-GCST90001406	TRUE	16	24.2901
6	37617671	rs62398379	T	C	0.1256	0.0259	1.28301e-06	3657	Memory B cell %B cell || id:ebi-a-GCST90001406	TRUE	16	23.5169
6	32592890	rs9270558	G	A	-0.1488	0.03249	4.79899e-06	3657	Memory B cell %B cell || id:ebi-a-GCST90001406	TRUE	16	20.9752
6	129088507	rs9492229	T	C	0.3141	0.06101	2.74998e-07	3657	Memory B cell %B cell || id:ebi-a-GCST90001406	TRUE	16	26.5054
8	13075859	rs633090	A	T	0.115	0.02571	7.96196e-06	3657	Memory B cell %B cell || id:ebi-a-GCST90001406	TRUE	16	20.0074
9	2570753	rs140191306	C	T	-0.4176	0.09392	8.96396e-06	3657	Memory B cell %B cell || id:ebi-a-GCST90001406	TRUE	16	19.7699
10	26670665	rs145123647	C	T	-1.082	0.2244	1.48898e-06	3657	Memory B cell %B cell || id:ebi-a-GCST90001406	TRUE	16	23.2492
11	132286281	rs10750504	C	A	-0.1775	0.03942	6.93202e-06	3657	Memory B cell %B cell || id:ebi-a-GCST90001406	TRUE	16	20.2751
11	111447440	rs61896866	G	A	0.1294	0.0287	6.71506e-06	3657	Memory B cell %B cell || id:ebi-a-GCST90001406	TRUE	16	20.3285
12	2756998	rs112570989	C	T	-0.4739	0.1022	3.63203e-06	3657	Memory B cell %B cell || id:ebi-a-GCST90001406	TRUE	16	21.5016
13	98249015	rs9584780	T	C	0.3691	0.07708	1.754e-06	3657	Memory B cell %B cell || id:ebi-a-GCST90001406	TRUE	16	22.93
13	49573044	rs76477280	A	G	0.4292	0.08807	1.14301e-06	3657	Memory B cell %B cell || id:ebi-a-GCST90001406	TRUE	16	23.75
14	65247177	rs116844769	G	A	0.2839	0.05066	2.26199e-08	3657	Memory B cell %B cell || id:ebi-a-GCST90001406	TRUE	16	31.4051
14	95739501	rs77762131	G	C	0.2733	0.05819	2.73401e-06	3657	Memory B cell %B cell || id:ebi-a-GCST90001406	TRUE	16	22.0588
18	56755764	rs72914692	G	A	0.4209	0.09317	6.44896e-06	3657	Memory B cell %B cell || id:ebi-a-GCST90001406	TRUE	16	20.4082
19	52567364	rs329966	A	G	0.1104	0.02479	8.72509e-06	3657	Memory B cell %B cell || id:ebi-a-GCST90001406	TRUE	16	19.8328
2	180185296	rs16867231	G	A	0.538	0.1157	3.44897e-06	3656	Memory B cell Absolute Count || id:ebi-a-GCST90001407	TRUE	17	21.6221
4	119736744	rs10018308	A	G	0.1198	0.0268	8.09003e-06	3656	Memory B cell Absolute Count || id:ebi-a-GCST90001407	TRUE	17	19.9822
5	149030687	rs17708396	C	A	2.504	0.522	1.67699e-06	3656	Memory B cell Absolute Count || id:ebi-a-GCST90001407	TRUE	17	23.0106
6	130193445	rs12216018	C	T	-0.1641	0.03601	5.39399e-06	3656	Memory B cell Absolute Count || id:ebi-a-GCST90001407	TRUE	17	20.7669
7	81741262	rs74565175	G	A	0.1371	0.03052	7.27394e-06	3656	Memory B cell Absolute Count || id:ebi-a-GCST90001407	TRUE	17	20.1793
9	126408762	rs77643931	T	G	0.1235	0.02777	8.97408e-06	3656	Memory B cell Absolute Count || id:ebi-a-GCST90001407	TRUE	17	19.778
10	83687763	rs12763172	T	C	0.1259	0.02783	6.26801e-06	3656	Memory B cell Absolute Count || id:ebi-a-GCST90001407	TRUE	17	20.4656
10	51997290	rs2879633	G	A	-0.1301	0.02775	2.84302e-06	3656	Memory B cell Absolute Count || id:ebi-a-GCST90001407	TRUE	17	21.98
11	29427099	rs36072728	C	T	0.305	0.06718	5.80805e-06	3656	Memory B cell Absolute Count || id:ebi-a-GCST90001407	TRUE	17	20.612
13	45649957	rs557577736	A	G	1.829	0.3891	2.68701e-06	3656	Memory B cell Absolute Count || id:ebi-a-GCST90001407	TRUE	17	22.0956
13	108341146	rs12874404	A	G	0.173	0.02661	9.13903e-11	3656	Memory B cell Absolute Count || id:ebi-a-GCST90001407	TRUE	17	42.2671
14	104134583	rs61997631	C	G	-0.2972	0.06141	1.357e-06	3656	Memory B cell Absolute Count || id:ebi-a-GCST90001407	TRUE	17	23.4218
14	95739501	rs77762131	G	C	0.2713	0.05795	2.94503e-06	3656	Memory B cell Absolute Count || id:ebi-a-GCST90001407	TRUE	17	21.9176
15	24488617	rs139196765	A	G	1.204	0.2523	1.89802e-06	3656	Memory B cell Absolute Count || id:ebi-a-GCST90001407	TRUE	17	22.7729
17	2813241	rs11653761	G	T	-0.1161	0.02478	2.93799e-06	3656	Memory B cell Absolute Count || id:ebi-a-GCST90001407	TRUE	17	21.9514
22	44768291	rs144295598	G	A	0.6102	0.1207	4.46303e-07	3656	Memory B cell Absolute Count || id:ebi-a-GCST90001407	TRUE	17	25.5582
22	44292270	rs9614226	T	G	-0.4235	0.08713	1.22101e-06	3656	Memory B cell Absolute Count || id:ebi-a-GCST90001407	TRUE	17	23.625
1	89348383	rs4658141	T	C	0.1371	0.0259	1.28499e-07	3657	Naive-mature B cell %B cell || id:ebi-a-GCST90001408	TRUE	18	28.0205
1	150887995	rs7412746	C	T	0.1312	0.02547	2.74802e-07	3657	Naive-mature B cell %B cell || id:ebi-a-GCST90001408	TRUE	18	26.5344
1	7949925	rs75766272	C	T	0.463	0.0866	9.55103e-08	3657	Naive-mature B cell %B cell || id:ebi-a-GCST90001408	TRUE	18	28.5842
1	16341745	rs149876490	C	T	1.014	0.2243	6.30798e-06	3657	Naive-mature B cell %B cell || id:ebi-a-GCST90001408	TRUE	18	20.437
2	137662584	rs72844588	G	A	-0.2131	0.04321	8.50492e-07	3657	Naive-mature B cell %B cell || id:ebi-a-GCST90001408	TRUE	18	24.3219
2	168325784	rs13421263	C	T	0.2616	0.05638	3.61801e-06	3657	Naive-mature B cell %B cell || id:ebi-a-GCST90001408	TRUE	18	21.5291
2	73641850	rs72635970	T	G	-0.3399	0.06121	3.01301e-08	3657	Naive-mature B cell %B cell || id:ebi-a-GCST90001408	TRUE	18	30.836
3	16374638	rs55710170	G	A	0.1678	0.03789	9.81002e-06	3657	Naive-mature B cell %B cell || id:ebi-a-GCST90001408	TRUE	18	19.6126
4	11588619	rs35698683	A	G	0.2687	0.05935	6.16595e-06	3657	Naive-mature B cell %B cell || id:ebi-a-GCST90001408	TRUE	18	20.4972
4	36384299	rs77312528	T	G	0.6035	0.1258	1.68101e-06	3657	Naive-mature B cell %B cell || id:ebi-a-GCST90001408	TRUE	18	23.0141
5	120407121	rs115405874	A	G	-1.013	0.2016	5.36896e-07	3657	Naive-mature B cell %B cell || id:ebi-a-GCST90001408	TRUE	18	25.2486
5	40183118	rs690488	C	A	-0.1667	0.03608	3.98502e-06	3657	Naive-mature B cell %B cell || id:ebi-a-GCST90001408	TRUE	18	21.3471
5	58754703	rs895377	G	A	0.1314	0.02603	4.65297e-07	3657	Naive-mature B cell %B cell || id:ebi-a-GCST90001408	TRUE	18	25.4825
6	37617671	rs62398379	T	C	-0.1251	0.02593	1.46201e-06	3657	Naive-mature B cell %B cell || id:ebi-a-GCST90001408	TRUE	18	23.2761
6	129088507	rs9492229	T	C	-0.3012	0.06111	8.684e-07	3657	Naive-mature B cell %B cell || id:ebi-a-GCST90001408	TRUE	18	24.2932
6	32593316	rs9270578	G	A	0.1477	0.03279	6.89001e-06	3657	Naive-mature B cell %B cell || id:ebi-a-GCST90001408	TRUE	18	20.2898
8	13075859	rs633090	A	T	-0.1163	0.02575	6.45996e-06	3657	Naive-mature B cell %B cell || id:ebi-a-GCST90001408	TRUE	18	20.3988
10	26670665	rs145123647	C	T	1.077	0.2247	1.71902e-06	3657	Naive-mature B cell %B cell || id:ebi-a-GCST90001408	TRUE	18	22.9734
11	111447440	rs61896866	G	A	-0.1306	0.02874	5.65601e-06	3657	Naive-mature B cell %B cell || id:ebi-a-GCST90001408	TRUE	18	20.6497
11	132263250	rs2334904	G	A	0.1801	0.03937	4.91405e-06	3657	Naive-mature B cell %B cell || id:ebi-a-GCST90001408	TRUE	18	20.9265
12	2756998	rs112570989	C	T	0.4852	0.1023	2.19099e-06	3657	Naive-mature B cell %B cell || id:ebi-a-GCST90001408	TRUE	18	22.4952
13	49573044	rs76477280	A	G	-0.4222	0.08821	1.76498e-06	3657	Naive-mature B cell %B cell || id:ebi-a-GCST90001408	TRUE	18	22.9087
13	98249015	rs9584780	T	C	-0.388	0.07717	5.199e-07	3657	Naive-mature B cell %B cell || id:ebi-a-GCST90001408	TRUE	18	25.2794
13	101959876	rs2476213	C	T	0.1119	0.02521	9.30294e-06	3657	Naive-mature B cell %B cell || id:ebi-a-GCST90001408	TRUE	18	19.7022
14	95739501	rs77762131	G	C	-0.2722	0.05828	3.10099e-06	3657	Naive-mature B cell %B cell || id:ebi-a-GCST90001408	TRUE	18	21.8141
14	62542831	rs974368	G	A	-0.1154	0.025	4.08e-06	3657	Naive-mature B cell %B cell || id:ebi-a-GCST90001408	TRUE	18	21.3075
14	65247177	rs116844769	G	A	-0.2677	0.05076	1.41599e-07	3657	Naive-mature B cell %B cell || id:ebi-a-GCST90001408	TRUE	18	27.8134
18	56755764	rs72914692	G	A	-0.4239	0.0933	5.72203e-06	3657	Naive-mature B cell %B cell || id:ebi-a-GCST90001408	TRUE	18	20.6426
22	44278263	rs9614418	C	G	-2.179	0.4823	6.418e-06	3657	Naive-mature B cell %B cell || id:ebi-a-GCST90001408	TRUE	18	20.4117
2	131983954	rs139077655	C	T	-0.1159	0.02519	4.36697e-06	3656	Naive-mature B cell Absolute Count || id:ebi-a-GCST90001409	TRUE	19	21.1695
4	151856055	rs76981518	C	T	-0.2134	0.04708	6.00897e-06	3656	Naive-mature B cell Absolute Count || id:ebi-a-GCST90001409	TRUE	19	20.5455
5	146759225	rs115150472	C	T	2.627	0.579	5.91398e-06	3656	Naive-mature B cell Absolute Count || id:ebi-a-GCST90001409	TRUE	19	20.5856
5	58982784	rs10042327	G	A	0.233	0.05192	7.40491e-06	3656	Naive-mature B cell Absolute Count || id:ebi-a-GCST90001409	TRUE	19	20.1392
5	158858945	rs17056318	T	C	-0.2366	0.0457	2.36499e-07	3656	Naive-mature B cell Absolute Count || id:ebi-a-GCST90001409	TRUE	19	26.8038
6	66329437	rs9354413	T	C	0.1232	0.02743	7.29794e-06	3656	Naive-mature B cell Absolute Count || id:ebi-a-GCST90001409	TRUE	19	20.173
7	68188892	rs35607968	C	T	0.1584	0.03419	3.71304e-06	3656	Naive-mature B cell Absolute Count || id:ebi-a-GCST90001409	TRUE	19	21.4641
7	21282052	rs2390504	G	A	-0.2668	0.05743	3.51002e-06	3656	Naive-mature B cell Absolute Count || id:ebi-a-GCST90001409	TRUE	19	21.5821
7	12807766	rs143397127	T	C	-0.4624	0.09926	3.298e-06	3656	Naive-mature B cell Absolute Count || id:ebi-a-GCST90001409	TRUE	19	21.7014
8	129605573	rs2395904	T	G	-0.1445	0.02761	1.74e-07	3656	Naive-mature B cell Absolute Count || id:ebi-a-GCST90001409	TRUE	19	27.3907
8	69281301	rs283340	T	C	0.1251	0.02477	4.59505e-07	3656	Naive-mature B cell Absolute Count || id:ebi-a-GCST90001409	TRUE	19	25.5072
10	123725829	rs189761842	C	T	0.7902	0.1709	3.91796e-06	3656	Naive-mature B cell Absolute Count || id:ebi-a-GCST90001409	TRUE	19	21.3791
10	33490546	rs117344365	G	A	-0.4129	0.09241	8.12905e-06	3656	Naive-mature B cell Absolute Count || id:ebi-a-GCST90001409	TRUE	19	19.9642
11	120110021	rs12799241	G	A	0.138	0.02805	9.06797e-07	3656	Naive-mature B cell Absolute Count || id:ebi-a-GCST90001409	TRUE	19	24.2043
12	6390367	rs2286599	G	A	0.1183	0.0266	8.96004e-06	3656	Naive-mature B cell Absolute Count || id:ebi-a-GCST90001409	TRUE	19	19.7791
12	67244352	rs58114937	A	G	0.1702	0.0363	2.84499e-06	3656	Naive-mature B cell Absolute Count || id:ebi-a-GCST90001409	TRUE	19	21.984
13	70960403	rs9564767	A	G	-0.1163	0.02507	3.62602e-06	3656	Naive-mature B cell Absolute Count || id:ebi-a-GCST90001409	TRUE	19	21.5204
14	22485789	rs3811215	G	T	-0.1229	0.02697	5.33495e-06	3656	Naive-mature B cell Absolute Count || id:ebi-a-GCST90001409	TRUE	19	20.7655
15	60586605	rs76263497	G	A	-0.1886	0.04138	5.33703e-06	3656	Naive-mature B cell Absolute Count || id:ebi-a-GCST90001409	TRUE	19	20.7732
16	84271633	rs143176410	G	C	1.819	0.4058	7.65297e-06	3656	Naive-mature B cell Absolute Count || id:ebi-a-GCST90001409	TRUE	19	20.0928
17	7412708	rs77983244	G	A	-0.3088	0.06711	4.341e-06	3656	Naive-mature B cell Absolute Count || id:ebi-a-GCST90001409	TRUE	19	21.1729
17	39882138	rs62067029	A	T	-0.1605	0.02868	2.34601e-08	3656	Naive-mature B cell Absolute Count || id:ebi-a-GCST90001409	TRUE	19	31.3178
19	53345231	rs62115322	C	G	0.1382	0.02968	3.31002e-06	3656	Naive-mature B cell Absolute Count || id:ebi-a-GCST90001409	TRUE	19	21.6814
20	61351498	rs34764986	T	C	-0.2347	0.04805	1.08201e-06	3656	Naive-mature B cell Absolute Count || id:ebi-a-GCST90001409	TRUE	19	23.8583
1	212926883	rs2792563	G	A	-0.1407	0.02479	1.494e-08	3657	IgD- CD38+ B cell %B cell || id:ebi-a-GCST90001410	TRUE	20	32.2133
2	215678132	rs1250061	T	A	-0.1078	0.02407	7.79399e-06	3657	IgD- CD38+ B cell %B cell || id:ebi-a-GCST90001410	TRUE	20	20.0579
3	126175942	rs12636371	G	A	0.1185	0.02414	9.60993e-07	3657	IgD- CD38+ B cell %B cell || id:ebi-a-GCST90001410	TRUE	20	24.097
3	11203139	rs12493961	A	G	0.3884	0.08136	1.883e-06	3657	IgD- CD38+ B cell %B cell || id:ebi-a-GCST90001410	TRUE	20	22.7896
3	28788785	rs13075403	A	G	0.1247	0.02799	8.55894e-06	3657	IgD- CD38+ B cell %B cell || id:ebi-a-GCST90001410	TRUE	20	19.8485
4	54520674	rs11938966	C	A	0.3165	0.06988	6.1e-06	3657	IgD- CD38+ B cell %B cell || id:ebi-a-GCST90001410	TRUE	20	20.5136
5	93629638	rs76912165	A	G	0.4094	0.08778	3.21699e-06	3657	IgD- CD38+ B cell %B cell || id:ebi-a-GCST90001410	TRUE	20	21.7523
6	107618103	rs139843122	A	T	-0.5032	0.1082	3.39899e-06	3657	IgD- CD38+ B cell %B cell || id:ebi-a-GCST90001410	TRUE	20	21.6285
7	106666185	rs148377259	T	C	-0.3437	0.06603	2.037e-07	3657	IgD- CD38+ B cell %B cell || id:ebi-a-GCST90001410	TRUE	20	27.0942
7	57491277	rs13235778	G	A	-0.1235	0.02712	5.46298e-06	3657	IgD- CD38+ B cell %B cell || id:ebi-a-GCST90001410	TRUE	20	20.7374
7	68561899	rs10270812	T	C	-0.118	0.0244	1.38599e-06	3657	IgD- CD38+ B cell %B cell || id:ebi-a-GCST90001410	TRUE	20	23.3875
8	15872702	rs188550599	A	G	0.44	0.098	7.33297e-06	3657	IgD- CD38+ B cell %B cell || id:ebi-a-GCST90001410	TRUE	20	20.1583
8	16217296	rs138542577	G	C	0.3227	0.06331	3.63898e-07	3657	IgD- CD38+ B cell %B cell || id:ebi-a-GCST90001410	TRUE	20	25.9808
8	108650969	rs137930158	G	C	-0.6636	0.1413	2.76102e-06	3657	IgD- CD38+ B cell %B cell || id:ebi-a-GCST90001410	TRUE	20	22.0561
11	97894784	rs113087021	T	A	0.2024	0.04541	8.53002e-06	3657	IgD- CD38+ B cell %B cell || id:ebi-a-GCST90001410	TRUE	20	19.8663
11	127957832	rs478251	A	C	0.1745	0.03499	6.44496e-07	3657	IgD- CD38+ B cell %B cell || id:ebi-a-GCST90001410	TRUE	20	24.8716
11	114104488	rs238926	G	A	-0.1152	0.02506	4.39805e-06	3657	IgD- CD38+ B cell %B cell || id:ebi-a-GCST90001410	TRUE	20	21.1321
16	59825362	rs7185719	C	G	-0.1257	0.02735	4.43803e-06	3657	IgD- CD38+ B cell %B cell || id:ebi-a-GCST90001410	TRUE	20	21.123
22	44620757	rs11705673	C	G	0.1701	0.0368	3.95103e-06	3657	IgD- CD38+ B cell %B cell || id:ebi-a-GCST90001410	TRUE	20	21.3655
1	7949925	rs75766272	C	T	-0.4552	0.08737	1.99402e-07	3657	IgD+ CD24+ B cell %B cell || id:ebi-a-GCST90001411	TRUE	21	27.1444
1	229994965	rs11584183	T	C	-0.1336	0.03015	9.70197e-06	3657	IgD+ CD24+ B cell %B cell || id:ebi-a-GCST90001411	TRUE	21	19.6353
2	73451886	rs45608038	A	G	0.2797	0.063	9.25295e-06	3657	IgD+ CD24+ B cell %B cell || id:ebi-a-GCST90001411	TRUE	21	19.7108
3	4366751	rs6781675	G	C	0.3685	0.08216	7.49307e-06	3657	IgD+ CD24+ B cell %B cell || id:ebi-a-GCST90001411	TRUE	21	20.1166
5	175807473	rs11134931	G	A	-0.1214	0.02723	8.45999e-06	3657	IgD+ CD24+ B cell %B cell || id:ebi-a-GCST90001411	TRUE	21	19.8766
6	32585423	rs34418535	A	G	0.4368	0.09069	1.52398e-06	3657	IgD+ CD24+ B cell %B cell || id:ebi-a-GCST90001411	TRUE	21	23.1978
6	132682103	rs45575344	T	C	-0.1674	0.0367	5.27898e-06	3657	IgD+ CD24+ B cell %B cell || id:ebi-a-GCST90001411	TRUE	21	20.8055
6	168706142	rs147867176	A	T	-0.2834	0.06299	7.04693e-06	3657	IgD+ CD24+ B cell %B cell || id:ebi-a-GCST90001411	TRUE	21	20.2421
6	42046130	rs9369326	T	C	-0.1237	0.02675	3.92103e-06	3657	IgD+ CD24+ B cell %B cell || id:ebi-a-GCST90001411	TRUE	21	21.3841
7	67028998	rs7457479	T	C	-0.1289	0.02875	7.625e-06	3657	IgD+ CD24+ B cell %B cell || id:ebi-a-GCST90001411	TRUE	21	20.1016
9	21576572	rs62562996	G	A	-0.4312	0.09145	2.51102e-06	3657	IgD+ CD24+ B cell %B cell || id:ebi-a-GCST90001411	TRUE	21	22.2326
12	2756998	rs112570989	C	T	-0.4808	0.1031	3.23601e-06	3657	IgD+ CD24+ B cell %B cell || id:ebi-a-GCST90001411	TRUE	21	21.7476
13	108341146	rs12874404	A	G	0.1313	0.027	1.20301e-06	3657	IgD+ CD24+ B cell %B cell || id:ebi-a-GCST90001411	TRUE	21	23.6484
13	50793447	rs7988851	C	T	-0.1353	0.02683	4.79204e-07	3657	IgD+ CD24+ B cell %B cell || id:ebi-a-GCST90001411	TRUE	21	25.4305
13	49573044	rs76477280	A	G	0.4747	0.08918	1.07999e-07	3657	IgD+ CD24+ B cell %B cell || id:ebi-a-GCST90001411	TRUE	21	28.3337
13	69751640	rs145371905	G	T	0.4126	0.09065	5.50402e-06	3657	IgD+ CD24+ B cell %B cell || id:ebi-a-GCST90001411	TRUE	21	20.7168
14	95739501	rs77762131	G	C	0.2816	0.05855	1.567e-06	3657	IgD+ CD24+ B cell %B cell || id:ebi-a-GCST90001411	TRUE	21	23.1319
14	65207086	rs78269238	C	T	0.2453	0.05457	7.14595e-06	3657	IgD+ CD24+ B cell %B cell || id:ebi-a-GCST90001411	TRUE	21	20.2063
14	92790349	rs35130455	T	A	-0.1204	0.02707	9.00306e-06	3657	IgD+ CD24+ B cell %B cell || id:ebi-a-GCST90001411	TRUE	21	19.7823
16	4077618	rs17256322	T	A	0.1207	0.02634	4.73097e-06	3657	IgD+ CD24+ B cell %B cell || id:ebi-a-GCST90001411	TRUE	21	20.9982
18	25995154	rs144479315	A	T	0.2862	0.06339	6.54395e-06	3657	IgD+ CD24+ B cell %B cell || id:ebi-a-GCST90001411	TRUE	21	20.3844
2	236286776	rs7586359	T	G	-0.1868	0.03837	1.16899e-06	3656	IgD+ CD24+ B cell Absolute Count || id:ebi-a-GCST90001412	TRUE	22	23.7012
3	183042285	rs10513789	T	G	0.1323	0.0295	7.519e-06	3656	IgD+ CD24+ B cell Absolute Count || id:ebi-a-GCST90001412	TRUE	22	20.1129
4	155818148	rs13132141	G	A	-0.1191	0.02557	3.304e-06	3656	IgD+ CD24+ B cell Absolute Count || id:ebi-a-GCST90001412	TRUE	22	21.6951
5	149076797	rs147556975	C	T	-0.3012	0.06251	1.508e-06	3656	IgD+ CD24+ B cell Absolute Count || id:ebi-a-GCST90001412	TRUE	22	23.2173
5	4700474	rs4702913	A	C	0.197	0.04215	3.07999e-06	3656	IgD+ CD24+ B cell Absolute Count || id:ebi-a-GCST90001412	TRUE	22	21.8443
5	74962160	rs10942726	A	G	0.1176	0.02628	7.85507e-06	3656	IgD+ CD24+ B cell Absolute Count || id:ebi-a-GCST90001412	TRUE	22	20.0246
7	63788182	rs144607178	C	T	0.2175	0.0491	9.7089e-06	3656	IgD+ CD24+ B cell Absolute Count || id:ebi-a-GCST90001412	TRUE	22	19.6226
10	83686631	rs10749417	A	T	-0.1304	0.02887	6.46606e-06	3656	IgD+ CD24+ B cell Absolute Count || id:ebi-a-GCST90001412	TRUE	22	20.4015
12	23815675	rs11047113	A	C	-0.1831	0.04029	5.67296e-06	3656	IgD+ CD24+ B cell Absolute Count || id:ebi-a-GCST90001412	TRUE	22	20.653
13	108058383	rs183466766	G	A	0.3121	0.06005	2.14299e-07	3656	IgD+ CD24+ B cell Absolute Count || id:ebi-a-GCST90001412	TRUE	22	27.0123
13	107836003	rs139981802	T	C	0.3005	0.05978	5.22998e-07	3656	IgD+ CD24+ B cell Absolute Count || id:ebi-a-GCST90001412	TRUE	22	25.2684
13	45649957	rs557577736	A	G	1.819	0.3815	1.91898e-06	3656	IgD+ CD24+ B cell Absolute Count || id:ebi-a-GCST90001412	TRUE	22	22.734
13	69751640	rs145371905	G	T	0.4292	0.08767	1.02101e-06	3656	IgD+ CD24+ B cell Absolute Count || id:ebi-a-GCST90001412	TRUE	22	23.9672
13	114107893	rs9314892	A	G	-0.1608	0.03478	3.926e-06	3656	IgD+ CD24+ B cell Absolute Count || id:ebi-a-GCST90001412	TRUE	22	21.3753
13	108341146	rs12874404	A	G	0.1963	0.02601	5.61824e-14	3656	IgD+ CD24+ B cell Absolute Count || id:ebi-a-GCST90001412	TRUE	22	56.9587
13	49638749	rs73192651	C	T	0.4428	0.08724	4.05005e-07	3656	IgD+ CD24+ B cell Absolute Count || id:ebi-a-GCST90001412	TRUE	22	25.7623
14	94470627	rs8014978	T	C	-0.1136	0.02446	3.565e-06	3656	IgD+ CD24+ B cell Absolute Count || id:ebi-a-GCST90001412	TRUE	22	21.5697
14	95739501	rs77762131	G	C	0.291	0.05685	3.22404e-07	3656	IgD+ CD24+ B cell Absolute Count || id:ebi-a-GCST90001412	TRUE	22	26.2014
15	62998446	rs12595433	G	A	-0.1118	0.02462	5.79696e-06	3656	IgD+ CD24+ B cell Absolute Count || id:ebi-a-GCST90001412	TRUE	22	20.6209
16	8869644	rs880312	G	A	-0.1821	0.03971	4.67897e-06	3656	IgD+ CD24+ B cell Absolute Count || id:ebi-a-GCST90001412	TRUE	22	21.0291
17	2813241	rs11653761	G	T	-0.125	0.02429	2.83302e-07	3656	IgD+ CD24+ B cell Absolute Count || id:ebi-a-GCST90001412	TRUE	22	26.4829
19	14882542	rs7254039	G	A	-0.2566	0.05765	8.81089e-06	3656	IgD+ CD24+ B cell Absolute Count || id:ebi-a-GCST90001412	TRUE	22	19.8114
22	44292270	rs9614226	T	G	-0.4122	0.08546	1.46501e-06	3656	IgD+ CD24+ B cell Absolute Count || id:ebi-a-GCST90001412	TRUE	22	23.2643
1	163302911	rs111237501	T	C	1.055	0.2248	2.813e-06	3657	IgD- CD24- B cell %B cell || id:ebi-a-GCST90001413	TRUE	23	22.0248
2	127902673	rs11887461	A	G	0.1136	0.0249	5.25303e-06	3657	IgD- CD24- B cell %B cell || id:ebi-a-GCST90001413	TRUE	23	20.8141
2	216944475	rs13020544	G	A	-2.752	0.5674	1.287e-06	3657	IgD- CD24- B cell %B cell || id:ebi-a-GCST90001413	TRUE	23	23.5244
2	214753514	rs145137909	G	A	-2.77	0.5672	1.087e-06	3657	IgD- CD24- B cell %B cell || id:ebi-a-GCST90001413	TRUE	23	23.8499
4	82097246	rs114209430	T	C	-0.6384	0.136	2.75797e-06	3657	IgD- CD24- B cell %B cell || id:ebi-a-GCST90001413	TRUE	23	22.0347
4	112410492	rs17044633	A	G	0.3561	0.07517	2.256e-06	3657	IgD- CD24- B cell %B cell || id:ebi-a-GCST90001413	TRUE	23	22.4417
5	62776497	rs183821560	G	A	-1.841	0.3885	2.25102e-06	3657	IgD- CD24- B cell %B cell || id:ebi-a-GCST90001413	TRUE	23	22.4556
6	106707812	rs9398107	A	G	0.2678	0.0552	1.274e-06	3657	IgD- CD24- B cell %B cell || id:ebi-a-GCST90001413	TRUE	23	23.5366
7	2612362	rs73045003	C	T	-0.1605	0.03611	9.03608e-06	3657	IgD- CD24- B cell %B cell || id:ebi-a-GCST90001413	TRUE	23	19.7558
8	111869599	rs76377003	A	G	-0.3971	0.08574	3.76296e-06	3657	IgD- CD24- B cell %B cell || id:ebi-a-GCST90001413	TRUE	23	21.4503
10	28173255	rs112898282	T	C	0.4712	0.1007	2.97201e-06	3657	IgD- CD24- B cell %B cell || id:ebi-a-GCST90001413	TRUE	23	21.8953
12	103337617	rs7966251	G	A	0.1908	0.03619	1.43199e-07	3657	IgD- CD24- B cell %B cell || id:ebi-a-GCST90001413	TRUE	23	27.7958
14	103479900	rs142305616	A	C	0.466	0.1047	8.83792e-06	3657	IgD- CD24- B cell %B cell || id:ebi-a-GCST90001413	TRUE	23	19.8097
16	6057420	rs7198605	C	T	0.146	0.03204	5.38295e-06	3657	IgD- CD24- B cell %B cell || id:ebi-a-GCST90001413	TRUE	23	20.7645
18	31807404	rs35192093	C	T	0.1597	0.03505	5.36402e-06	3657	IgD- CD24- B cell %B cell || id:ebi-a-GCST90001413	TRUE	23	20.7603
19	18962989	rs8109503	T	A	-0.2029	0.04406	4.27297e-06	3657	IgD- CD24- B cell %B cell || id:ebi-a-GCST90001413	TRUE	23	21.2068
20	43148809	rs6073000	T	C	-0.3098	0.06272	8.163e-07	3657	IgD- CD24- B cell %B cell || id:ebi-a-GCST90001413	TRUE	23	24.3978
22	27246727	rs115218594	G	A	-0.2776	0.06207	7.95591e-06	3657	IgD- CD24- B cell %B cell || id:ebi-a-GCST90001413	TRUE	23	20.0021
1	40913911	rs72953104	C	G	0.2344	0.05087	4.19701e-06	3656	IgD- CD24- B cell Absolute Count || id:ebi-a-GCST90001414	TRUE	24	21.232
1	163302911	rs111237501	T	C	1.052	0.2261	3.34703e-06	3656	IgD- CD24- B cell Absolute Count || id:ebi-a-GCST90001414	TRUE	24	21.6486
2	79579586	rs114114265	G	A	0.2343	0.05149	5.50896e-06	3656	IgD- CD24- B cell Absolute Count || id:ebi-a-GCST90001414	TRUE	24	20.7061
3	29303920	rs7615875	T	C	0.1425	0.03201	8.8481e-06	3656	IgD- CD24- B cell Absolute Count || id:ebi-a-GCST90001414	TRUE	24	19.8179
3	192170840	rs76499400	G	T	0.2069	0.04589	6.76893e-06	3656	IgD- CD24- B cell Absolute Count || id:ebi-a-GCST90001414	TRUE	24	20.3275
4	25765561	rs4697616	G	A	0.1246	0.02682	3.53403e-06	3656	IgD- CD24- B cell Absolute Count || id:ebi-a-GCST90001414	TRUE	24	21.5833
4	112410492	rs17044633	A	G	0.3458	0.07605	5.62406e-06	3656	IgD- CD24- B cell Absolute Count || id:ebi-a-GCST90001414	TRUE	24	20.6753
4	31592382	rs76225955	T	C	-0.1924	0.0432	8.65506e-06	3656	IgD- CD24- B cell Absolute Count || id:ebi-a-GCST90001414	TRUE	24	19.8355
5	22936453	rs74356874	G	A	0.6821	0.1488	4.73598e-06	3656	IgD- CD24- B cell Absolute Count || id:ebi-a-GCST90001414	TRUE	24	21.0131
6	1238207	rs145638783	G	A	-0.9851	0.2144	4.469e-06	3656	IgD- CD24- B cell Absolute Count || id:ebi-a-GCST90001414	TRUE	24	21.1111
10	28173255	rs112898282	T	C	0.4601	0.1017	6.27798e-06	3656	IgD- CD24- B cell Absolute Count || id:ebi-a-GCST90001414	TRUE	24	20.4674
13	54655511	rs75453701	A	G	0.2658	0.05994	9.47305e-06	3656	IgD- CD24- B cell Absolute Count || id:ebi-a-GCST90001414	TRUE	24	19.6642
13	70802190	rs7982713	A	G	-0.1482	0.03033	1.068e-06	3656	IgD- CD24- B cell Absolute Count || id:ebi-a-GCST90001414	TRUE	24	23.8755
14	31035932	rs191543445	A	G	0.3337	0.07236	4.14295e-06	3656	IgD- CD24- B cell Absolute Count || id:ebi-a-GCST90001414	TRUE	24	21.2674
15	54403488	rs496760	G	A	0.1331	0.02656	5.69102e-07	3656	IgD- CD24- B cell Absolute Count || id:ebi-a-GCST90001414	TRUE	24	25.1131
17	65139471	rs421516	C	A	-0.2921	0.06361	4.54496e-06	3656	IgD- CD24- B cell Absolute Count || id:ebi-a-GCST90001414	TRUE	24	21.0869
19	1930175	rs72977632	T	A	-0.2323	0.05115	5.75294e-06	3656	IgD- CD24- B cell Absolute Count || id:ebi-a-GCST90001414	TRUE	24	20.6256
19	16302031	rs451367	T	C	-0.146	0.0296	8.51805e-07	3656	IgD- CD24- B cell Absolute Count || id:ebi-a-GCST90001414	TRUE	24	24.3289
1	104617102	rs11184230	C	T	-0.1946	0.03983	1.083e-06	3657	IgD+ CD24- B cell %B cell || id:ebi-a-GCST90001415	TRUE	25	23.8707
1	150887995	rs7412746	C	T	0.1263	0.02588	1.11199e-06	3657	IgD+ CD24- B cell %B cell || id:ebi-a-GCST90001415	TRUE	25	23.8165
1	7949925	rs75766272	C	T	0.483	0.08768	3.86002e-08	3657	IgD+ CD24- B cell %B cell || id:ebi-a-GCST90001415	TRUE	25	30.3454
2	73451886	rs45608038	A	G	-0.2927	0.06326	3.85496e-06	3657	IgD+ CD24- B cell %B cell || id:ebi-a-GCST90001415	TRUE	25	21.4085
2	4034677	rs12465275	T	C	-0.6051	0.136	8.84199e-06	3657	IgD+ CD24- B cell %B cell || id:ebi-a-GCST90001415	TRUE	25	19.796
3	106860968	rs56335940	G	A	-0.1728	0.03773	4.83905e-06	3657	IgD+ CD24- B cell %B cell || id:ebi-a-GCST90001415	TRUE	25	20.9756
4	47949928	rs1972883	G	A	-0.1408	0.03125	6.88906e-06	3657	IgD+ CD24- B cell %B cell || id:ebi-a-GCST90001415	TRUE	25	20.3004
4	11588619	rs35698683	A	G	0.2735	0.06003	5.36402e-06	3657	IgD+ CD24- B cell %B cell || id:ebi-a-GCST90001415	TRUE	25	20.7576
6	166117857	rs6910508	G	A	0.1159	0.0255	5.71202e-06	3657	IgD+ CD24- B cell %B cell || id:ebi-a-GCST90001415	TRUE	25	20.6579
8	74602817	rs533239981	G	C	0.3029	0.06589	4.42802e-06	3657	IgD+ CD24- B cell %B cell || id:ebi-a-GCST90001415	TRUE	25	21.1329
8	118311162	rs2450220	C	T	-0.1439	0.03231	8.69201e-06	3657	IgD+ CD24- B cell %B cell || id:ebi-a-GCST90001415	TRUE	25	19.8357
9	8660693	rs7870388	C	G	-0.142	0.03034	2.97303e-06	3657	IgD+ CD24- B cell %B cell || id:ebi-a-GCST90001415	TRUE	25	21.9051
9	2570753	rs140191306	C	T	0.4404	0.09513	3.804e-06	3657	IgD+ CD24- B cell %B cell || id:ebi-a-GCST90001415	TRUE	25	21.4318
10	26670665	rs145123647	C	T	1.016	0.2269	7.67892e-06	3657	IgD+ CD24- B cell %B cell || id:ebi-a-GCST90001415	TRUE	25	20.0502
14	65247177	rs116844769	G	A	-0.2773	0.0514	7.29693e-08	3657	IgD+ CD24- B cell %B cell || id:ebi-a-GCST90001415	TRUE	25	29.1054
14	53549505	rs182854545	C	T	1.363	0.3003	5.84602e-06	3657	IgD+ CD24- B cell %B cell || id:ebi-a-GCST90001415	TRUE	25	20.6007
17	79663261	rs73426855	T	C	-0.1632	0.03539	4.13904e-06	3657	IgD+ CD24- B cell %B cell || id:ebi-a-GCST90001415	TRUE	25	21.2657
17	51374476	rs2159343	A	G	-0.1247	0.02639	2.37197e-06	3657	IgD+ CD24- B cell %B cell || id:ebi-a-GCST90001415	TRUE	25	22.3282
21	37991655	rs78958229	C	T	0.2723	0.06041	6.74295e-06	3657	IgD+ CD24- B cell %B cell || id:ebi-a-GCST90001415	TRUE	25	20.3178
22	44096682	rs58706313	C	T	-0.3021	0.06737	7.53095e-06	3657	IgD+ CD24- B cell %B cell || id:ebi-a-GCST90001415	TRUE	25	20.108
4	177737259	rs71615254	A	C	-0.2989	0.06147	1.21099e-06	3656	IgD+ CD24- B cell Absolute Count || id:ebi-a-GCST90001416	TRUE	26	23.6442
5	158858945	rs17056318	T	C	-0.2103	0.04553	3.98602e-06	3656	IgD+ CD24- B cell Absolute Count || id:ebi-a-GCST90001416	TRUE	26	21.3345
5	21916697	rs141108367	G	A	1.503	0.3297	5.30506e-06	3656	IgD+ CD24- B cell Absolute Count || id:ebi-a-GCST90001416	TRUE	26	20.7817
5	146759225	rs115150472	C	T	2.619	0.5765	5.73099e-06	3656	IgD+ CD24- B cell Absolute Count || id:ebi-a-GCST90001416	TRUE	26	20.6382
6	100373584	rs12197153	G	A	2.118	0.4501	2.63099e-06	3656	IgD+ CD24- B cell Absolute Count || id:ebi-a-GCST90001416	TRUE	26	22.1429
6	66329437	rs9354413	T	C	0.138	0.02729	4.42099e-07	3656	IgD+ CD24- B cell Absolute Count || id:ebi-a-GCST90001416	TRUE	26	25.5712
7	12807766	rs143397127	T	C	-0.4464	0.09885	6.50999e-06	3656	IgD+ CD24- B cell Absolute Count || id:ebi-a-GCST90001416	TRUE	26	20.3937
7	88239228	rs190448231	T	G	0.3363	0.07548	8.64908e-06	3656	IgD+ CD24- B cell Absolute Count || id:ebi-a-GCST90001416	TRUE	26	19.8513
7	77840371	rs34910780	A	T	-0.2677	0.05716	2.94198e-06	3656	IgD+ CD24- B cell Absolute Count || id:ebi-a-GCST90001416	TRUE	26	21.9337
8	129605573	rs2395904	T	G	-0.1335	0.0275	1.26e-06	3656	IgD+ CD24- B cell Absolute Count || id:ebi-a-GCST90001416	TRUE	26	23.5666
8	2097003	rs150663332	C	T	-0.2005	0.04387	5.02597e-06	3656	IgD+ CD24- B cell Absolute Count || id:ebi-a-GCST90001416	TRUE	26	20.8878
8	74651104	rs117190494	G	A	0.4148	0.08139	3.642e-07	3656	IgD+ CD24- B cell Absolute Count || id:ebi-a-GCST90001416	TRUE	26	25.9738
10	101195537	rs701839	A	G	0.1269	0.02791	5.63106e-06	3656	IgD+ CD24- B cell Absolute Count || id:ebi-a-GCST90001416	TRUE	26	20.673
10	123725829	rs189761842	C	T	0.7675	0.1702	6.72404e-06	3656	IgD+ CD24- B cell Absolute Count || id:ebi-a-GCST90001416	TRUE	26	20.3347
11	120110021	rs12799241	G	A	0.132	0.02794	2.391e-06	3656	IgD+ CD24- B cell Absolute Count || id:ebi-a-GCST90001416	TRUE	26	22.32
12	14149645	rs34771848	C	T	-0.3693	0.08033	4.43598e-06	3656	IgD+ CD24- B cell Absolute Count || id:ebi-a-GCST90001416	TRUE	26	21.135
13	104562459	rs76578043	G	A	0.3166	0.0697	5.73905e-06	3656	IgD+ CD24- B cell Absolute Count || id:ebi-a-GCST90001416	TRUE	26	20.6327
13	71854164	rs75474045	G	A	0.4915	0.1086	6.24899e-06	3656	IgD+ CD24- B cell Absolute Count || id:ebi-a-GCST90001416	TRUE	26	20.4827
14	22485789	rs3811215	G	T	-0.1264	0.02685	2.59801e-06	3656	IgD+ CD24- B cell Absolute Count || id:ebi-a-GCST90001416	TRUE	26	22.1618
16	84271633	rs143176410	G	C	1.816	0.404	7.18208e-06	3656	IgD+ CD24- B cell Absolute Count || id:ebi-a-GCST90001416	TRUE	26	20.2055
17	79663261	rs73426855	T	C	-0.1616	0.03458	3.09699e-06	3656	IgD+ CD24- B cell Absolute Count || id:ebi-a-GCST90001416	TRUE	26	21.839
17	7412708	rs77983244	G	A	-0.3049	0.06682	5.22902e-06	3656	IgD+ CD24- B cell Absolute Count || id:ebi-a-GCST90001416	TRUE	26	20.821
17	39882138	rs62067029	A	T	-0.1593	0.02856	2.61198e-08	3656	IgD+ CD24- B cell Absolute Count || id:ebi-a-GCST90001416	TRUE	26	31.1111
20	61351498	rs34764986	T	C	-0.2158	0.04786	6.69607e-06	3656	IgD+ CD24- B cell Absolute Count || id:ebi-a-GCST90001416	TRUE	26	20.3309
1	83212995	rs145208372	G	A	-0.56	0.1234	5.91003e-06	3657	CD24+ CD27+ B cell %B cell || id:ebi-a-GCST90001417	TRUE	27	20.5942
1	150887995	rs7412746	C	T	-0.1301	0.02547	3.41099e-07	3657	CD24+ CD27+ B cell %B cell || id:ebi-a-GCST90001417	TRUE	27	26.0914
1	206913708	rs72758947	A	G	-0.2365	0.05101	3.67401e-06	3657	CD24+ CD27+ B cell %B cell || id:ebi-a-GCST90001417	TRUE	27	21.4957
1	89348383	rs4658141	T	C	-0.1269	0.02592	1.009e-06	3657	CD24+ CD27+ B cell %B cell || id:ebi-a-GCST90001417	TRUE	27	23.9692
1	7949925	rs75766272	C	T	-0.4865	0.08656	2.04899e-08	3657	CD24+ CD27+ B cell %B cell || id:ebi-a-GCST90001417	TRUE	27	31.5887
2	177251534	rs72944931	A	G	0.4657	0.1052	9.91791e-06	3657	CD24+ CD27+ B cell %B cell || id:ebi-a-GCST90001417	TRUE	27	19.5966
2	73451886	rs45608038	A	G	0.3527	0.0624	1.71002e-08	3657	CD24+ CD27+ B cell %B cell || id:ebi-a-GCST90001417	TRUE	27	31.9479
2	137662584	rs72844588	G	A	0.2066	0.04322	1.826e-06	3657	CD24+ CD27+ B cell %B cell || id:ebi-a-GCST90001417	TRUE	27	22.8503
3	7789940	rs62233948	C	T	-0.737	0.1643	7.48101e-06	3657	CD24+ CD27+ B cell %B cell || id:ebi-a-GCST90001417	TRUE	27	20.1215
3	186985081	rs145442262	G	A	-0.2083	0.04276	1.15001e-06	3657	CD24+ CD27+ B cell %B cell || id:ebi-a-GCST90001417	TRUE	27	23.7303
3	16374638	rs55710170	G	A	-0.1708	0.03788	6.70595e-06	3657	CD24+ CD27+ B cell %B cell || id:ebi-a-GCST90001417	TRUE	27	20.3309
4	11588619	rs35698683	A	G	-0.293	0.05931	8.17504e-07	3657	CD24+ CD27+ B cell %B cell || id:ebi-a-GCST90001417	TRUE	27	24.405
5	120407121	rs115405874	A	G	0.9325	0.2017	3.925e-06	3657	CD24+ CD27+ B cell %B cell || id:ebi-a-GCST90001417	TRUE	27	21.374
5	141256755	rs681014	T	C	0.9614	0.207	3.52298e-06	3657	CD24+ CD27+ B cell %B cell || id:ebi-a-GCST90001417	TRUE	27	21.5709
6	129088507	rs9492229	T	C	0.2715	0.06115	9.27705e-06	3657	CD24+ CD27+ B cell %B cell || id:ebi-a-GCST90001417	TRUE	27	19.7127
6	100127016	rs148702078	G	C	0.9264	0.2067	7.59906e-06	3657	CD24+ CD27+ B cell %B cell || id:ebi-a-GCST90001417	TRUE	27	20.087
7	56174489	rs62459310	G	C	0.3676	0.08119	6.15205e-06	3657	CD24+ CD27+ B cell %B cell || id:ebi-a-GCST90001417	TRUE	27	20.4996
8	123649864	rs10505439	C	T	-0.1852	0.04175	9.38102e-06	3657	CD24+ CD27+ B cell %B cell || id:ebi-a-GCST90001417	TRUE	27	19.6775
11	11012403	rs10743163	G	A	-0.1205	0.02541	2.20699e-06	3657	CD24+ CD27+ B cell %B cell || id:ebi-a-GCST90001417	TRUE	27	22.4887
12	129628187	rs265612	C	T	0.1143	0.02575	9.29608e-06	3657	CD24+ CD27+ B cell %B cell || id:ebi-a-GCST90001417	TRUE	27	19.7033
12	123259535	rs112294465	C	A	1.249	0.2784	7.44098e-06	3657	CD24+ CD27+ B cell %B cell || id:ebi-a-GCST90001417	TRUE	27	20.1273
13	49573044	rs76477280	A	G	0.4892	0.08811	3.02803e-08	3657	CD24+ CD27+ B cell %B cell || id:ebi-a-GCST90001417	TRUE	27	30.8264
14	97235889	rs117004076	A	G	0.4553	0.1022	8.56091e-06	3657	CD24+ CD27+ B cell %B cell || id:ebi-a-GCST90001417	TRUE	27	19.8469
14	95739501	rs77762131	G	C	0.2675	0.05828	4.59896e-06	3657	CD24+ CD27+ B cell %B cell || id:ebi-a-GCST90001417	TRUE	27	21.0673
14	65247177	rs116844769	G	A	0.2482	0.05078	1.064e-06	3657	CD24+ CD27+ B cell %B cell || id:ebi-a-GCST90001417	TRUE	27	23.8901
17	78983647	rs7221794	G	A	-0.1563	0.03395	4.29903e-06	3657	CD24+ CD27+ B cell %B cell || id:ebi-a-GCST90001417	TRUE	27	21.1952
1	7949925	rs75766272	C	T	-0.4055	0.08609	2.56998e-06	3656	CD24+ CD27+ B cell Absolute Count || id:ebi-a-GCST90001418	TRUE	28	22.1859
2	180185296	rs16867231	G	A	0.5129	0.1154	8.98008e-06	3656	CD24+ CD27+ B cell Absolute Count || id:ebi-a-GCST90001418	TRUE	28	19.7539
3	96687564	rs79207264	G	A	0.1752	0.0393	8.46603e-06	3656	CD24+ CD27+ B cell Absolute Count || id:ebi-a-GCST90001418	TRUE	28	19.8739
3	176311710	rs7640784	C	A	-0.1111	0.02476	7.47894e-06	3656	CD24+ CD27+ B cell Absolute Count || id:ebi-a-GCST90001418	TRUE	28	20.1339
4	109629467	rs149085540	C	T	-0.4318	0.09574	6.66807e-06	3656	CD24+ CD27+ B cell Absolute Count || id:ebi-a-GCST90001418	TRUE	28	20.3413
5	149030687	rs17708396	C	A	2.539	0.5201	1.09499e-06	3656	CD24+ CD27+ B cell Absolute Count || id:ebi-a-GCST90001418	TRUE	28	23.8315
5	74962160	rs10942726	A	G	0.1188	0.02672	8.92504e-06	3656	CD24+ CD27+ B cell Absolute Count || id:ebi-a-GCST90001418	TRUE	28	19.7679
5	26412192	rs35057381	T	C	0.1344	0.02969	6.17703e-06	3656	CD24+ CD27+ B cell Absolute Count || id:ebi-a-GCST90001418	TRUE	28	20.4917
6	41117001	rs56033406	C	T	0.312	0.06692	3.22901e-06	3656	CD24+ CD27+ B cell Absolute Count || id:ebi-a-GCST90001418	TRUE	28	21.7369
6	167447406	rs4076316	T	A	-0.1404	0.02729	2.83798e-07	3656	CD24+ CD27+ B cell Absolute Count || id:ebi-a-GCST90001418	TRUE	28	26.4684
7	7832045	rs144625305	C	T	0.6162	0.1357	5.74804e-06	3656	CD24+ CD27+ B cell Absolute Count || id:ebi-a-GCST90001418	TRUE	28	20.6198
8	123243342	rs184496770	C	T	1.162	0.2608	8.56091e-06	3656	CD24+ CD27+ B cell Absolute Count || id:ebi-a-GCST90001418	TRUE	28	19.8517
8	88420490	rs118092259	T	G	-0.2901	0.06345	4.97898e-06	3656	CD24+ CD27+ B cell Absolute Count || id:ebi-a-GCST90001418	TRUE	28	20.9041
9	8855603	rs10759006	T	C	0.1133	0.02556	9.50692e-06	3656	CD24+ CD27+ B cell Absolute Count || id:ebi-a-GCST90001418	TRUE	28	19.6489
10	52030701	rs10762541	C	T	0.1488	0.02978	6.08695e-07	3656	CD24+ CD27+ B cell Absolute Count || id:ebi-a-GCST90001418	TRUE	28	24.9664
12	11481426	rs138329462	G	A	-0.4374	0.09365	3.10799e-06	3656	CD24+ CD27+ B cell Absolute Count || id:ebi-a-GCST90001418	TRUE	28	21.8143
13	45649957	rs557577736	A	G	1.818	0.3878	2.869e-06	3656	CD24+ CD27+ B cell Absolute Count || id:ebi-a-GCST90001418	TRUE	28	21.9772
13	108341146	rs12874404	A	G	0.1691	0.02653	2.04202e-10	3656	CD24+ CD27+ B cell Absolute Count || id:ebi-a-GCST90001418	TRUE	28	40.6268
13	49638749	rs73192651	C	T	0.4411	0.08893	7.38193e-07	3656	CD24+ CD27+ B cell Absolute Count || id:ebi-a-GCST90001418	TRUE	28	24.6024
13	69593184	rs76552872	G	T	0.283	0.06219	5.54102e-06	3656	CD24+ CD27+ B cell Absolute Count || id:ebi-a-GCST90001418	TRUE	28	20.7077
14	95739501	rs77762131	G	C	0.2815	0.05774	1.12699e-06	3656	CD24+ CD27+ B cell Absolute Count || id:ebi-a-GCST90001418	TRUE	28	23.7686
17	2813241	rs11653761	G	T	-0.118	0.0247	1.84001e-06	3656	CD24+ CD27+ B cell Absolute Count || id:ebi-a-GCST90001418	TRUE	28	22.8229
17	64181305	rs11649808	G	A	0.1546	0.03472	8.74802e-06	3656	CD24+ CD27+ B cell Absolute Count || id:ebi-a-GCST90001418	TRUE	28	19.8271
19	14882542	rs7254039	G	A	-0.2606	0.0585	8.63794e-06	3656	CD24+ CD27+ B cell Absolute Count || id:ebi-a-GCST90001418	TRUE	28	19.8444
22	45004235	rs728776	A	G	-0.1712	0.03808	7.09006e-06	3656	CD24+ CD27+ B cell Absolute Count || id:ebi-a-GCST90001418	TRUE	28	20.2122
22	44768291	rs144295598	G	A	0.5664	0.1203	2.59902e-06	3656	CD24+ CD27+ B cell Absolute Count || id:ebi-a-GCST90001418	TRUE	28	22.1674
1	11560011	rs529500582	G	A	-0.4047	0.08262	1.009e-06	3658	CD20- B cell %B cell || id:ebi-a-GCST90001419	TRUE	29	23.9936
1	242022917	rs187723151	G	A	-0.9447	0.1934	1.07999e-06	3658	CD20- B cell %B cell || id:ebi-a-GCST90001419	TRUE	29	23.8602
2	220602137	rs112180455	C	T	0.3316	0.07326	6.19598e-06	3658	CD20- B cell %B cell || id:ebi-a-GCST90001419	TRUE	29	20.4878
3	154372502	rs58352426	G	A	0.1401	0.02947	2.07998e-06	3658	CD20- B cell %B cell || id:ebi-a-GCST90001419	TRUE	29	22.6004
3	187921008	rs75951284	C	T	0.3083	0.06752	5.11105e-06	3658	CD20- B cell %B cell || id:ebi-a-GCST90001419	TRUE	29	20.8489
4	89988025	rs74786971	G	C	0.2235	0.04952	6.60602e-06	3658	CD20- B cell %B cell || id:ebi-a-GCST90001419	TRUE	29	20.3701
5	93678365	rs316122	G	C	0.2993	0.06479	3.971e-06	3658	CD20- B cell %B cell || id:ebi-a-GCST90001419	TRUE	29	21.3402
6	32604425	rs9270911	C	T	0.1364	0.02871	2.10499e-06	3658	CD20- B cell %B cell || id:ebi-a-GCST90001419	TRUE	29	22.5716
6	17249265	rs9477367	T	C	-0.1917	0.04273	7.45899e-06	3658	CD20- B cell %B cell || id:ebi-a-GCST90001419	TRUE	29	20.127
7	137488920	rs111761453	G	T	0.2453	0.05506	8.59904e-06	3658	CD20- B cell %B cell || id:ebi-a-GCST90001419	TRUE	29	19.8483
7	151272722	rs75368642	C	T	0.2118	0.04687	6.41904e-06	3658	CD20- B cell %B cell || id:ebi-a-GCST90001419	TRUE	29	20.4203
9	9023522	rs7875273	T	C	0.1137	0.02506	5.83002e-06	3658	CD20- B cell %B cell || id:ebi-a-GCST90001419	TRUE	29	20.5854
11	17666290	rs118084343	A	G	-0.2663	0.0544	1.02901e-06	3658	CD20- B cell %B cell || id:ebi-a-GCST90001419	TRUE	29	23.9632
12	91982172	rs3885787	A	C	0.2407	0.05303	5.84494e-06	3658	CD20- B cell %B cell || id:ebi-a-GCST90001419	TRUE	29	20.602
15	39027714	rs4244568	T	G	-0.1233	0.02622	2.67399e-06	3658	CD20- B cell %B cell || id:ebi-a-GCST90001419	TRUE	29	22.1137
15	80013778	rs140134875	C	A	-1.694	0.3528	1.639e-06	3658	CD20- B cell %B cell || id:ebi-a-GCST90001419	TRUE	29	23.0552
16	81713997	rs4889373	A	G	-0.1372	0.03051	7.06399e-06	3658	CD20- B cell %B cell || id:ebi-a-GCST90001419	TRUE	29	20.222
16	74106214	rs2107459	C	A	0.2021	0.04383	4.17503e-06	3658	CD20- B cell %B cell || id:ebi-a-GCST90001419	TRUE	29	21.2613
20	6122694	rs7265879	C	G	-0.2182	0.04616	2.35798e-06	3658	CD20- B cell %B cell || id:ebi-a-GCST90001419	TRUE	29	22.3449
20	48057694	rs57840701	A	C	0.4562	0.1004	5.65002e-06	3658	CD20- B cell %B cell || id:ebi-a-GCST90001419	TRUE	29	20.6463
1	168258157	rs115156019	C	T	-0.6197	0.1242	6.33199e-07	3656	IgD- CD38+ B cell Absolute Count || id:ebi-a-GCST90001420	TRUE	30	24.8954
1	212926883	rs2792563	G	A	-0.108	0.02437	9.59909e-06	3656	IgD- CD38+ B cell Absolute Count || id:ebi-a-GCST90001420	TRUE	30	19.6398
2	203611912	rs138158989	G	A	-1.339	0.2832	2.33099e-06	3656	IgD- CD38+ B cell Absolute Count || id:ebi-a-GCST90001420	TRUE	30	22.355
2	236914834	rs114044800	G	C	0.5637	0.1259	7.81592e-06	3656	IgD- CD38+ B cell Absolute Count || id:ebi-a-GCST90001420	TRUE	30	20.0468
2	186300608	rs148362575	A	T	2.541	0.5292	1.64101e-06	3656	IgD- CD38+ B cell Absolute Count || id:ebi-a-GCST90001420	TRUE	30	23.0552
3	20938906	rs66491584	G	A	-0.1466	0.02957	7.43293e-07	3656	IgD- CD38+ B cell Absolute Count || id:ebi-a-GCST90001420	TRUE	30	24.5791
3	149547868	rs141490841	G	A	0.3828	0.08506	6.98506e-06	3656	IgD- CD38+ B cell Absolute Count || id:ebi-a-GCST90001420	TRUE	30	20.2532
4	167181559	rs62353585	T	C	0.3438	0.07709	8.48301e-06	3656	IgD- CD38+ B cell Absolute Count || id:ebi-a-GCST90001420	TRUE	30	19.8891
5	36474532	rs3105149	A	T	0.3462	0.07754	8.27409e-06	3656	IgD- CD38+ B cell Absolute Count || id:ebi-a-GCST90001420	TRUE	30	19.9344
7	106152385	rs78678130	G	A	-0.1707	0.03819	8.03193e-06	3656	IgD- CD38+ B cell Absolute Count || id:ebi-a-GCST90001420	TRUE	30	19.9787
7	132886683	rs138058221	C	T	-0.6658	0.1449	4.47497e-06	3656	IgD- CD38+ B cell Absolute Count || id:ebi-a-GCST90001420	TRUE	30	21.113
9	8537763	rs10815908	G	T	0.2526	0.0538	2.75797e-06	3656	IgD- CD38+ B cell Absolute Count || id:ebi-a-GCST90001420	TRUE	30	22.0446
10	7442223	rs912755	G	C	-2.494	0.5255	2.16202e-06	3656	IgD- CD38+ B cell Absolute Count || id:ebi-a-GCST90001420	TRUE	30	22.5241
11	19525480	rs11605946	G	A	0.1457	0.03191	5.15905e-06	3656	IgD- CD38+ B cell Absolute Count || id:ebi-a-GCST90001420	TRUE	30	20.8481
11	97885814	rs79801395	G	C	0.1973	0.04374	6.68606e-06	3656	IgD- CD38+ B cell Absolute Count || id:ebi-a-GCST90001420	TRUE	30	20.3468
11	127957832	rs478251	A	C	0.1689	0.03431	8.85503e-07	3656	IgD- CD38+ B cell Absolute Count || id:ebi-a-GCST90001420	TRUE	30	24.2336
11	111340898	rs147319637	G	A	-0.5657	0.1224	3.92401e-06	3656	IgD- CD38+ B cell Absolute Count || id:ebi-a-GCST90001420	TRUE	30	21.3604
12	14164273	rs11609248	A	G	-0.1355	0.03014	7.11295e-06	3656	IgD- CD38+ B cell Absolute Count || id:ebi-a-GCST90001420	TRUE	30	20.2112
12	105704536	rs17037450	G	A	-0.3311	0.07236	4.90501e-06	3656	IgD- CD38+ B cell Absolute Count || id:ebi-a-GCST90001420	TRUE	30	20.9373
12	30940032	rs2075365	G	A	-0.1142	0.02477	4.14801e-06	3656	IgD- CD38+ B cell Absolute Count || id:ebi-a-GCST90001420	TRUE	30	21.2559
15	47338837	rs74011406	G	A	0.1928	0.04113	2.869e-06	3656	IgD- CD38+ B cell Absolute Count || id:ebi-a-GCST90001420	TRUE	30	21.9734
16	81787756	rs72834736	G	C	0.3465	0.07762	8.30501e-06	3656	IgD- CD38+ B cell Absolute Count || id:ebi-a-GCST90001420	TRUE	30	19.9278
2	204758774	rs6712095	G	T	0.3592	0.07943	6.32499e-06	3657	CD20- B cell Absolute Count || id:ebi-a-GCST90001421	TRUE	31	20.4505
2	75309427	rs57641238	G	C	-0.1546	0.02937	1.47999e-07	3657	CD20- B cell Absolute Count || id:ebi-a-GCST90001421	TRUE	31	27.7084
3	146380132	rs34625183	C	T	-0.1694	0.03789	8.03397e-06	3657	CD20- B cell Absolute Count || id:ebi-a-GCST90001421	TRUE	31	19.9884
3	133534875	rs36123742	A	T	0.1193	0.02587	4.11396e-06	3657	CD20- B cell Absolute Count || id:ebi-a-GCST90001421	TRUE	31	21.2661
4	89988025	rs74786971	G	C	0.2348	0.04935	2.031e-06	3657	CD20- B cell Absolute Count || id:ebi-a-GCST90001421	TRUE	31	22.6372
5	143039896	rs116699251	G	A	-0.2732	0.05861	3.24399e-06	3657	CD20- B cell Absolute Count || id:ebi-a-GCST90001421	TRUE	31	21.7279
5	9688168	rs41494	A	T	1.728	0.3819	6.26397e-06	3657	CD20- B cell Absolute Count || id:ebi-a-GCST90001421	TRUE	31	20.4733
6	128232373	rs7773849	A	G	1.508	0.2808	8.31209e-08	3657	CD20- B cell Absolute Count || id:ebi-a-GCST90001421	TRUE	31	28.8409
6	32646248	rs9273241	C	T	0.177	0.03455	3.17001e-07	3657	CD20- B cell Absolute Count || id:ebi-a-GCST90001421	TRUE	31	26.2452
7	56760376	rs2102662	G	A	0.1274	0.02877	9.77507e-06	3657	CD20- B cell Absolute Count || id:ebi-a-GCST90001421	TRUE	31	19.6092
7	137488920	rs111761453	G	T	0.249	0.05482	5.77006e-06	3657	CD20- B cell Absolute Count || id:ebi-a-GCST90001421	TRUE	31	20.631
7	15861025	rs38182	C	T	-0.1541	0.03305	3.21203e-06	3657	CD20- B cell Absolute Count || id:ebi-a-GCST90001421	TRUE	31	21.7401
8	19282003	rs6586822	T	C	-0.1182	0.02568	4.34901e-06	3657	CD20- B cell Absolute Count || id:ebi-a-GCST90001421	TRUE	31	21.1858
10	25031294	rs6482467	A	G	-0.1128	0.02546	9.72098e-06	3657	CD20- B cell Absolute Count || id:ebi-a-GCST90001421	TRUE	31	19.6291
11	19509581	rs16936840	C	T	0.1881	0.04049	3.49897e-06	3657	CD20- B cell Absolute Count || id:ebi-a-GCST90001421	TRUE	31	21.5815
11	88398029	rs2212443	T	G	-0.1412	0.03117	6.07799e-06	3657	CD20- B cell Absolute Count || id:ebi-a-GCST90001421	TRUE	31	20.5209
13	20502736	rs12146943	G	A	-0.1127	0.02495	6.50594e-06	3657	CD20- B cell Absolute Count || id:ebi-a-GCST90001421	TRUE	31	20.4036
13	24308263	rs77553819	G	C	-0.1249	0.0269	3.51901e-06	3657	CD20- B cell Absolute Count || id:ebi-a-GCST90001421	TRUE	31	21.5586
14	94800510	rs71431666	G	C	-0.1932	0.04158	3.49398e-06	3657	CD20- B cell Absolute Count || id:ebi-a-GCST90001421	TRUE	31	21.5896
16	29221646	rs252298	G	A	0.1091	0.02419	6.60998e-06	3657	CD20- B cell Absolute Count || id:ebi-a-GCST90001421	TRUE	31	20.3413
16	87806971	rs56736306	C	G	-0.1465	0.03231	5.91602e-06	3657	CD20- B cell Absolute Count || id:ebi-a-GCST90001421	TRUE	31	20.559
17	33751859	rs2637364	T	C	-0.1164	0.02513	3.75301e-06	3657	CD20- B cell Absolute Count || id:ebi-a-GCST90001421	TRUE	31	21.4546
20	40639350	rs6029245	T	C	0.3071	0.06585	3.23102e-06	3657	CD20- B cell Absolute Count || id:ebi-a-GCST90001421	TRUE	31	21.7494
20	4964192	rs6052993	C	G	-0.1123	0.0246	5.17095e-06	3657	CD20- B cell Absolute Count || id:ebi-a-GCST90001421	TRUE	31	20.8396
22	48441838	rs6008703	G	C	-0.1147	0.02589	9.67409e-06	3657	CD20- B cell Absolute Count || id:ebi-a-GCST90001421	TRUE	31	19.6274
2	34266522	rs75839951	T	G	-0.2476	0.05192	1.92801e-06	3659	CD20- CD38- B cell %B cell || id:ebi-a-GCST90001422	TRUE	32	22.7422
2	17571271	rs4832496	G	A	0.127	0.02814	6.54305e-06	3659	CD20- CD38- B cell %B cell || id:ebi-a-GCST90001422	TRUE	32	20.3685
3	63506519	rs141595421	T	G	-0.4902	0.11	8.62303e-06	3659	CD20- CD38- B cell %B cell || id:ebi-a-GCST90001422	TRUE	32	19.8592
4	162632709	rs396692	G	A	0.1157	0.02552	5.99998e-06	3659	CD20- CD38- B cell %B cell || id:ebi-a-GCST90001422	TRUE	32	20.5544
4	112171727	rs182720746	C	T	0.6255	0.1314	2.014e-06	3659	CD20- CD38- B cell %B cell || id:ebi-a-GCST90001422	TRUE	32	22.6602
4	25063599	rs2215848	G	A	0.524	0.1121	3.06902e-06	3659	CD20- CD38- B cell %B cell || id:ebi-a-GCST90001422	TRUE	32	21.85
4	73279470	rs62311900	C	T	-0.1398	0.03159	9.85598e-06	3659	CD20- CD38- B cell %B cell || id:ebi-a-GCST90001422	TRUE	32	19.5846
5	173643502	rs2339996	G	A	-0.1471	0.0287	3.11602e-07	3659	CD20- CD38- B cell %B cell || id:ebi-a-GCST90001422	TRUE	32	26.2701
5	42352942	rs13176237	A	G	0.2113	0.04756	9.12494e-06	3659	CD20- CD38- B cell %B cell || id:ebi-a-GCST90001422	TRUE	32	19.7386
6	32541556	rs72492305	C	T	0.2125	0.04192	4.18803e-07	3659	CD20- CD38- B cell %B cell || id:ebi-a-GCST90001422	TRUE	32	25.6966
6	89304264	rs56284619	C	T	0.1557	0.03428	5.72005e-06	3659	CD20- CD38- B cell %B cell || id:ebi-a-GCST90001422	TRUE	32	20.6298
9	129431289	rs10988372	G	C	0.1351	0.02998	6.77002e-06	3659	CD20- CD38- B cell %B cell || id:ebi-a-GCST90001422	TRUE	32	20.3071
9	19948910	rs118073973	T	A	0.2799	0.06148	5.45306e-06	3659	CD20- CD38- B cell %B cell || id:ebi-a-GCST90001422	TRUE	32	20.7271
9	22099417	rs72652459	C	T	-1.505	0.3389	9.20005e-06	3659	CD20- CD38- B cell %B cell || id:ebi-a-GCST90001422	TRUE	32	19.721
10	17006436	rs55767134	G	C	-0.1463	0.03122	2.90202e-06	3659	CD20- CD38- B cell %B cell || id:ebi-a-GCST90001422	TRUE	32	21.9595
11	123514717	rs34666228	G	T	0.1355	0.02809	1.45902e-06	3659	CD20- CD38- B cell %B cell || id:ebi-a-GCST90001422	TRUE	32	23.2689
12	81839613	rs78301150	G	A	-1.069	0.2213	1.42099e-06	3659	CD20- CD38- B cell %B cell || id:ebi-a-GCST90001422	TRUE	32	23.3342
12	152540	rs55897487	C	T	-1.342	0.2897	3.73104e-06	3659	CD20- CD38- B cell %B cell || id:ebi-a-GCST90001422	TRUE	32	21.4589
14	31524295	rs117308259	T	C	-0.8348	0.1494	2.48199e-08	3659	CD20- CD38- B cell %B cell || id:ebi-a-GCST90001422	TRUE	32	31.2222
14	32785112	rs17099538	T	C	-0.2409	0.05156	3.093e-06	3659	CD20- CD38- B cell %B cell || id:ebi-a-GCST90001422	TRUE	32	21.8297
14	28199816	rs77911577	A	C	-0.2551	0.05732	8.78598e-06	3659	CD20- CD38- B cell %B cell || id:ebi-a-GCST90001422	TRUE	32	19.8065
15	60603437	rs2113943	A	G	0.1278	0.02875	9.10395e-06	3659	CD20- CD38- B cell %B cell || id:ebi-a-GCST90001422	TRUE	32	19.76
16	5438090	rs35639639	T	C	0.1332	0.0299	8.60399e-06	3659	CD20- CD38- B cell %B cell || id:ebi-a-GCST90001422	TRUE	32	19.8457
17	54893699	rs16955339	G	T	0.293	0.06221	2.56803e-06	3659	CD20- CD38- B cell %B cell || id:ebi-a-GCST90001422	TRUE	32	22.1827
20	784521	rs36071180	G	A	0.1488	0.03329	8.077e-06	3659	CD20- CD38- B cell %B cell || id:ebi-a-GCST90001422	TRUE	32	19.9792
20	47947970	rs6125184	G	A	-0.1186	0.02463	1.547e-06	3659	CD20- CD38- B cell %B cell || id:ebi-a-GCST90001422	TRUE	32	23.1868
4	112171727	rs182720746	C	T	0.6026	0.1323	5.38096e-06	3658	CD20- CD38- B cell Absolute Count || id:ebi-a-GCST90001423	TRUE	33	20.7462
4	73279470	rs62311900	C	T	-0.1537	0.03175	1.33801e-06	3658	CD20- CD38- B cell Absolute Count || id:ebi-a-GCST90001423	TRUE	33	23.4347
5	173643502	rs2339996	G	A	-0.1438	0.02887	6.60496e-07	3658	CD20- CD38- B cell Absolute Count || id:ebi-a-GCST90001423	TRUE	33	24.8099
6	32541556	rs72492305	C	T	0.2112	0.04169	4.25402e-07	3658	CD20- CD38- B cell Absolute Count || id:ebi-a-GCST90001423	TRUE	33	25.664
6	84329133	rs6906886	T	A	0.1893	0.04063	3.29299e-06	3658	CD20- CD38- B cell Absolute Count || id:ebi-a-GCST90001423	TRUE	33	21.7074
8	17659055	rs11203884	C	T	-0.1548	0.03269	2.26898e-06	3658	CD20- CD38- B cell Absolute Count || id:ebi-a-GCST90001423	TRUE	33	22.4239
9	129431289	rs10988372	G	C	0.139	0.03012	4.08602e-06	3658	CD20- CD38- B cell Absolute Count || id:ebi-a-GCST90001423	TRUE	33	21.2971
9	19948910	rs118073973	T	A	0.2899	0.06184	2.87303e-06	3658	CD20- CD38- B cell Absolute Count || id:ebi-a-GCST90001423	TRUE	33	21.9764
11	97768659	rs75609575	G	A	-0.3072	0.06608	3.45096e-06	3658	CD20- CD38- B cell Absolute Count || id:ebi-a-GCST90001423	TRUE	33	21.6124
11	88408863	rs308820	T	C	-0.1305	0.02844	4.63095e-06	3658	CD20- CD38- B cell Absolute Count || id:ebi-a-GCST90001423	TRUE	33	21.0553
11	123514093	rs61906277	A	G	0.1435	0.02825	3.99098e-07	3658	CD20- CD38- B cell Absolute Count || id:ebi-a-GCST90001423	TRUE	33	25.8028
14	31524295	rs117308259	T	C	-0.6917	0.1504	4.39896e-06	3658	CD20- CD38- B cell Absolute Count || id:ebi-a-GCST90001423	TRUE	33	21.1514
17	54893699	rs16955339	G	T	0.3095	0.06249	7.67397e-07	3658	CD20- CD38- B cell Absolute Count || id:ebi-a-GCST90001423	TRUE	33	24.5302
18	37258143	rs77510701	C	A	-0.2548	0.05651	6.74e-06	3658	CD20- CD38- B cell Absolute Count || id:ebi-a-GCST90001423	TRUE	33	20.3305
19	52892756	rs80339814	T	C	-0.2131	0.04766	8.02306e-06	3658	CD20- CD38- B cell Absolute Count || id:ebi-a-GCST90001423	TRUE	33	19.9921
20	47947970	rs6125184	G	A	-0.1099	0.02479	9.59599e-06	3658	CD20- CD38- B cell Absolute Count || id:ebi-a-GCST90001423	TRUE	33	19.6536
20	784521	rs36071180	G	A	0.1498	0.03344	7.69892e-06	3658	CD20- CD38- B cell Absolute Count || id:ebi-a-GCST90001423	TRUE	33	20.0674
1	39921699	rs143109147	T	C	2.746	0.5892	3.27198e-06	3657	IgD+ B cell %Lymphocyte || id:ebi-a-GCST90001424	TRUE	34	21.7208
2	205791229	rs16837671	T	G	-0.2827	0.05702	7.43207e-07	3657	IgD+ B cell %Lymphocyte || id:ebi-a-GCST90001424	TRUE	34	24.5809
4	46713863	rs141070091	G	T	0.614	0.1364	6.96803e-06	3657	IgD+ B cell %Lymphocyte || id:ebi-a-GCST90001424	TRUE	34	20.2632
5	116449797	rs76845048	A	C	-0.3021	0.06594	4.76299e-06	3657	IgD+ B cell %Lymphocyte || id:ebi-a-GCST90001424	TRUE	34	20.9896
6	31272858	rs4361609	G	C	-0.2101	0.04223	6.78297e-07	3657	IgD+ B cell %Lymphocyte || id:ebi-a-GCST90001424	TRUE	34	24.752
7	20066406	rs73078428	T	A	-0.1651	0.03606	4.854e-06	3657	IgD+ B cell %Lymphocyte || id:ebi-a-GCST90001424	TRUE	34	20.9625
7	121692346	rs111830700	G	A	0.2879	0.06309	5.202e-06	3657	IgD+ B cell %Lymphocyte || id:ebi-a-GCST90001424	TRUE	34	20.8239
7	77840371	rs34910780	A	T	-0.2739	0.05642	1.25101e-06	3657	IgD+ B cell %Lymphocyte || id:ebi-a-GCST90001424	TRUE	34	23.5677
8	129605573	rs2395904	T	G	-0.1285	0.02712	2.243e-06	3657	IgD+ B cell %Lymphocyte || id:ebi-a-GCST90001424	TRUE	34	22.4505
8	74602817	rs533239981	G	C	0.2839	0.06355	8.16e-06	3657	IgD+ B cell %Lymphocyte || id:ebi-a-GCST90001424	TRUE	34	19.9572
10	7146522	rs1977295	G	A	0.1101	0.02357	3.11401e-06	3657	IgD+ B cell %Lymphocyte || id:ebi-a-GCST90001424	TRUE	34	21.82
12	109874424	rs75319860	T	C	0.3546	0.0787	6.84101e-06	3657	IgD+ B cell %Lymphocyte || id:ebi-a-GCST90001424	TRUE	34	20.3015
13	99371651	rs116906133	A	G	-1.032	0.2178	2.22398e-06	3657	IgD+ B cell %Lymphocyte || id:ebi-a-GCST90001424	TRUE	34	22.4514
13	108341146	rs12874404	A	G	0.1898	0.02599	3.43084e-13	3657	IgD+ B cell %Lymphocyte || id:ebi-a-GCST90001424	TRUE	34	53.331
14	94907128	rs2402519	G	C	0.1596	0.03359	2.10402e-06	3657	IgD+ B cell %Lymphocyte || id:ebi-a-GCST90001424	TRUE	34	22.5759
17	2828076	rs11657531	C	T	-0.1468	0.0236	5.52497e-10	3657	IgD+ B cell %Lymphocyte || id:ebi-a-GCST90001424	TRUE	34	38.6926
17	39882136	rs12939565	A	T	-0.142	0.02747	2.45499e-07	3657	IgD+ B cell %Lymphocyte || id:ebi-a-GCST90001424	TRUE	34	26.7214
17	72214116	rs75956343	A	G	-0.2576	0.05786	8.75407e-06	3657	IgD+ B cell %Lymphocyte || id:ebi-a-GCST90001424	TRUE	34	19.8214
19	14762472	rs55658072	A	G	0.1165	0.02499	3.23601e-06	3657	IgD+ B cell %Lymphocyte || id:ebi-a-GCST90001424	TRUE	34	21.733
20	46095666	rs6131010	A	G	-0.1212	0.02568	2.47098e-06	3657	IgD+ B cell %Lymphocyte || id:ebi-a-GCST90001424	TRUE	34	22.2749
1	212928502	rs970081	G	A	-0.1191	0.02482	1.64801e-06	3656	IgD- CD38+ B cell %lymphocyte || id:ebi-a-GCST90001425	TRUE	35	23.0261
1	63337052	rs78196740	T	C	0.192	0.04079	2.59998e-06	3656	IgD- CD38+ B cell %lymphocyte || id:ebi-a-GCST90001425	TRUE	35	22.1562
2	186300608	rs148362575	A	T	2.567	0.5384	1.93299e-06	3656	IgD- CD38+ B cell %lymphocyte || id:ebi-a-GCST90001425	TRUE	35	22.7322
2	136183969	rs62160934	T	A	0.1297	0.02865	6.13098e-06	3656	IgD- CD38+ B cell %lymphocyte || id:ebi-a-GCST90001425	TRUE	35	20.4942
2	203611912	rs138158989	G	A	-1.324	0.2808	2.49799e-06	3656	IgD- CD38+ B cell %lymphocyte || id:ebi-a-GCST90001425	TRUE	35	22.2322
3	20938906	rs66491584	G	A	-0.1404	0.02948	1.97702e-06	3656	IgD- CD38+ B cell %lymphocyte || id:ebi-a-GCST90001425	TRUE	35	22.6819
3	117612409	rs116540222	C	T	1.619	0.361	7.48204e-06	3656	IgD- CD38+ B cell %lymphocyte || id:ebi-a-GCST90001425	TRUE	35	20.1131
3	157931715	rs79812543	G	A	0.3801	0.08244	4.16198e-06	3656	IgD- CD38+ B cell %lymphocyte || id:ebi-a-GCST90001425	TRUE	35	21.2579
3	11670813	rs151009998	G	A	0.2925	0.06183	2.32498e-06	3656	IgD- CD38+ B cell %lymphocyte || id:ebi-a-GCST90001425	TRUE	35	22.3796
4	54520674	rs11938966	C	A	0.3028	0.06821	9.29309e-06	3656	IgD- CD38+ B cell %lymphocyte || id:ebi-a-GCST90001425	TRUE	35	19.7068
4	60223573	rs114428590	T	A	-0.6902	0.1551	8.88608e-06	3656	IgD- CD38+ B cell %lymphocyte || id:ebi-a-GCST90001425	TRUE	35	19.8028
5	90289934	rs79264549	C	A	1.582	0.3557	8.95901e-06	3656	IgD- CD38+ B cell %lymphocyte || id:ebi-a-GCST90001425	TRUE	35	19.7809
5	1297143	rs6554754	T	C	0.1238	0.0273	5.91902e-06	3656	IgD- CD38+ B cell %lymphocyte || id:ebi-a-GCST90001425	TRUE	35	20.5644
6	31306397	rs139101653	C	T	-0.4998	0.1122	8.62303e-06	3656	IgD- CD38+ B cell %lymphocyte || id:ebi-a-GCST90001425	TRUE	35	19.843
6	41968059	rs76624801	A	C	-2.09	0.45	3.53199e-06	3656	IgD- CD38+ B cell %lymphocyte || id:ebi-a-GCST90001425	TRUE	35	21.5709
6	40365749	rs187459109	G	A	-1.987	0.4026	8.31706e-07	3656	IgD- CD38+ B cell %lymphocyte || id:ebi-a-GCST90001425	TRUE	35	24.3584
7	127645776	rs75346886	G	T	0.3296	0.06986	2.48199e-06	3656	IgD- CD38+ B cell %lymphocyte || id:ebi-a-GCST90001425	TRUE	35	22.2596
7	132886683	rs138058221	C	T	-0.6459	0.1447	8.25791e-06	3656	IgD- CD38+ B cell %lymphocyte || id:ebi-a-GCST90001425	TRUE	35	19.9248
7	106666185	rs148377259	T	C	-0.311	0.06449	1.47001e-06	3656	IgD- CD38+ B cell %lymphocyte || id:ebi-a-GCST90001425	TRUE	35	23.2561
9	8531036	rs12340211	C	G	0.2558	0.05361	1.907e-06	3656	IgD- CD38+ B cell %lymphocyte || id:ebi-a-GCST90001425	TRUE	35	22.7672
11	97894784	rs113087021	T	A	0.1975	0.04432	8.62204e-06	3656	IgD- CD38+ B cell %lymphocyte || id:ebi-a-GCST90001425	TRUE	35	19.858
11	127957832	rs478251	A	C	0.1561	0.03419	5.11399e-06	3656	IgD- CD38+ B cell %lymphocyte || id:ebi-a-GCST90001425	TRUE	35	20.8453
12	10344184	rs6488283	A	G	-0.1069	0.02367	6.50504e-06	3656	IgD- CD38+ B cell %lymphocyte || id:ebi-a-GCST90001425	TRUE	35	20.3967
12	52538247	rs7294591	C	T	0.1168	0.02391	1.086e-06	3656	IgD- CD38+ B cell %lymphocyte || id:ebi-a-GCST90001425	TRUE	35	23.8631
12	14164273	rs11609248	A	G	-0.1438	0.02996	1.64801e-06	3656	IgD- CD38+ B cell %lymphocyte || id:ebi-a-GCST90001425	TRUE	35	23.0374
12	105704536	rs17037450	G	A	-0.3233	0.07216	7.68104e-06	3656	IgD- CD38+ B cell %lymphocyte || id:ebi-a-GCST90001425	TRUE	35	20.0733
14	21661678	rs72686093	C	T	0.2941	0.06126	1.64101e-06	3656	IgD- CD38+ B cell %lymphocyte || id:ebi-a-GCST90001425	TRUE	35	23.0481
15	74246773	rs2627305	G	A	-0.1167	0.02595	7.14908e-06	3656	IgD- CD38+ B cell %lymphocyte || id:ebi-a-GCST90001425	TRUE	35	20.224
16	59851833	rs4785074	C	T	-0.1289	0.02471	1.91898e-07	3656	IgD- CD38+ B cell %lymphocyte || id:ebi-a-GCST90001425	TRUE	35	27.212
16	81787756	rs72834736	G	C	0.3562	0.07723	4.11604e-06	3656	IgD- CD38+ B cell %lymphocyte || id:ebi-a-GCST90001425	TRUE	35	21.2724
22	30617934	rs76348547	G	T	0.3941	0.0823	1.74699e-06	3656	IgD- CD38+ B cell %lymphocyte || id:ebi-a-GCST90001425	TRUE	35	22.9305
1	40609537	rs500586	C	T	-0.1164	0.02625	9.54707e-06	3656	IgD- CD38dim B cell %lymphocyte || id:ebi-a-GCST90001426	TRUE	36	19.6629
1	119331297	rs72691171	A	T	0.556	0.1242	7.79902e-06	3656	IgD- CD38dim B cell %lymphocyte || id:ebi-a-GCST90001426	TRUE	36	20.0404
1	19174088	rs143785715	C	T	1.034	0.2251	4.55302e-06	3656	IgD- CD38dim B cell %lymphocyte || id:ebi-a-GCST90001426	TRUE	36	21.1004
1	88820389	rs10922490	T	C	0.516	0.1044	8.15793e-07	3656	IgD- CD38dim B cell %lymphocyte || id:ebi-a-GCST90001426	TRUE	36	24.4286
2	136168576	rs11687597	A	G	0.1644	0.03007	4.86004e-08	3656	IgD- CD38dim B cell %lymphocyte || id:ebi-a-GCST90001426	TRUE	36	29.8907
2	237646014	rs7595246	T	C	0.1571	0.03041	2.509e-07	3656	IgD- CD38dim B cell %lymphocyte || id:ebi-a-GCST90001426	TRUE	36	26.6882
4	99358694	rs71612685	A	G	0.5092	0.1088	2.94002e-06	3656	IgD- CD38dim B cell %lymphocyte || id:ebi-a-GCST90001426	TRUE	36	21.9038
4	1626553	rs1867929	C	A	0.1691	0.03822	9.93002e-06	3656	IgD- CD38dim B cell %lymphocyte || id:ebi-a-GCST90001426	TRUE	36	19.5752
5	90249218	rs114839471	A	G	2.925	0.6491	6.80707e-06	3656	IgD- CD38dim B cell %lymphocyte || id:ebi-a-GCST90001426	TRUE	36	20.3062
5	145228777	rs17405603	A	T	-0.1275	0.02694	2.27898e-06	3656	IgD- CD38dim B cell %lymphocyte || id:ebi-a-GCST90001426	TRUE	36	22.3988
6	41433547	rs146936090	C	T	1.843	0.3841	1.66498e-06	3656	IgD- CD38dim B cell %lymphocyte || id:ebi-a-GCST90001426	TRUE	36	23.023
7	22009235	rs6972846	G	T	-0.1185	0.02475	1.736e-06	3656	IgD- CD38dim B cell %lymphocyte || id:ebi-a-GCST90001426	TRUE	36	22.9238
7	154826969	rs78027513	G	T	0.2746	0.05995	4.77595e-06	3656	IgD- CD38dim B cell %lymphocyte || id:ebi-a-GCST90001426	TRUE	36	20.9808
8	143910788	rs7840395	A	G	-0.1408	0.02438	8.25296e-09	3656	IgD- CD38dim B cell %lymphocyte || id:ebi-a-GCST90001426	TRUE	36	33.3532
8	40877143	rs2137277	A	G	0.1383	0.03071	6.89096e-06	3656	IgD- CD38dim B cell %lymphocyte || id:ebi-a-GCST90001426	TRUE	36	20.2808
10	22652063	rs72816858	G	C	0.4384	0.09254	2.24099e-06	3656	IgD- CD38dim B cell %lymphocyte || id:ebi-a-GCST90001426	TRUE	36	22.4431
12	54392630	rs12298227	T	C	-0.2055	0.04122	6.51193e-07	3656	IgD- CD38dim B cell %lymphocyte || id:ebi-a-GCST90001426	TRUE	36	24.8547
12	52629177	rs593370	C	T	-0.1218	0.02694	6.31495e-06	3656	IgD- CD38dim B cell %lymphocyte || id:ebi-a-GCST90001426	TRUE	36	20.4409
13	108304715	rs9520836	A	G	0.1281	0.02404	1.05201e-07	3656	IgD- CD38dim B cell %lymphocyte || id:ebi-a-GCST90001426	TRUE	36	28.3942
15	76354529	rs118086652	A	G	0.38	0.08281	4.61095e-06	3656	IgD- CD38dim B cell %lymphocyte || id:ebi-a-GCST90001426	TRUE	36	21.0572
17	2813241	rs11653761	G	T	-0.1257	0.02411	1.93201e-07	3656	IgD- CD38dim B cell %lymphocyte || id:ebi-a-GCST90001426	TRUE	36	27.1817
18	63751168	rs145744014	C	T	0.4981	0.1104	6.63804e-06	3656	IgD- CD38dim B cell %lymphocyte || id:ebi-a-GCST90001426	TRUE	36	20.3561
19	35799275	rs652344	T	C	-0.1194	0.02653	7.05196e-06	3656	IgD- CD38dim B cell %lymphocyte || id:ebi-a-GCST90001426	TRUE	36	20.2551
20	18213783	rs2328245	C	T	0.1091	0.02407	6.04004e-06	3656	IgD- CD38dim B cell %lymphocyte || id:ebi-a-GCST90001426	TRUE	36	20.5446
22	27025880	rs134927	C	T	0.3766	0.08299	5.86206e-06	3656	IgD- CD38dim B cell %lymphocyte || id:ebi-a-GCST90001426	TRUE	36	20.5925
1	83661536	rs61790670	C	A	0.1517	0.02904	1.83802e-07	3656	IgD- CD38- B cell %lymphocyte || id:ebi-a-GCST90001427	TRUE	37	27.2884
1	178448859	rs116661843	G	A	-0.2855	0.06453	9.94695e-06	3656	IgD- CD38- B cell %lymphocyte || id:ebi-a-GCST90001427	TRUE	37	19.5744
1	59235128	rs12128328	T	C	0.1428	0.0306	3.17497e-06	3656	IgD- CD38- B cell %lymphocyte || id:ebi-a-GCST90001427	TRUE	37	21.7778
2	118711026	rs12624265	A	G	0.1358	0.03024	7.36902e-06	3656	IgD- CD38- B cell %lymphocyte || id:ebi-a-GCST90001427	TRUE	37	20.1668
2	231448447	rs12992631	C	T	-0.1296	0.02879	6.93905e-06	3656	IgD- CD38- B cell %lymphocyte || id:ebi-a-GCST90001427	TRUE	37	20.2641
2	46890046	rs2084194	G	A	-0.1193	0.02656	7.21905e-06	3656	IgD- CD38- B cell %lymphocyte || id:ebi-a-GCST90001427	TRUE	37	20.1755
2	237641429	rs6723786	A	G	0.1403	0.02729	2.84302e-07	3656	IgD- CD38- B cell %lymphocyte || id:ebi-a-GCST90001427	TRUE	37	26.4307
2	66481903	rs114551034	G	A	-0.2723	0.05703	1.86698e-06	3656	IgD- CD38- B cell %lymphocyte || id:ebi-a-GCST90001427	TRUE	37	22.7976
3	192187269	rs75524570	T	C	0.2178	0.04807	6.07198e-06	3656	IgD- CD38- B cell %lymphocyte || id:ebi-a-GCST90001427	TRUE	37	20.529
4	132169720	rs150378941	G	C	-0.853	0.1886	6.27004e-06	3656	IgD- CD38- B cell %lymphocyte || id:ebi-a-GCST90001427	TRUE	37	20.4557
4	133806341	rs72942964	C	T	-1.231	0.2689	4.85601e-06	3656	IgD- CD38- B cell %lymphocyte || id:ebi-a-GCST90001427	TRUE	37	20.9573
4	55680880	rs7676571	C	T	0.1731	0.0383	6.40796e-06	3656	IgD- CD38- B cell %lymphocyte || id:ebi-a-GCST90001427	TRUE	37	20.4266
4	25769493	rs4697617	G	A	0.1211	0.02714	8.36508e-06	3656	IgD- CD38- B cell %lymphocyte || id:ebi-a-GCST90001427	TRUE	37	19.9099
4	185999321	rs72711540	G	C	-0.165	0.03688	7.97003e-06	3656	IgD- CD38- B cell %lymphocyte || id:ebi-a-GCST90001427	TRUE	37	20.0164
5	145228777	rs17405603	A	T	-0.1322	0.0277	1.88599e-06	3656	IgD- CD38- B cell %lymphocyte || id:ebi-a-GCST90001427	TRUE	37	22.7774
7	7832045	rs144625305	C	T	0.617	0.1366	6.49696e-06	3656	IgD- CD38- B cell %lymphocyte || id:ebi-a-GCST90001427	TRUE	37	20.4018
8	143911935	rs11777835	T	C	-0.1246	0.02505	6.83392e-07	3656	IgD- CD38- B cell %lymphocyte || id:ebi-a-GCST90001427	TRUE	37	24.7412
8	54708433	rs190799514	T	C	0.391	0.07669	3.59104e-07	3656	IgD- CD38- B cell %lymphocyte || id:ebi-a-GCST90001427	TRUE	37	25.9942
8	55002421	rs75116337	T	C	0.3985	0.08792	5.99805e-06	3656	IgD- CD38- B cell %lymphocyte || id:ebi-a-GCST90001427	TRUE	37	20.5438
8	10079243	rs814418	C	T	0.204	0.04436	4.40099e-06	3656	IgD- CD38- B cell %lymphocyte || id:ebi-a-GCST90001427	TRUE	37	21.1484
11	12522814	rs4756916	T	C	-0.1119	0.02508	8.39499e-06	3656	IgD- CD38- B cell %lymphocyte || id:ebi-a-GCST90001427	TRUE	37	19.907
11	23645597	rs17234595	G	A	-0.3825	0.08604	9.0261e-06	3656	IgD- CD38- B cell %lymphocyte || id:ebi-a-GCST90001427	TRUE	37	19.7634
12	54403787	rs12426629	C	G	-0.1952	0.04268	4.95199e-06	3656	IgD- CD38- B cell %lymphocyte || id:ebi-a-GCST90001427	TRUE	37	20.9175
13	108492497	rs9514859	G	C	0.1207	0.025	1.43999e-06	3656	IgD- CD38- B cell %lymphocyte || id:ebi-a-GCST90001427	TRUE	37	23.3096
13	108341146	rs12874404	A	G	0.1408	0.02668	1.378e-07	3656	IgD- CD38- B cell %lymphocyte || id:ebi-a-GCST90001427	TRUE	37	27.8505
16	85280056	rs4474666	G	A	0.1116	0.02456	5.63404e-06	3656	IgD- CD38- B cell %lymphocyte || id:ebi-a-GCST90001427	TRUE	37	20.6477
17	2813241	rs11653761	G	T	-0.1169	0.0249	2.77997e-06	3656	IgD- CD38- B cell %lymphocyte || id:ebi-a-GCST90001427	TRUE	37	22.041
17	51123586	rs34157595	T	C	-0.1195	0.02696	9.61192e-06	3656	IgD- CD38- B cell %lymphocyte || id:ebi-a-GCST90001427	TRUE	37	19.647
18	63279878	rs7236090	T	C	0.1163	0.02497	3.33096e-06	3656	IgD- CD38- B cell %lymphocyte || id:ebi-a-GCST90001427	TRUE	37	21.6931
21	40990492	rs77741094	C	G	-0.5436	0.1119	1.24e-06	3656	IgD- CD38- B cell %lymphocyte || id:ebi-a-GCST90001427	TRUE	37	23.5993
1	214785153	rs112904733	G	T	0.1953	0.04221	3.85496e-06	3657	IgD- CD38dim B cell %B cell || id:ebi-a-GCST90001428	TRUE	38	21.4079
1	39921699	rs143109147	T	C	-2.636	0.5937	9.30593e-06	3657	IgD- CD38dim B cell %B cell || id:ebi-a-GCST90001428	TRUE	38	19.7132
1	231958407	rs12118242	C	T	-0.7345	0.1635	7.23003e-06	3657	IgD- CD38dim B cell %B cell || id:ebi-a-GCST90001428	TRUE	38	20.1813
1	232914283	rs9424499	G	C	-0.5857	0.1138	2.81002e-07	3657	IgD- CD38dim B cell %B cell || id:ebi-a-GCST90001428	TRUE	38	26.489
2	136107133	rs16832731	G	A	0.1484	0.03147	2.48599e-06	3657	IgD- CD38dim B cell %B cell || id:ebi-a-GCST90001428	TRUE	38	22.2369
3	107115948	rs138919897	A	G	-1.341	0.296	6.05703e-06	3657	IgD- CD38dim B cell %B cell || id:ebi-a-GCST90001428	TRUE	38	20.5246
3	106556392	rs73205209	T	C	0.3323	0.07083	2.81799e-06	3657	IgD- CD38dim B cell %B cell || id:ebi-a-GCST90001428	TRUE	38	22.0103
3	8653419	rs111854570	G	A	-0.2872	0.06245	4.40697e-06	3657	IgD- CD38dim B cell %B cell || id:ebi-a-GCST90001428	TRUE	38	21.1497
5	90249218	rs114839471	A	G	3.03	0.6695	6.21799e-06	3657	IgD- CD38dim B cell %B cell || id:ebi-a-GCST90001428	TRUE	38	20.4826
5	145229800	rs17405749	C	T	-0.1389	0.02884	1.51098e-06	3657	IgD- CD38dim B cell %B cell || id:ebi-a-GCST90001428	TRUE	38	23.196
5	11638162	rs80088375	C	T	-0.3593	0.07955	6.50205e-06	3657	IgD- CD38dim B cell %B cell || id:ebi-a-GCST90001428	TRUE	38	20.4002
6	125273597	rs75273600	G	A	0.6398	0.1253	3.46497e-07	3657	IgD- CD38dim B cell %B cell || id:ebi-a-GCST90001428	TRUE	38	26.0727
7	28152661	rs849133	C	T	-0.1154	0.02601	9.41499e-06	3657	IgD- CD38dim B cell %B cell || id:ebi-a-GCST90001428	TRUE	38	19.6848
9	72532290	rs146267894	C	T	-0.4565	0.1023	8.36296e-06	3657	IgD- CD38dim B cell %B cell || id:ebi-a-GCST90001428	TRUE	38	19.9127
10	131185558	rs2397752	C	T	-0.136	0.02815	1.41101e-06	3657	IgD- CD38dim B cell %B cell || id:ebi-a-GCST90001428	TRUE	38	23.3411
10	10531327	rs117987395	T	G	-0.246	0.05509	8.23209e-06	3657	IgD- CD38dim B cell %B cell || id:ebi-a-GCST90001428	TRUE	38	19.94
11	128452707	rs80216562	G	A	-0.3698	0.07231	3.31002e-07	3657	IgD- CD38dim B cell %B cell || id:ebi-a-GCST90001428	TRUE	38	26.1539
11	11012403	rs10743163	G	A	-0.1167	0.02529	4.11396e-06	3657	IgD- CD38dim B cell %B cell || id:ebi-a-GCST90001428	TRUE	38	21.2934
12	120905756	rs61946381	A	C	0.321	0.07254	9.93002e-06	3657	IgD- CD38dim B cell %B cell || id:ebi-a-GCST90001428	TRUE	38	19.5819
12	56909015	rs1846398	A	C	-0.1293	0.02904	8.82308e-06	3657	IgD- CD38dim B cell %B cell || id:ebi-a-GCST90001428	TRUE	38	19.8246
13	18925283	rs4038038	G	A	0.1177	0.02529	3.36202e-06	3657	IgD- CD38dim B cell %B cell || id:ebi-a-GCST90001428	TRUE	38	21.6598
15	77110406	rs117227598	C	G	0.651	0.1451	7.416e-06	3657	IgD- CD38dim B cell %B cell || id:ebi-a-GCST90001428	TRUE	38	20.1292
16	81883307	rs11548656	A	G	-0.1701	0.0366	3.48097e-06	3657	IgD- CD38dim B cell %B cell || id:ebi-a-GCST90001428	TRUE	38	21.5996
17	51528307	rs75659776	C	T	0.2621	0.05581	2.73697e-06	3657	IgD- CD38dim B cell %B cell || id:ebi-a-GCST90001428	TRUE	38	22.0551
17	43869579	rs117541917	A	C	-0.2358	0.05299	8.88894e-06	3657	IgD- CD38dim B cell %B cell || id:ebi-a-GCST90001428	TRUE	38	19.8016
20	6707895	rs113530462	G	C	0.887	0.196	6.221e-06	3657	IgD- CD38dim B cell %B cell || id:ebi-a-GCST90001428	TRUE	38	20.4802
1	247537604	rs1919856	A	G	0.1734	0.03817	5.72506e-06	3656	IgD+ CD38+ B cell %lymphocyte || id:ebi-a-GCST90001429	TRUE	39	20.6373
2	16283709	rs11682311	T	C	-0.1278	0.02599	9.105e-07	3656	IgD+ CD38+ B cell %lymphocyte || id:ebi-a-GCST90001429	TRUE	39	24.1796
2	96892413	rs4907205	T	C	-0.1658	0.03741	9.60395e-06	3656	IgD+ CD38+ B cell %lymphocyte || id:ebi-a-GCST90001429	TRUE	39	19.6424
2	104971345	rs140380950	T	C	-0.3597	0.06402	2.067e-08	3656	IgD+ CD38+ B cell %lymphocyte || id:ebi-a-GCST90001429	TRUE	39	31.5682
3	183477920	rs2686423	A	G	0.3352	0.07432	6.66807e-06	3656	IgD+ CD38+ B cell %lymphocyte || id:ebi-a-GCST90001429	TRUE	39	20.3421
4	15913446	rs76112278	G	A	-0.4243	0.08741	1.25901e-06	3656	IgD+ CD38+ B cell %lymphocyte || id:ebi-a-GCST90001429	TRUE	39	23.5626
4	38378212	rs7667070	T	C	-0.283	0.06349	8.55697e-06	3656	IgD+ CD38+ B cell %lymphocyte || id:ebi-a-GCST90001429	TRUE	39	19.8684
5	498658	rs78658073	G	A	1.792	0.3659	1.011e-06	3656	IgD+ CD38+ B cell %lymphocyte || id:ebi-a-GCST90001429	TRUE	39	23.9856
5	158849602	rs80330977	G	A	-0.2327	0.04501	2.46598e-07	3656	IgD+ CD38+ B cell %lymphocyte || id:ebi-a-GCST90001429	TRUE	39	26.7285
5	18919417	rs76660971	G	A	-0.1368	0.02874	2.02502e-06	3656	IgD+ CD38+ B cell %lymphocyte || id:ebi-a-GCST90001429	TRUE	39	22.6568
6	31594373	rs2857599	G	A	-0.1653	0.03649	6.07393e-06	3656	IgD+ CD38+ B cell %lymphocyte || id:ebi-a-GCST90001429	TRUE	39	20.521
7	48751421	rs117772462	T	A	-0.4644	0.09659	1.58599e-06	3656	IgD+ CD38+ B cell %lymphocyte || id:ebi-a-GCST90001429	TRUE	39	23.1164
7	190115	rs11185560	G	A	-0.2347	0.05014	2.95597e-06	3656	IgD+ CD38+ B cell %lymphocyte || id:ebi-a-GCST90001429	TRUE	39	21.9108
8	129590035	rs10103048	A	C	0.126	0.02692	2.988e-06	3656	IgD+ CD38+ B cell %lymphocyte || id:ebi-a-GCST90001429	TRUE	39	21.9074
8	117243711	rs1695681	C	A	-0.1213	0.02451	7.75908e-07	3656	IgD+ CD38+ B cell %lymphocyte || id:ebi-a-GCST90001429	TRUE	39	24.4926
9	112916314	rs13300113	A	T	0.1232	0.02752	7.74908e-06	3656	IgD+ CD38+ B cell %lymphocyte || id:ebi-a-GCST90001429	TRUE	39	20.0412
10	61964150	rs10821937	C	T	-0.116	0.02553	5.66304e-06	3656	IgD+ CD38+ B cell %lymphocyte || id:ebi-a-GCST90001429	TRUE	39	20.645
11	15356153	rs10832409	G	A	0.1495	0.03227	3.73603e-06	3656	IgD+ CD38+ B cell %lymphocyte || id:ebi-a-GCST90001429	TRUE	39	21.4627
12	109790250	rs11068290	C	T	0.3875	0.07937	1.08901e-06	3656	IgD+ CD38+ B cell %lymphocyte || id:ebi-a-GCST90001429	TRUE	39	23.8359
12	75170669	rs59879144	C	A	-0.4624	0.09688	1.88599e-06	3656	IgD+ CD38+ B cell %lymphocyte || id:ebi-a-GCST90001429	TRUE	39	22.7807
12	61364340	rs10877626	C	G	0.1102	0.02441	6.485e-06	3656	IgD+ CD38+ B cell %lymphocyte || id:ebi-a-GCST90001429	TRUE	39	20.3811
12	27031549	rs17408660	A	G	-0.4731	0.1058	7.92501e-06	3656	IgD+ CD38+ B cell %lymphocyte || id:ebi-a-GCST90001429	TRUE	39	19.9956
14	43446366	rs75589249	C	T	-0.5382	0.1197	7.06708e-06	3656	IgD+ CD38+ B cell %lymphocyte || id:ebi-a-GCST90001429	TRUE	39	20.2162
14	22031631	rs3811315	T	A	0.1771	0.03756	2.503e-06	3656	IgD+ CD38+ B cell %lymphocyte || id:ebi-a-GCST90001429	TRUE	39	22.2324
16	84725840	rs2216762	T	C	-0.1525	0.03097	8.88403e-07	3656	IgD+ CD38+ B cell %lymphocyte || id:ebi-a-GCST90001429	TRUE	39	24.247
17	8736587	rs60521331	G	A	0.1158	0.02425	1.86299e-06	3656	IgD+ CD38+ B cell %lymphocyte || id:ebi-a-GCST90001429	TRUE	39	22.8031
21	15395027	rs55708924	A	G	-0.3886	0.0872	8.58796e-06	3656	IgD+ CD38+ B cell %lymphocyte || id:ebi-a-GCST90001429	TRUE	39	19.8597
1	39921699	rs143109147	T	C	2.959	0.5843	4.27701e-07	3656	IgD+ CD38dim B cell %lymphocyte || id:ebi-a-GCST90001430	TRUE	40	25.6459
2	12103683	rs55877424	G	A	0.1449	0.0327	9.68902e-06	3656	IgD+ CD38dim B cell %lymphocyte || id:ebi-a-GCST90001430	TRUE	40	19.6355
3	41618137	rs149290264	C	T	0.6348	0.1427	8.93902e-06	3656	IgD+ CD38dim B cell %lymphocyte || id:ebi-a-GCST90001430	TRUE	40	19.7891
3	80036732	rs182174914	T	A	2.439	0.5502	9.58893e-06	3656	IgD+ CD38dim B cell %lymphocyte || id:ebi-a-GCST90001430	TRUE	40	19.6509
3	194122540	rs10933716	C	T	-0.1262	0.02775	5.61798e-06	3656	IgD+ CD38dim B cell %lymphocyte || id:ebi-a-GCST90001430	TRUE	40	20.682
3	115674391	rs28399382	C	T	0.1411	0.0308	4.74395e-06	3656	IgD+ CD38dim B cell %lymphocyte || id:ebi-a-GCST90001430	TRUE	40	20.9871
4	60766136	rs28654727	C	A	0.1272	0.02842	7.89405e-06	3656	IgD+ CD38dim B cell %lymphocyte || id:ebi-a-GCST90001430	TRUE	40	20.0321
4	169410821	rs6831487	T	G	0.1165	0.02467	2.42298e-06	3656	IgD+ CD38dim B cell %lymphocyte || id:ebi-a-GCST90001430	TRUE	40	22.3004
5	158890594	rs75512885	T	A	-0.2112	0.04633	5.32304e-06	3656	IgD+ CD38dim B cell %lymphocyte || id:ebi-a-GCST90001430	TRUE	40	20.7808
5	118881101	rs1510971	T	A	-0.2012	0.04413	5.292e-06	3656	IgD+ CD38dim B cell %lymphocyte || id:ebi-a-GCST90001430	TRUE	40	20.7868
5	160771873	rs12516105	T	C	0.1502	0.03243	3.75301e-06	3656	IgD+ CD38dim B cell %lymphocyte || id:ebi-a-GCST90001430	TRUE	40	21.4509
6	31272858	rs4361609	G	C	-0.1912	0.04275	7.92501e-06	3656	IgD+ CD38dim B cell %lymphocyte || id:ebi-a-GCST90001430	TRUE	40	20.0034
6	166088560	rs9459562	G	C	0.1106	0.0246	7.11607e-06	3656	IgD+ CD38dim B cell %lymphocyte || id:ebi-a-GCST90001430	TRUE	40	20.2134
7	77840371	rs34910780	A	T	-0.2544	0.05663	7.26106e-06	3656	IgD+ CD38dim B cell %lymphocyte || id:ebi-a-GCST90001430	TRUE	40	20.1809
7	123635430	rs62474511	A	T	0.2018	0.04179	1.417e-06	3656	IgD+ CD38dim B cell %lymphocyte || id:ebi-a-GCST90001430	TRUE	40	23.3183
7	155431439	rs4716961	T	C	-0.3385	0.07465	5.96898e-06	3656	IgD+ CD38dim B cell %lymphocyte || id:ebi-a-GCST90001430	TRUE	40	20.5616
8	129570541	rs7840067	T	C	-0.1537	0.03026	3.95704e-07	3656	IgD+ CD38dim B cell %lymphocyte || id:ebi-a-GCST90001430	TRUE	40	25.7994
8	74602817	rs533239981	G	C	0.3011	0.06365	2.32199e-06	3656	IgD+ CD38dim B cell %lymphocyte || id:ebi-a-GCST90001430	TRUE	40	22.3782
8	59164686	rs60953943	G	A	-0.4228	0.08863	1.91298e-06	3656	IgD+ CD38dim B cell %lymphocyte || id:ebi-a-GCST90001430	TRUE	40	22.7567
10	54879116	rs76400856	A	C	0.2233	0.0485	4.30299e-06	3656	IgD+ CD38dim B cell %lymphocyte || id:ebi-a-GCST90001430	TRUE	40	21.198
10	96041316	rs74151247	C	A	0.348	0.07127	1.09199e-06	3656	IgD+ CD38dim B cell %lymphocyte || id:ebi-a-GCST90001430	TRUE	40	23.8421
12	109874424	rs75319860	T	C	0.3651	0.07896	3.91201e-06	3656	IgD+ CD38dim B cell %lymphocyte || id:ebi-a-GCST90001430	TRUE	40	21.3801
13	103867244	rs139695291	A	G	1.581	0.3506	6.69006e-06	3656	IgD+ CD38dim B cell %lymphocyte || id:ebi-a-GCST90001430	TRUE	40	20.3348
13	71854164	rs75474045	G	A	0.503	0.1077	3.125e-06	3656	IgD+ CD38dim B cell %lymphocyte || id:ebi-a-GCST90001430	TRUE	40	21.8125
13	108341146	rs12874404	A	G	0.1366	0.02617	1.89601e-07	3656	IgD+ CD38dim B cell %lymphocyte || id:ebi-a-GCST90001430	TRUE	40	27.2454
14	65247177	rs116844769	G	A	-0.2347	0.04969	2.40099e-06	3656	IgD+ CD38dim B cell %lymphocyte || id:ebi-a-GCST90001430	TRUE	40	22.3094
16	84721358	rs16974449	C	A	0.1233	0.02445	4.77903e-07	3656	IgD+ CD38dim B cell %lymphocyte || id:ebi-a-GCST90001430	TRUE	40	25.4313
17	8736587	rs60521331	G	A	0.1214	0.02433	6.26095e-07	3656	IgD+ CD38dim B cell %lymphocyte || id:ebi-a-GCST90001430	TRUE	40	24.8974
17	2828076	rs11657531	C	T	-0.1167	0.0237	8.83894e-07	3656	IgD+ CD38dim B cell %lymphocyte || id:ebi-a-GCST90001430	TRUE	40	24.2463
19	11397501	rs2291516	G	A	0.1953	0.04406	9.56996e-06	3656	IgD+ CD38dim B cell %lymphocyte || id:ebi-a-GCST90001430	TRUE	40	19.6479
19	52535857	rs655580	G	A	0.1258	0.02423	2.18902e-07	3656	IgD+ CD38dim B cell %lymphocyte || id:ebi-a-GCST90001430	TRUE	40	26.9559
20	46095666	rs6131010	A	G	-0.1184	0.02588	4.94698e-06	3656	IgD+ CD38dim B cell %lymphocyte || id:ebi-a-GCST90001430	TRUE	40	20.9303
21	15395027	rs55708924	A	G	-0.4222	0.08736	1.39801e-06	3656	IgD+ CD38dim B cell %lymphocyte || id:ebi-a-GCST90001430	TRUE	40	23.3567
21	34923326	rs143518319	C	A	-0.4492	0.09996	7.21207e-06	3656	IgD+ CD38dim B cell %lymphocyte || id:ebi-a-GCST90001430	TRUE	40	20.1942
21	46187052	rs142838362	C	T	0.2463	0.05243	2.72101e-06	3656	IgD+ CD38dim B cell %lymphocyte || id:ebi-a-GCST90001430	TRUE	40	22.0683
3	44699591	rs149701635	C	G	-0.3548	0.07767	5.08101e-06	3656	IgD+ CD38- B cell %lymphocyte || id:ebi-a-GCST90001431	TRUE	41	20.867
3	8805797	rs35088452	C	A	-0.1352	0.02849	2.15899e-06	3656	IgD+ CD38- B cell %lymphocyte || id:ebi-a-GCST90001431	TRUE	41	22.52
5	115485970	rs6895553	T	C	-0.199	0.04272	3.304e-06	3656	IgD+ CD38- B cell %lymphocyte || id:ebi-a-GCST90001431	TRUE	41	21.6992
5	137085809	rs78009119	T	G	-0.5085	0.1078	2.49902e-06	3656	IgD+ CD38- B cell %lymphocyte || id:ebi-a-GCST90001431	TRUE	41	22.2507
5	158228983	rs77055472	T	A	-0.2682	0.05762	3.36001e-06	3656	IgD+ CD38- B cell %lymphocyte || id:ebi-a-GCST90001431	TRUE	41	21.6656
6	130199925	rs12197754	T	C	-0.1427	0.03115	4.74996e-06	3656	IgD+ CD38- B cell %lymphocyte || id:ebi-a-GCST90001431	TRUE	41	20.9861
7	7832045	rs144625305	C	T	0.6141	0.1364	6.89795e-06	3656	IgD+ CD38- B cell %lymphocyte || id:ebi-a-GCST90001431	TRUE	41	20.2698
10	83687763	rs12763172	T	C	0.1272	0.02784	5.05196e-06	3656	IgD+ CD38- B cell %lymphocyte || id:ebi-a-GCST90001431	TRUE	41	20.8754
11	21390345	rs12146653	T	C	0.1892	0.04126	4.66305e-06	3656	IgD+ CD38- B cell %lymphocyte || id:ebi-a-GCST90001431	TRUE	41	21.0273
12	128864622	rs12829274	A	G	-0.2515	0.05194	1.33999e-06	3656	IgD+ CD38- B cell %lymphocyte || id:ebi-a-GCST90001431	TRUE	41	23.4462
12	68834398	rs3730631	T	C	-0.1789	0.03729	1.66399e-06	3656	IgD+ CD38- B cell %lymphocyte || id:ebi-a-GCST90001431	TRUE	41	23.0163
13	108341146	rs12874404	A	G	0.1714	0.02663	1.385e-10	3656	IgD+ CD38- B cell %lymphocyte || id:ebi-a-GCST90001431	TRUE	41	41.4266
13	33931936	rs112782756	A	G	3.09	0.683	6.25101e-06	3656	IgD+ CD38- B cell %lymphocyte || id:ebi-a-GCST90001431	TRUE	41	20.468
13	20992784	rs2003291	C	T	-0.1589	0.0357	8.76597e-06	3656	IgD+ CD38- B cell %lymphocyte || id:ebi-a-GCST90001431	TRUE	41	19.8112
14	95739501	rs77762131	G	C	0.3532	0.058	1.24701e-09	3656	IgD+ CD38- B cell %lymphocyte || id:ebi-a-GCST90001431	TRUE	41	37.0839
14	94385882	rs72706301	G	A	0.448	0.09406	1.98299e-06	3656	IgD+ CD38- B cell %lymphocyte || id:ebi-a-GCST90001431	TRUE	41	22.6854
14	52070230	rs149731447	C	T	-0.9621	0.2156	8.35699e-06	3656	IgD+ CD38- B cell %lymphocyte || id:ebi-a-GCST90001431	TRUE	41	19.9133
15	44225491	rs10444793	G	A	-0.4323	0.09225	2.88602e-06	3656	IgD+ CD38- B cell %lymphocyte || id:ebi-a-GCST90001431	TRUE	41	21.9603
17	2825483	rs28594458	C	G	-0.1135	0.02418	2.76599e-06	3656	IgD+ CD38- B cell %lymphocyte || id:ebi-a-GCST90001431	TRUE	41	22.0333
21	39711123	rs62235484	G	A	0.4662	0.09386	7.13608e-07	3656	IgD+ CD38- B cell %lymphocyte || id:ebi-a-GCST90001431	TRUE	41	24.6708
22	45270636	rs78007261	C	T	-0.3003	0.06556	4.80895e-06	3656	IgD+ CD38- B cell %lymphocyte || id:ebi-a-GCST90001431	TRUE	41	20.9813
1	7949925	rs75766272	C	T	-0.3961	0.08527	3.51901e-06	3656	Unswitched memory B cell %lymphocyte || id:ebi-a-GCST90001432	TRUE	42	21.5783
3	32471031	rs56326639	A	G	0.1461	0.0323	6.29999e-06	3656	Unswitched memory B cell %lymphocyte || id:ebi-a-GCST90001432	TRUE	42	20.4595
6	149875886	rs6557137	C	T	-0.1494	0.03221	3.62001e-06	3656	Unswitched memory B cell %lymphocyte || id:ebi-a-GCST90001432	TRUE	42	21.5139
7	7832045	rs144625305	C	T	0.5993	0.1343	8.30004e-06	3656	Unswitched memory B cell %lymphocyte || id:ebi-a-GCST90001432	TRUE	42	19.913
8	1604371	rs2956955	T	C	-0.3254	0.06746	1.47099e-06	3656	Unswitched memory B cell %lymphocyte || id:ebi-a-GCST90001432	TRUE	42	23.2671
8	143911903	rs141247883	A	G	-0.3185	0.06842	3.34503e-06	3656	Unswitched memory B cell %lymphocyte || id:ebi-a-GCST90001432	TRUE	42	21.6697
9	37390414	rs57757402	A	G	-0.1601	0.03523	5.67806e-06	3656	Unswitched memory B cell %lymphocyte || id:ebi-a-GCST90001432	TRUE	42	20.6518
9	808529	rs11794578	T	G	0.1189	0.02437	1.12101e-06	3656	Unswitched memory B cell %lymphocyte || id:ebi-a-GCST90001432	TRUE	42	23.8041
9	16899528	rs10119513	G	A	0.3622	0.08185	9.91197e-06	3656	Unswitched memory B cell %lymphocyte || id:ebi-a-GCST90001432	TRUE	42	19.5821
11	10415549	rs10840410	T	C	-0.1182	0.02642	7.88206e-06	3656	Unswitched memory B cell %lymphocyte || id:ebi-a-GCST90001432	TRUE	42	20.0156
11	132289565	rs10894530	C	A	-0.1638	0.03684	9.00409e-06	3656	Unswitched memory B cell %lymphocyte || id:ebi-a-GCST90001432	TRUE	42	19.7692
12	108974343	rs143553941	G	C	0.501	0.107	2.95801e-06	3656	Unswitched memory B cell %lymphocyte || id:ebi-a-GCST90001432	TRUE	42	21.9234
12	128864622	rs12829274	A	G	-0.2536	0.0511	7.30601e-07	3656	Unswitched memory B cell %lymphocyte || id:ebi-a-GCST90001432	TRUE	42	24.6296
13	49638749	rs73192651	C	T	0.5455	0.08807	6.53597e-10	3656	Unswitched memory B cell %lymphocyte || id:ebi-a-GCST90001432	TRUE	42	38.3649
13	108341146	rs12874404	A	G	0.1827	0.02625	4.02346e-12	3656	Unswitched memory B cell %lymphocyte || id:ebi-a-GCST90001432	TRUE	42	48.4416
13	45649957	rs557577736	A	G	1.799	0.3838	2.857e-06	3656	Unswitched memory B cell %lymphocyte || id:ebi-a-GCST90001432	TRUE	42	21.9711
14	95739501	rs77762131	G	C	0.3287	0.05701	8.74903e-09	3656	Unswitched memory B cell %lymphocyte || id:ebi-a-GCST90001432	TRUE	42	33.2428
14	94470627	rs8014978	T	C	-0.1203	0.02463	1.08201e-06	3656	Unswitched memory B cell %lymphocyte || id:ebi-a-GCST90001432	TRUE	42	23.8563
16	86760857	rs112135308	C	G	0.416	0.08833	2.57099e-06	3656	Unswitched memory B cell %lymphocyte || id:ebi-a-GCST90001432	TRUE	42	22.1804
17	2812667	rs11657759	A	C	-0.1271	0.02394	1.16099e-07	3656	Unswitched memory B cell %lymphocyte || id:ebi-a-GCST90001432	TRUE	42	28.1866
19	14882542	rs7254039	G	A	-0.2695	0.05778	3.20797e-06	3656	Unswitched memory B cell %lymphocyte || id:ebi-a-GCST90001432	TRUE	42	21.7552
20	46101606	rs6032660	G	A	-0.1525	0.02629	7.19797e-09	3656	Unswitched memory B cell %lymphocyte || id:ebi-a-GCST90001432	TRUE	42	33.6479
20	10473432	rs76762356	A	G	-0.3702	0.08274	7.91699e-06	3656	Unswitched memory B cell %lymphocyte || id:ebi-a-GCST90001432	TRUE	42	20.019
22	22259061	rs55712190	C	T	0.2264	0.04694	1.467e-06	3656	Unswitched memory B cell %lymphocyte || id:ebi-a-GCST90001432	TRUE	42	23.2631
1	217005696	rs2789568	T	C	-0.2462	0.04816	3.32897e-07	3656	IgD- CD27- B cell %lymphocyte || id:ebi-a-GCST90001433	TRUE	43	26.1338
1	160285165	rs113442137	G	A	-0.2734	0.0574	1.97301e-06	3656	IgD- CD27- B cell %lymphocyte || id:ebi-a-GCST90001433	TRUE	43	22.6868
1	112981879	rs185621536	C	T	-0.3248	0.07016	3.79997e-06	3656	IgD- CD27- B cell %lymphocyte || id:ebi-a-GCST90001433	TRUE	43	21.4315
2	56389460	rs7606024	T	A	-0.1469	0.03041	1.42498e-06	3656	IgD- CD27- B cell %lymphocyte || id:ebi-a-GCST90001433	TRUE	43	23.3352
3	32491754	rs35574803	T	C	-0.3044	0.05397	1.83101e-08	3656	IgD- CD27- B cell %lymphocyte || id:ebi-a-GCST90001433	TRUE	43	31.8115
4	98516059	rs78756830	T	C	0.4221	0.08746	1.45301e-06	3656	IgD- CD27- B cell %lymphocyte || id:ebi-a-GCST90001433	TRUE	43	23.2923
5	84768324	rs12654363	C	T	-0.2241	0.04812	3.31398e-06	3656	IgD- CD27- B cell %lymphocyte || id:ebi-a-GCST90001433	TRUE	43	21.6886
6	4201114	rs191610741	C	T	-0.3731	0.08152	4.87304e-06	3656	IgD- CD27- B cell %lymphocyte || id:ebi-a-GCST90001433	TRUE	43	20.947
6	164189855	rs807894	T	G	0.114	0.02536	7.13198e-06	3656	IgD- CD27- B cell %lymphocyte || id:ebi-a-GCST90001433	TRUE	43	20.2074
7	38717809	rs1978170	A	G	-0.113	0.02548	9.38793e-06	3656	IgD- CD27- B cell %lymphocyte || id:ebi-a-GCST90001433	TRUE	43	19.6679
9	25294310	rs78763642	G	A	-0.3442	0.07449	3.96798e-06	3656	IgD- CD27- B cell %lymphocyte || id:ebi-a-GCST90001433	TRUE	43	21.3514
12	6443850	rs2250246	A	G	0.1325	0.02454	7.13296e-08	3656	IgD- CD27- B cell %lymphocyte || id:ebi-a-GCST90001433	TRUE	43	29.153
16	7402767	rs77114347	A	T	-0.239	0.05358	8.41608e-06	3656	IgD- CD27- B cell %lymphocyte || id:ebi-a-GCST90001433	TRUE	43	19.8971
18	63189796	rs4941188	G	A	-0.1285	0.02642	1.20401e-06	3656	IgD- CD27- B cell %lymphocyte || id:ebi-a-GCST90001433	TRUE	43	23.656
19	8704019	rs111407982	C	T	-0.1612	0.03377	1.87499e-06	3656	IgD- CD27- B cell %lymphocyte || id:ebi-a-GCST90001433	TRUE	43	22.786
19	14900630	rs7260348	T	C	-0.2227	0.04722	2.49799e-06	3656	IgD- CD27- B cell %lymphocyte || id:ebi-a-GCST90001433	TRUE	43	22.2427
20	48697349	rs77126700	T	C	0.3695	0.08021	4.22698e-06	3656	IgD- CD27- B cell %lymphocyte || id:ebi-a-GCST90001433	TRUE	43	21.2213
20	46119308	rs4810485	T	G	0.317	0.02622	4.97966e-33	3656	IgD- CD27- B cell %lymphocyte || id:ebi-a-GCST90001433	TRUE	43	146.168
2	237646014	rs7595246	T	C	0.1684	0.03143	8.91908e-08	3656	Switched memory B cell %lymphocyte || id:ebi-a-GCST90001434	TRUE	44	28.7075
2	136209826	rs1519526	T	C	0.1674	0.03168	1.341e-07	3656	Switched memory B cell %lymphocyte || id:ebi-a-GCST90001434	TRUE	44	27.9216
3	32491518	rs7640978	C	T	0.1649	0.0355	3.535e-06	3656	Switched memory B cell %lymphocyte || id:ebi-a-GCST90001434	TRUE	44	21.5767
4	99651589	rs17029267	C	T	0.3178	0.07088	7.56397e-06	3656	Switched memory B cell %lymphocyte || id:ebi-a-GCST90001434	TRUE	44	20.103
5	166154561	rs62382785	G	A	0.1313	0.02902	6.22702e-06	3656	Switched memory B cell %lymphocyte || id:ebi-a-GCST90001434	TRUE	44	20.4708
5	145228777	rs17405603	A	T	-0.1343	0.02781	1.44202e-06	3656	Switched memory B cell %lymphocyte || id:ebi-a-GCST90001434	TRUE	44	23.3212
8	54708433	rs190799514	T	C	0.3656	0.07711	2.20298e-06	3656	Switched memory B cell %lymphocyte || id:ebi-a-GCST90001434	TRUE	44	22.4797
8	143910788	rs7840395	A	G	-0.1437	0.02516	1.21099e-08	3656	Switched memory B cell %lymphocyte || id:ebi-a-GCST90001434	TRUE	44	32.6206
8	10079243	rs814418	C	T	0.199	0.04491	9.6801e-06	3656	Switched memory B cell %lymphocyte || id:ebi-a-GCST90001434	TRUE	44	19.6345
11	94856775	rs118076634	C	T	1.115	0.2283	1.083e-06	3656	Switched memory B cell %lymphocyte || id:ebi-a-GCST90001434	TRUE	44	23.8527
12	54403787	rs12426629	C	G	-0.2182	0.04316	4.52397e-07	3656	Switched memory B cell %lymphocyte || id:ebi-a-GCST90001434	TRUE	44	25.5592
13	108499141	rs726449	C	T	0.1133	0.02505	6.35902e-06	3656	Switched memory B cell %lymphocyte || id:ebi-a-GCST90001434	TRUE	44	20.4571
13	108304715	rs9520836	A	G	0.1567	0.02479	2.91199e-10	3656	Switched memory B cell %lymphocyte || id:ebi-a-GCST90001434	TRUE	44	39.9563
17	2813241	rs11653761	G	T	-0.1491	0.02489	2.298e-09	3656	Switched memory B cell %lymphocyte || id:ebi-a-GCST90001434	TRUE	44	35.8844
18	63751168	rs145744014	C	T	0.5148	0.1143	6.92293e-06	3656	Switched memory B cell %lymphocyte || id:ebi-a-GCST90001434	TRUE	44	20.2854
19	14587604	rs138728953	C	A	0.311	0.06986	8.77708e-06	3656	Switched memory B cell %lymphocyte || id:ebi-a-GCST90001434	TRUE	44	19.8182
19	652628	rs117231919	C	T	0.17	0.03776	6.95296e-06	3656	Switched memory B cell %lymphocyte || id:ebi-a-GCST90001434	TRUE	44	20.2691
19	645485	rs377621503	C	T	-0.7635	0.1715	8.80299e-06	3656	Switched memory B cell %lymphocyte || id:ebi-a-GCST90001434	TRUE	44	19.8194
1	101771258	rs141365416	C	T	2.328	0.4961	2.79402e-06	3657	Plasma Blast-Plasma Cell %lymphocyte || id:ebi-a-GCST90001435	TRUE	45	22.0205
2	186300608	rs148362575	A	T	2.608	0.5526	2.46598e-06	3657	Plasma Blast-Plasma Cell %lymphocyte || id:ebi-a-GCST90001435	TRUE	45	22.2738
3	117612409	rs116540222	C	T	1.756	0.3749	2.922e-06	3657	Plasma Blast-Plasma Cell %lymphocyte || id:ebi-a-GCST90001435	TRUE	45	21.9391
5	1297803	rs7449190	T	C	0.1298	0.028	3.66902e-06	3657	Plasma Blast-Plasma Cell %lymphocyte || id:ebi-a-GCST90001435	TRUE	45	21.4898
6	5266324	rs61294310	A	G	0.5223	0.1088	1.65299e-06	3657	Plasma Blast-Plasma Cell %lymphocyte || id:ebi-a-GCST90001435	TRUE	45	23.0453
7	151305448	rs13244540	G	T	0.2681	0.05848	4.69505e-06	3657	Plasma Blast-Plasma Cell %lymphocyte || id:ebi-a-GCST90001435	TRUE	45	21.0174
8	117364728	rs62519719	G	A	-0.1218	0.02685	5.97998e-06	3657	Plasma Blast-Plasma Cell %lymphocyte || id:ebi-a-GCST90001435	TRUE	45	20.5781
8	24692471	rs74326785	T	C	0.351	0.07464	2.65497e-06	3657	Plasma Blast-Plasma Cell %lymphocyte || id:ebi-a-GCST90001435	TRUE	45	22.1142
9	89605030	rs3138500	C	T	-0.2314	0.04918	2.62398e-06	3657	Plasma Blast-Plasma Cell %lymphocyte || id:ebi-a-GCST90001435	TRUE	45	22.1386
10	128684899	rs12412378	C	A	-0.1755	0.03276	9.03795e-08	3657	Plasma Blast-Plasma Cell %lymphocyte || id:ebi-a-GCST90001435	TRUE	45	28.699
11	69462310	rs1938685	G	A	-0.158	0.03558	9.27492e-06	3657	Plasma Blast-Plasma Cell %lymphocyte || id:ebi-a-GCST90001435	TRUE	45	19.7198
11	92240362	rs897989	T	G	-0.1183	0.02654	8.57196e-06	3657	Plasma Blast-Plasma Cell %lymphocyte || id:ebi-a-GCST90001435	TRUE	45	19.8686
11	117655725	rs55728331	G	A	1.624	0.3466	2.90603e-06	3657	Plasma Blast-Plasma Cell %lymphocyte || id:ebi-a-GCST90001435	TRUE	45	21.9541
12	6300453	rs10849436	G	A	0.1516	0.03371	7.12197e-06	3657	Plasma Blast-Plasma Cell %lymphocyte || id:ebi-a-GCST90001435	TRUE	45	20.2246
13	93088653	rs1838357	G	A	0.1167	0.02638	9.94489e-06	3657	Plasma Blast-Plasma Cell %lymphocyte || id:ebi-a-GCST90001435	TRUE	45	19.5701
16	59851833	rs4785074	C	T	-0.1403	0.02562	4.61998e-08	3657	Plasma Blast-Plasma Cell %lymphocyte || id:ebi-a-GCST90001435	TRUE	45	29.9887
19	49026122	rs7255292	T	C	-0.1601	0.035	4.94903e-06	3657	Plasma Blast-Plasma Cell %lymphocyte || id:ebi-a-GCST90001435	TRUE	45	20.9241
21	15543965	rs8132059	C	T	-0.1294	0.02876	7.04304e-06	3657	Plasma Blast-Plasma Cell %lymphocyte || id:ebi-a-GCST90001435	TRUE	45	20.2437
22	19741838	rs11089305	A	G	0.1295	0.02684	1.45301e-06	3657	Plasma Blast-Plasma Cell %lymphocyte || id:ebi-a-GCST90001435	TRUE	45	23.2795
1	38920042	rs75414548	G	A	0.2864	0.06412	8.202e-06	3656	Memory B cell %lymphocyte || id:ebi-a-GCST90001436	TRUE	46	19.9507
1	7949925	rs75766272	C	T	-0.3971	0.08543	3.46003e-06	3656	Memory B cell %lymphocyte || id:ebi-a-GCST90001436	TRUE	46	21.6062
1	150575271	rs878471	G	A	-0.1135	0.02517	6.73907e-06	3656	Memory B cell %lymphocyte || id:ebi-a-GCST90001436	TRUE	46	20.3341
3	147895293	rs12636848	T	G	0.1242	0.02655	2.98401e-06	3656	Memory B cell %lymphocyte || id:ebi-a-GCST90001436	TRUE	46	21.8834
4	141095317	rs143003356	G	A	-0.5299	0.1157	4.78597e-06	3656	Memory B cell %lymphocyte || id:ebi-a-GCST90001436	TRUE	46	20.9759
5	149030687	rs17708396	C	A	2.518	0.5212	1.41198e-06	3656	Memory B cell %lymphocyte || id:ebi-a-GCST90001436	TRUE	46	23.3401
5	115485970	rs6895553	T	C	-0.1889	0.04221	7.88297e-06	3656	Memory B cell %lymphocyte || id:ebi-a-GCST90001436	TRUE	46	20.0278
6	106553581	rs1770731	A	T	-0.1473	0.0326	6.38705e-06	3656	Memory B cell %lymphocyte || id:ebi-a-GCST90001436	TRUE	46	20.416
6	101443866	rs74505387	T	C	-0.2033	0.03964	3.08496e-07	3656	Memory B cell %lymphocyte || id:ebi-a-GCST90001436	TRUE	46	26.3031
6	1163306	rs410173	A	G	-0.144	0.03208	7.39299e-06	3656	Memory B cell %lymphocyte || id:ebi-a-GCST90001436	TRUE	46	20.1491
7	7832045	rs144625305	C	T	0.6141	0.1347	5.31202e-06	3656	Memory B cell %lymphocyte || id:ebi-a-GCST90001436	TRUE	46	20.7847
8	1678054	rs6558507	C	T	-0.2635	0.05776	5.25001e-06	3656	Memory B cell %lymphocyte || id:ebi-a-GCST90001436	TRUE	46	20.8117
8	144103704	rs34173062	G	A	0.1453	0.02991	1.242e-06	3656	Memory B cell %lymphocyte || id:ebi-a-GCST90001436	TRUE	46	23.5993
10	83687763	rs12763172	T	C	0.132	0.02749	1.637e-06	3656	Memory B cell %lymphocyte || id:ebi-a-GCST90001436	TRUE	46	23.0568
11	132275704	rs10791220	A	G	-0.1793	0.03894	4.27602e-06	3656	Memory B cell %lymphocyte || id:ebi-a-GCST90001436	TRUE	46	21.2016
11	102172669	rs11225155	G	A	0.1112	0.0245	5.85706e-06	3656	Memory B cell %lymphocyte || id:ebi-a-GCST90001436	TRUE	46	20.6005
13	107262473	rs74839056	C	T	1.357	0.3052	8.92093e-06	3656	Memory B cell %lymphocyte || id:ebi-a-GCST90001436	TRUE	46	19.7693
13	45649957	rs557577736	A	G	1.799	0.3851	3.10699e-06	3656	Memory B cell %lymphocyte || id:ebi-a-GCST90001436	TRUE	46	21.823
13	108341146	rs12874404	A	G	0.2221	0.0262	3.31284e-17	3656	Memory B cell %lymphocyte || id:ebi-a-GCST90001436	TRUE	46	71.8612
13	108492497	rs9514859	G	C	0.112	0.02469	5.93403e-06	3656	Memory B cell %lymphocyte || id:ebi-a-GCST90001436	TRUE	46	20.5776
13	49638749	rs73192651	C	T	0.442	0.08807	5.43801e-07	3656	Memory B cell %lymphocyte || id:ebi-a-GCST90001436	TRUE	46	25.1877
14	95739501	rs77762131	G	C	0.3049	0.05737	1.13201e-07	3656	Memory B cell %lymphocyte || id:ebi-a-GCST90001436	TRUE	46	28.2452
14	62542831	rs974368	G	A	0.1136	0.02464	4.17004e-06	3656	Memory B cell %lymphocyte || id:ebi-a-GCST90001436	TRUE	46	21.2557
15	24488617	rs139196765	A	G	1.237	0.2495	7.49307e-07	3656	Memory B cell %lymphocyte || id:ebi-a-GCST90001436	TRUE	46	24.5809
17	2813241	rs11653761	G	T	-0.1359	0.02451	3.17497e-08	3656	Memory B cell %lymphocyte || id:ebi-a-GCST90001436	TRUE	46	30.7434
19	14882542	rs7254039	G	A	-0.2668	0.05819	4.68004e-06	3656	Memory B cell %lymphocyte || id:ebi-a-GCST90001436	TRUE	46	21.022
19	1157331	rs551529415	C	T	-0.5751	0.124	3.62001e-06	3656	Memory B cell %lymphocyte || id:ebi-a-GCST90001436	TRUE	46	21.5101
20	3227103	rs3810559	T	G	-0.1132	0.02457	4.24004e-06	3656	Memory B cell %lymphocyte || id:ebi-a-GCST90001436	TRUE	46	21.2267
22	44991906	rs4640493	A	T	0.1493	0.03234	4.01301e-06	3656	Memory B cell %lymphocyte || id:ebi-a-GCST90001436	TRUE	46	21.3128
22	44292270	rs9614226	T	G	-0.3841	0.08631	8.80603e-06	3656	Memory B cell %lymphocyte || id:ebi-a-GCST90001436	TRUE	46	19.8046
4	161712874	rs11937214	A	G	0.271	0.06102	9.17698e-06	3656	Naive-mature B cell %lymphocyte || id:ebi-a-GCST90001437	TRUE	47	19.724
5	116449797	rs76845048	A	C	-0.3046	0.06737	6.33695e-06	3656	Naive-mature B cell %lymphocyte || id:ebi-a-GCST90001437	TRUE	47	20.4422
5	136420768	rs115204570	G	T	-0.479	0.1028	3.26701e-06	3656	Naive-mature B cell %lymphocyte || id:ebi-a-GCST90001437	TRUE	47	21.7112
5	158858945	rs17056318	T	C	-0.2266	0.04592	8.38591e-07	3656	Naive-mature B cell %lymphocyte || id:ebi-a-GCST90001437	TRUE	47	24.351
6	31272858	rs4361609	G	C	-0.1954	0.04397	9.11801e-06	3656	Naive-mature B cell %lymphocyte || id:ebi-a-GCST90001437	TRUE	47	19.7486
7	68188892	rs35607968	C	T	0.1611	0.03434	2.82703e-06	3656	Naive-mature B cell %lymphocyte || id:ebi-a-GCST90001437	TRUE	47	22.0085
7	121692346	rs111830700	G	A	0.2916	0.06457	6.51493e-06	3656	Naive-mature B cell %lymphocyte || id:ebi-a-GCST90001437	TRUE	47	20.3945
7	108550790	rs140197720	C	T	0.4648	0.1016	4.93799e-06	3656	Naive-mature B cell %lymphocyte || id:ebi-a-GCST90001437	TRUE	47	20.9288
8	129605573	rs2395904	T	G	-0.1504	0.02772	6.15106e-08	3656	Naive-mature B cell %lymphocyte || id:ebi-a-GCST90001437	TRUE	47	29.4381
8	131645188	rs4361743	T	C	0.3335	0.07409	6.96707e-06	3656	Naive-mature B cell %lymphocyte || id:ebi-a-GCST90001437	TRUE	47	20.2615
8	74602817	rs533239981	G	C	0.3348	0.06479	2.50098e-07	3656	Naive-mature B cell %lymphocyte || id:ebi-a-GCST90001437	TRUE	47	26.7027
8	35627986	rs2978582	T	C	0.1509	0.0316	1.84599e-06	3656	Naive-mature B cell %lymphocyte || id:ebi-a-GCST90001437	TRUE	47	22.8036
10	96041316	rs74151247	C	A	0.3341	0.07265	4.39097e-06	3656	Naive-mature B cell %lymphocyte || id:ebi-a-GCST90001437	TRUE	47	21.1486
11	43553866	rs56097028	G	C	0.1156	0.02559	6.47903e-06	3656	Naive-mature B cell %lymphocyte || id:ebi-a-GCST90001437	TRUE	47	20.4068
12	24865725	rs74397782	G	A	-0.3176	0.06621	1.679e-06	3656	Naive-mature B cell %lymphocyte || id:ebi-a-GCST90001437	TRUE	47	23.0099
12	107427544	rs78433555	C	A	0.2756	0.05706	1.42498e-06	3656	Naive-mature B cell %lymphocyte || id:ebi-a-GCST90001437	TRUE	47	23.3289
14	65247177	rs116844769	G	A	-0.2342	0.05066	3.92202e-06	3656	Naive-mature B cell %lymphocyte || id:ebi-a-GCST90001437	TRUE	47	21.3719
14	102762732	rs112850074	A	G	0.3445	0.07141	1.46299e-06	3656	Naive-mature B cell %lymphocyte || id:ebi-a-GCST90001437	TRUE	47	23.2734
17	39882136	rs12939565	A	T	-0.1308	0.02872	5.41901e-06	3656	Naive-mature B cell %lymphocyte || id:ebi-a-GCST90001437	TRUE	47	20.7418
17	2813241	rs11653761	G	T	-0.1122	0.02478	6.17206e-06	3656	Naive-mature B cell %lymphocyte || id:ebi-a-GCST90001437	TRUE	47	20.5014
19	32977576	rs4805840	A	G	-0.1599	0.03309	1.41501e-06	3656	Naive-mature B cell %lymphocyte || id:ebi-a-GCST90001437	TRUE	47	23.3509
19	14762472	rs55658072	A	G	0.1132	0.02554	9.63407e-06	3656	Naive-mature B cell %lymphocyte || id:ebi-a-GCST90001437	TRUE	47	19.645
20	43449975	rs7270264	T	C	-0.1135	0.02501	5.87706e-06	3656	Naive-mature B cell %lymphocyte || id:ebi-a-GCST90001437	TRUE	47	20.5951
21	15395027	rs55708924	A	G	-0.3974	0.08899	8.23797e-06	3656	Naive-mature B cell %lymphocyte || id:ebi-a-GCST90001437	TRUE	47	19.9422
1	60785762	rs77848220	C	T	0.405	0.08232	9.04191e-07	3656	IgD- CD38dim B cell Absolute Count || id:ebi-a-GCST90001438	TRUE	48	24.2047
2	237646014	rs7595246	T	C	0.14	0.03035	4.08602e-06	3656	IgD- CD38dim B cell Absolute Count || id:ebi-a-GCST90001438	TRUE	48	21.2784
2	36493692	rs115414430	C	G	0.3388	0.07271	3.29102e-06	3656	IgD- CD38dim B cell Absolute Count || id:ebi-a-GCST90001438	TRUE	48	21.7119
2	136176555	rs1519524	T	A	0.141	0.02892	1.12499e-06	3656	IgD- CD38dim B cell Absolute Count || id:ebi-a-GCST90001438	TRUE	48	23.7707
3	8450324	rs141352577	C	T	0.3656	0.07671	1.95501e-06	3656	IgD- CD38dim B cell Absolute Count || id:ebi-a-GCST90001438	TRUE	48	22.7148
3	186768074	rs73185679	T	C	0.1715	0.0387	9.56093e-06	3656	IgD- CD38dim B cell Absolute Count || id:ebi-a-GCST90001438	TRUE	48	19.6384
8	143910788	rs7840395	A	G	-0.1267	0.02425	1.85498e-07	3656	IgD- CD38dim B cell Absolute Count || id:ebi-a-GCST90001438	TRUE	48	27.2979
10	52013082	rs16925715	T	C	-0.1298	0.02698	1.556e-06	3656	IgD- CD38dim B cell Absolute Count || id:ebi-a-GCST90001438	TRUE	48	23.1454
11	67756244	rs149006488	C	G	-0.1579	0.03413	3.83804e-06	3656	IgD- CD38dim B cell Absolute Count || id:ebi-a-GCST90001438	TRUE	48	21.4038
11	130687227	rs61910510	C	T	0.3355	0.07014	1.79498e-06	3656	IgD- CD38dim B cell Absolute Count || id:ebi-a-GCST90001438	TRUE	48	22.8799
11	130490507	rs4936106	C	G	0.3309	0.07134	3.62602e-06	3656	IgD- CD38dim B cell Absolute Count || id:ebi-a-GCST90001438	TRUE	48	21.5143
13	108466914	rs79407211	C	T	-0.1927	0.04286	7.15303e-06	3656	IgD- CD38dim B cell Absolute Count || id:ebi-a-GCST90001438	TRUE	48	20.2143
13	47235494	rs73178168	C	T	0.1583	0.03258	1.23501e-06	3656	IgD- CD38dim B cell Absolute Count || id:ebi-a-GCST90001438	TRUE	48	23.608
13	41763324	rs192544457	G	A	0.8492	0.1563	5.91698e-08	3656	IgD- CD38dim B cell Absolute Count || id:ebi-a-GCST90001438	TRUE	48	29.519
13	108304715	rs9520836	A	G	0.1117	0.02394	3.14398e-06	3656	IgD- CD38dim B cell Absolute Count || id:ebi-a-GCST90001438	TRUE	48	21.77
15	68830883	rs60035843	A	G	0.1277	0.02849	7.63801e-06	3656	IgD- CD38dim B cell Absolute Count || id:ebi-a-GCST90001438	TRUE	48	20.0908
17	2813241	rs11653761	G	T	-0.1121	0.02405	3.28897e-06	3656	IgD- CD38dim B cell Absolute Count || id:ebi-a-GCST90001438	TRUE	48	21.7261
18	48915804	rs117605782	G	A	0.8913	0.1987	7.486e-06	3656	IgD- CD38dim B cell Absolute Count || id:ebi-a-GCST90001438	TRUE	48	20.1211
19	16301030	rs533086	A	G	-0.119	0.02614	5.45306e-06	3656	IgD- CD38dim B cell Absolute Count || id:ebi-a-GCST90001438	TRUE	48	20.7244
20	37471609	rs78893742	G	A	0.6139	0.1321	3.47696e-06	3656	IgD- CD38dim B cell Absolute Count || id:ebi-a-GCST90001438	TRUE	48	21.5968
1	59554567	rs61788860	G	A	-0.2606	0.05786	6.85993e-06	3656	IgD+ CD24+ B cell %lymphocyte || id:ebi-a-GCST90001439	TRUE	49	20.2858
1	7949925	rs75766272	C	T	-0.4103	0.08583	1.81899e-06	3656	IgD+ CD24+ B cell %lymphocyte || id:ebi-a-GCST90001439	TRUE	49	22.852
2	236241523	rs2015983	A	C	-0.1746	0.03658	1.874e-06	3656	IgD+ CD24+ B cell %lymphocyte || id:ebi-a-GCST90001439	TRUE	49	22.7825
3	4366751	rs6781675	G	C	0.3639	0.08068	6.68405e-06	3656	IgD+ CD24+ B cell %lymphocyte || id:ebi-a-GCST90001439	TRUE	49	20.3438
6	153324650	rs1382818	G	A	0.1127	0.02506	7.13707e-06	3656	IgD+ CD24+ B cell %lymphocyte || id:ebi-a-GCST90001439	TRUE	49	20.2249
11	132271307	rs4937689	A	G	-0.1736	0.03911	9.35793e-06	3656	IgD+ CD24+ B cell %lymphocyte || id:ebi-a-GCST90001439	TRUE	49	19.7026
13	108058383	rs183466766	G	A	0.2998	0.06089	8.89693e-07	3656	IgD+ CD24+ B cell %lymphocyte || id:ebi-a-GCST90001439	TRUE	49	24.2422
13	108341146	rs12874404	A	G	0.2335	0.02632	1.09295e-18	3656	IgD+ CD24+ B cell %lymphocyte || id:ebi-a-GCST90001439	TRUE	49	78.7049
13	108386059	rs141107540	C	T	0.2109	0.04678	6.71305e-06	3656	IgD+ CD24+ B cell %lymphocyte || id:ebi-a-GCST90001439	TRUE	49	20.3251
13	49638749	rs73192651	C	T	0.4819	0.08877	6.07393e-08	3656	IgD+ CD24+ B cell %lymphocyte || id:ebi-a-GCST90001439	TRUE	49	29.4701
14	95739501	rs77762131	G	C	0.3082	0.05742	8.52491e-08	3656	IgD+ CD24+ B cell %lymphocyte || id:ebi-a-GCST90001439	TRUE	49	28.8097
14	94470627	rs8014978	T	C	-0.11	0.02481	9.59997e-06	3656	IgD+ CD24+ B cell %lymphocyte || id:ebi-a-GCST90001439	TRUE	49	19.6577
17	2810824	rs11657118	T	C	-0.1428	0.02416	3.70101e-09	3656	IgD+ CD24+ B cell %lymphocyte || id:ebi-a-GCST90001439	TRUE	49	34.9351
19	14882542	rs7254039	G	A	-0.263	0.05818	6.39794e-06	3656	IgD+ CD24+ B cell %lymphocyte || id:ebi-a-GCST90001439	TRUE	49	20.4345
20	3227103	rs3810559	T	G	-0.1107	0.02469	7.52004e-06	3656	IgD+ CD24+ B cell %lymphocyte || id:ebi-a-GCST90001439	TRUE	49	20.1026
1	34815707	rs6687573	C	A	0.1339	0.02945	5.57301e-06	3656	IgD- CD24- B cell %lymphocyte || id:ebi-a-GCST90001440	TRUE	50	20.6724
1	59275293	rs55756125	T	C	0.1417	0.0299	2.21702e-06	3656	IgD- CD24- B cell %lymphocyte || id:ebi-a-GCST90001440	TRUE	50	22.4594
1	163302911	rs111237501	T	C	1.002	0.226	9.47109e-06	3656	IgD- CD24- B cell %lymphocyte || id:ebi-a-GCST90001440	TRUE	50	19.6571
2	59898228	rs11674994	T	C	0.2499	0.05599	8.30309e-06	3656	IgD- CD24- B cell %lymphocyte || id:ebi-a-GCST90001440	TRUE	50	19.921
2	237617636	rs72990172	G	A	0.1576	0.03306	1.92699e-06	3656	IgD- CD24- B cell %lymphocyte || id:ebi-a-GCST90001440	TRUE	50	22.7251
4	31592382	rs76225955	T	C	-0.1917	0.04317	9.29994e-06	3656	IgD- CD24- B cell %lymphocyte || id:ebi-a-GCST90001440	TRUE	50	19.7188
4	112410492	rs17044633	A	G	0.3433	0.076	6.45194e-06	3656	IgD- CD24- B cell %lymphocyte || id:ebi-a-GCST90001440	TRUE	50	20.4042
5	62776497	rs183821560	G	A	-1.768	0.393	7.04807e-06	3656	IgD- CD24- B cell %lymphocyte || id:ebi-a-GCST90001440	TRUE	50	20.2386
6	164189855	rs807894	T	G	0.1202	0.02568	2.99799e-06	3656	IgD- CD24- B cell %lymphocyte || id:ebi-a-GCST90001440	TRUE	50	21.9088
6	106707812	rs9398107	A	G	0.2699	0.05578	1.36301e-06	3656	IgD- CD24- B cell %lymphocyte || id:ebi-a-GCST90001440	TRUE	50	23.4126
6	19787995	rs75464772	C	T	-0.328	0.07098	3.94003e-06	3656	IgD- CD24- B cell %lymphocyte || id:ebi-a-GCST90001440	TRUE	50	21.3538
8	143976177	rs6991364	G	A	-0.1156	0.02534	5.19505e-06	3656	IgD- CD24- B cell %lymphocyte || id:ebi-a-GCST90001440	TRUE	50	20.8115
11	95187692	rs146221269	T	C	-1.07	0.2371	6.59903e-06	3656	IgD- CD24- B cell %lymphocyte || id:ebi-a-GCST90001440	TRUE	50	20.3659
12	11821398	rs73277142	C	T	0.2673	0.05558	1.58099e-06	3656	IgD- CD24- B cell %lymphocyte || id:ebi-a-GCST90001440	TRUE	50	23.1292
12	112364420	rs11066272	A	T	-0.1184	0.02664	9.09306e-06	3656	IgD- CD24- B cell %lymphocyte || id:ebi-a-GCST90001440	TRUE	50	19.7531
12	54333243	rs139509958	G	A	-0.2174	0.0478	5.57995e-06	3656	IgD- CD24- B cell %lymphocyte || id:ebi-a-GCST90001440	TRUE	50	20.6854
14	31035932	rs191543445	A	G	0.3254	0.07232	7.01504e-06	3656	IgD- CD24- B cell %lymphocyte || id:ebi-a-GCST90001440	TRUE	50	20.245
14	64817240	rs17102161	G	A	0.2573	0.05689	6.28102e-06	3656	IgD- CD24- B cell %lymphocyte || id:ebi-a-GCST90001440	TRUE	50	20.4554
15	54403488	rs496760	G	A	0.1187	0.02657	8.15305e-06	3656	IgD- CD24- B cell %lymphocyte || id:ebi-a-GCST90001440	TRUE	50	19.9581
16	49204673	rs75150138	T	A	-0.2581	0.05593	4.05303e-06	3656	IgD- CD24- B cell %lymphocyte || id:ebi-a-GCST90001440	TRUE	50	21.2954
16	81206262	rs11862268	G	A	0.4267	0.09042	2.464e-06	3656	IgD- CD24- B cell %lymphocyte || id:ebi-a-GCST90001440	TRUE	50	22.2698
16	3413156	rs58904842	C	A	-0.1174	0.02499	2.72101e-06	3656	IgD- CD24- B cell %lymphocyte || id:ebi-a-GCST90001440	TRUE	50	22.0701
16	14248326	rs30146	T	C	-0.4244	0.09112	3.30697e-06	3656	IgD- CD24- B cell %lymphocyte || id:ebi-a-GCST90001440	TRUE	50	21.6932
18	63190560	rs8098848	C	T	-0.1264	0.02668	2.243e-06	3656	IgD- CD24- B cell %lymphocyte || id:ebi-a-GCST90001440	TRUE	50	22.4451
19	16302031	rs451367	T	C	-0.1313	0.0296	9.51305e-06	3656	IgD- CD24- B cell %lymphocyte || id:ebi-a-GCST90001440	TRUE	50	19.6764
2	205791229	rs16837671	T	G	-0.2649	0.05732	3.95103e-06	3656	IgD+ CD24- B cell %lymphocyte || id:ebi-a-GCST90001441	TRUE	51	21.3576
3	187841276	rs520786	T	A	-0.1136	0.02562	9.48506e-06	3656	IgD+ CD24- B cell %lymphocyte || id:ebi-a-GCST90001441	TRUE	51	19.6607
3	1772456	rs34712193	A	T	0.1567	0.03246	1.44501e-06	3656	IgD+ CD24- B cell %lymphocyte || id:ebi-a-GCST90001441	TRUE	51	23.3046
5	158858945	rs17056318	T	C	-0.2015	0.04509	8.14292e-06	3656	IgD+ CD24- B cell %lymphocyte || id:ebi-a-GCST90001441	TRUE	51	19.9705
5	116449797	rs76845048	A	C	-0.2982	0.06626	6.99198e-06	3656	IgD+ CD24- B cell %lymphocyte || id:ebi-a-GCST90001441	TRUE	51	20.2541
5	136420768	rs115204570	G	T	-0.4604	0.1008	5.08698e-06	3656	IgD+ CD24- B cell %lymphocyte || id:ebi-a-GCST90001441	TRUE	51	20.8617
6	16887378	rs140523784	C	T	0.1447	0.03153	4.58205e-06	3656	IgD+ CD24- B cell %lymphocyte || id:ebi-a-GCST90001441	TRUE	51	21.0615
6	66329437	rs9354413	T	C	0.1258	0.02705	3.44096e-06	3656	IgD+ CD24- B cell %lymphocyte || id:ebi-a-GCST90001441	TRUE	51	21.6285
6	31272858	rs4361609	G	C	-0.2163	0.04242	3.57298e-07	3656	IgD+ CD24- B cell %lymphocyte || id:ebi-a-GCST90001441	TRUE	51	25.9999
7	121692346	rs111830700	G	A	0.2933	0.0634	3.85896e-06	3656	IgD+ CD24- B cell %lymphocyte || id:ebi-a-GCST90001441	TRUE	51	21.4016
7	77840371	rs34910780	A	T	-0.282	0.05676	7.03105e-07	3656	IgD+ CD24- B cell %lymphocyte || id:ebi-a-GCST90001441	TRUE	51	24.6839
8	129582515	rs12542190	A	C	-0.1572	0.03051	2.72402e-07	3656	IgD+ CD24- B cell %lymphocyte || id:ebi-a-GCST90001441	TRUE	51	26.5473
8	35627986	rs2978582	T	C	0.1404	0.03106	6.34498e-06	3656	IgD+ CD24- B cell %lymphocyte || id:ebi-a-GCST90001441	TRUE	51	20.433
8	74602817	rs533239981	G	C	0.3428	0.06378	8.19502e-08	3656	IgD+ CD24- B cell %lymphocyte || id:ebi-a-GCST90001441	TRUE	51	28.8877
10	82003830	rs71483382	G	A	0.6298	0.1399	6.90399e-06	3656	IgD+ CD24- B cell %lymphocyte || id:ebi-a-GCST90001441	TRUE	51	20.2661
12	109874424	rs75319860	T	C	0.3524	0.07909	8.61509e-06	3656	IgD+ CD24- B cell %lymphocyte || id:ebi-a-GCST90001441	TRUE	51	19.8531
13	104562459	rs76578043	G	A	0.3251	0.06938	2.89601e-06	3656	IgD+ CD24- B cell %lymphocyte || id:ebi-a-GCST90001441	TRUE	51	21.9566
14	94897309	rs2994690	G	C	0.1312	0.02819	3.38197e-06	3656	IgD+ CD24- B cell %lymphocyte || id:ebi-a-GCST90001441	TRUE	51	21.661
14	65247177	rs116844769	G	A	-0.232	0.04979	3.28103e-06	3656	IgD+ CD24- B cell %lymphocyte || id:ebi-a-GCST90001441	TRUE	51	21.7116
17	2813924	rs9900847	T	C	-0.1133	0.02454	4.05602e-06	3656	IgD+ CD24- B cell %lymphocyte || id:ebi-a-GCST90001441	TRUE	51	21.3162
17	39882136	rs12939565	A	T	-0.1318	0.02761	1.87098e-06	3656	IgD+ CD24- B cell %lymphocyte || id:ebi-a-GCST90001441	TRUE	51	22.7876
17	79663261	rs73426855	T	C	-0.1549	0.03435	6.67806e-06	3656	IgD+ CD24- B cell %lymphocyte || id:ebi-a-GCST90001441	TRUE	51	20.3352
19	32977576	rs4805840	A	G	-0.152	0.03242	2.85503e-06	3656	IgD+ CD24- B cell %lymphocyte || id:ebi-a-GCST90001441	TRUE	51	21.9817
20	46095666	rs6131010	A	G	-0.1285	0.0258	6.64003e-07	3656	IgD+ CD24- B cell %lymphocyte || id:ebi-a-GCST90001441	TRUE	51	24.8066
1	7949925	rs75766272	C	T	-0.4263	0.08511	5.73099e-07	3656	CD24+ CD27+ B cell %lymphocyte || id:ebi-a-GCST90001442	TRUE	52	25.0882
2	221410085	rs76720471	C	T	1.557	0.3419	5.46399e-06	3656	CD24+ CD27+ B cell %lymphocyte || id:ebi-a-GCST90001442	TRUE	52	20.7386
2	136176555	rs1519524	T	A	0.1322	0.02942	7.22504e-06	3656	CD24+ CD27+ B cell %lymphocyte || id:ebi-a-GCST90001442	TRUE	52	20.1919
2	3983750	rs112542522	G	A	0.6143	0.1326	3.72804e-06	3656	CD24+ CD27+ B cell %lymphocyte || id:ebi-a-GCST90001442	TRUE	52	21.4622
3	147895293	rs12636848	T	G	0.1237	0.02646	3.02601e-06	3656	CD24+ CD27+ B cell %lymphocyte || id:ebi-a-GCST90001442	TRUE	52	21.8554
4	4390666	rs4689417	C	A	-0.1241	0.02671	3.50598e-06	3656	CD24+ CD27+ B cell %lymphocyte || id:ebi-a-GCST90001442	TRUE	52	21.5872
5	149030687	rs17708396	C	A	2.517	0.5195	1.31899e-06	3656	CD24+ CD27+ B cell %lymphocyte || id:ebi-a-GCST90001442	TRUE	52	23.4744
5	26412192	rs35057381	T	C	0.1315	0.02938	7.91808e-06	3656	CD24+ CD27+ B cell %lymphocyte || id:ebi-a-GCST90001442	TRUE	52	20.0331
6	167447406	rs4076316	T	A	-0.1287	0.027	1.95799e-06	3656	CD24+ CD27+ B cell %lymphocyte || id:ebi-a-GCST90001442	TRUE	52	22.7211
6	101443866	rs74505387	T	C	-0.1838	0.03954	3.47896e-06	3656	CD24+ CD27+ B cell %lymphocyte || id:ebi-a-GCST90001442	TRUE	52	21.6082
7	7832045	rs144625305	C	T	0.6284	0.1342	2.94999e-06	3656	CD24+ CD27+ B cell %lymphocyte || id:ebi-a-GCST90001442	TRUE	52	21.9264
8	139968651	rs6997704	A	G	0.1127	0.02386	2.41102e-06	3656	CD24+ CD27+ B cell %lymphocyte || id:ebi-a-GCST90001442	TRUE	52	22.3104
9	9503477	rs1332199	T	C	-0.1323	0.02906	5.47797e-06	3656	CD24+ CD27+ B cell %lymphocyte || id:ebi-a-GCST90001442	TRUE	52	20.7266
10	52035313	rs144440894	G	A	-0.1445	0.03179	5.68002e-06	3656	CD24+ CD27+ B cell %lymphocyte || id:ebi-a-GCST90001442	TRUE	52	20.6612
11	9573143	rs6486433	T	G	-0.1102	0.02464	7.93999e-06	3656	CD24+ CD27+ B cell %lymphocyte || id:ebi-a-GCST90001442	TRUE	52	20.0024
12	11545825	rs4763704	G	A	0.3787	0.08058	2.69699e-06	3656	CD24+ CD27+ B cell %lymphocyte || id:ebi-a-GCST90001442	TRUE	52	22.087
12	128864622	rs12829274	A	G	-0.2708	0.05111	1.24099e-07	3656	CD24+ CD27+ B cell %lymphocyte || id:ebi-a-GCST90001442	TRUE	52	28.0728
13	108341146	rs12874404	A	G	0.2114	0.02614	8.08537e-16	3656	CD24+ CD27+ B cell %lymphocyte || id:ebi-a-GCST90001442	TRUE	52	65.4032
13	45649957	rs557577736	A	G	1.814	0.3838	2.37099e-06	3656	CD24+ CD27+ B cell %lymphocyte || id:ebi-a-GCST90001442	TRUE	52	22.339
13	49638749	rs73192651	C	T	0.5056	0.08768	8.74601e-09	3656	CD24+ CD27+ B cell %lymphocyte || id:ebi-a-GCST90001442	TRUE	52	33.2516
13	33931936	rs112782756	A	G	2.99	0.6726	8.99104e-06	3656	CD24+ CD27+ B cell %lymphocyte || id:ebi-a-GCST90001442	TRUE	52	19.7619
13	23039051	rs9578529	A	G	-0.1323	0.02804	2.48502e-06	3656	CD24+ CD27+ B cell %lymphocyte || id:ebi-a-GCST90001442	TRUE	52	22.262
14	95739501	rs77762131	G	C	0.3074	0.05717	8.06102e-08	3656	CD24+ CD27+ B cell %lymphocyte || id:ebi-a-GCST90001442	TRUE	52	28.9115
17	2812667	rs11657759	A	C	-0.1352	0.02397	1.80701e-08	3656	CD24+ CD27+ B cell %lymphocyte || id:ebi-a-GCST90001442	TRUE	52	31.8139
19	14882542	rs7254039	G	A	-0.2739	0.05798	2.398e-06	3656	CD24+ CD27+ B cell %lymphocyte || id:ebi-a-GCST90001442	TRUE	52	22.3166
2	204758774	rs6712095	G	T	0.3643	0.07946	4.70901e-06	3657	CD20- B cell %lymphocyte || id:ebi-a-GCST90001443	TRUE	53	21.0194
3	146380132	rs34625183	C	T	-0.1695	0.03789	7.90606e-06	3657	CD20- B cell %lymphocyte || id:ebi-a-GCST90001443	TRUE	53	20.012
3	187921008	rs75951284	C	T	0.3067	0.06772	6.11801e-06	3657	CD20- B cell %lymphocyte || id:ebi-a-GCST90001443	TRUE	53	20.5113
4	2027362	rs186229706	G	T	0.4826	0.1045	3.96598e-06	3657	CD20- B cell %lymphocyte || id:ebi-a-GCST90001443	TRUE	53	21.3276
4	184648878	rs4647601	C	A	0.1097	0.02451	7.83303e-06	3657	CD20- B cell %lymphocyte || id:ebi-a-GCST90001443	TRUE	53	20.0321
5	108734371	rs72791978	A	T	0.5621	0.1256	7.85001e-06	3657	CD20- B cell %lymphocyte || id:ebi-a-GCST90001443	TRUE	53	20.0285
6	32646248	rs9273241	C	T	0.179	0.0341	1.60801e-07	3657	CD20- B cell %lymphocyte || id:ebi-a-GCST90001443	TRUE	53	27.5548
6	128232373	rs7773849	A	G	1.534	0.2821	5.81099e-08	3657	CD20- B cell %lymphocyte || id:ebi-a-GCST90001443	TRUE	53	29.5695
7	151305448	rs13244540	G	T	0.2658	0.0588	6.37602e-06	3657	CD20- B cell %lymphocyte || id:ebi-a-GCST90001443	TRUE	53	20.4341
7	15871783	rs38201	T	A	-0.1242	0.02794	8.96706e-06	3657	CD20- B cell %lymphocyte || id:ebi-a-GCST90001443	TRUE	53	19.7602
8	84007576	rs34313582	C	A	-0.1598	0.03507	5.39598e-06	3657	CD20- B cell %lymphocyte || id:ebi-a-GCST90001443	TRUE	53	20.7626
10	61150197	rs72825207	T	A	0.513	0.1061	1.37899e-06	3657	CD20- B cell %lymphocyte || id:ebi-a-GCST90001443	TRUE	53	23.3778
12	81614992	rs147937648	C	T	-0.7403	0.1583	3.01703e-06	3657	CD20- B cell %lymphocyte || id:ebi-a-GCST90001443	TRUE	53	21.8702
13	24308263	rs77553819	G	C	-0.1257	0.02688	2.99999e-06	3657	CD20- B cell %lymphocyte || id:ebi-a-GCST90001443	TRUE	53	21.8681
14	48583579	rs12432015	T	C	-0.1712	0.0373	4.56899e-06	3657	CD20- B cell %lymphocyte || id:ebi-a-GCST90001443	TRUE	53	21.0664
15	39027714	rs4244568	T	G	-0.1244	0.02611	1.98701e-06	3657	CD20- B cell %lymphocyte || id:ebi-a-GCST90001443	TRUE	53	22.7001
16	29224212	rs252294	G	C	0.1079	0.02418	8.41395e-06	3657	CD20- B cell %lymphocyte || id:ebi-a-GCST90001443	TRUE	53	19.9127
16	85443693	rs4782702	A	G	0.4085	0.0875	3.145e-06	3657	CD20- B cell %lymphocyte || id:ebi-a-GCST90001443	TRUE	53	21.7956
18	76722677	rs11662133	T	C	0.1453	0.03219	6.52199e-06	3657	CD20- B cell %lymphocyte || id:ebi-a-GCST90001443	TRUE	53	20.3746
20	47986964	rs186355283	C	T	0.6312	0.1414	8.27104e-06	3657	CD20- B cell %lymphocyte || id:ebi-a-GCST90001443	TRUE	53	19.9267
20	4964192	rs6052993	C	G	-0.1132	0.02459	4.25197e-06	3657	CD20- B cell %lymphocyte || id:ebi-a-GCST90001443	TRUE	53	21.1922
2	34266522	rs75839951	T	G	-0.2457	0.05199	2.38199e-06	3658	CD20- CD38- B cell %lymphocyte || id:ebi-a-GCST90001444	TRUE	54	22.3342
3	18633152	rs4619804	A	C	0.1217	0.02734	8.77991e-06	3658	CD20- CD38- B cell %lymphocyte || id:ebi-a-GCST90001444	TRUE	54	19.8145
3	191729657	rs709082	A	C	0.1135	0.02504	6.03698e-06	3658	CD20- CD38- B cell %lymphocyte || id:ebi-a-GCST90001444	TRUE	54	20.5458
4	25063599	rs2215848	G	A	0.5046	0.1124	7.40901e-06	3658	CD20- CD38- B cell %lymphocyte || id:ebi-a-GCST90001444	TRUE	54	20.154
4	112171727	rs182720746	C	T	0.6295	0.1319	1.88599e-06	3658	CD20- CD38- B cell %lymphocyte || id:ebi-a-GCST90001444	TRUE	54	22.7773
4	73279470	rs62311900	C	T	-0.1405	0.03168	9.44191e-06	3658	CD20- CD38- B cell %lymphocyte || id:ebi-a-GCST90001444	TRUE	54	19.669
5	173643502	rs2339996	G	A	-0.1476	0.02879	3.12299e-07	3658	CD20- CD38- B cell %lymphocyte || id:ebi-a-GCST90001444	TRUE	54	26.2839
6	32541556	rs72492305	C	T	0.2022	0.0416	1.21899e-06	3658	CD20- CD38- B cell %lymphocyte || id:ebi-a-GCST90001444	TRUE	54	23.6252
6	84329133	rs6906886	T	A	0.1807	0.04053	8.55008e-06	3658	CD20- CD38- B cell %lymphocyte || id:ebi-a-GCST90001444	TRUE	54	19.8776
7	9811379	rs10279688	C	T	0.4968	0.1101	6.54199e-06	3658	CD20- CD38- B cell %lymphocyte || id:ebi-a-GCST90001444	TRUE	54	20.3605
8	17659055	rs11203884	C	T	-0.1469	0.03262	6.83502e-06	3658	CD20- CD38- B cell %lymphocyte || id:ebi-a-GCST90001444	TRUE	54	20.2804
9	19948910	rs118073973	T	A	0.2924	0.06168	2.20999e-06	3658	CD20- CD38- B cell %lymphocyte || id:ebi-a-GCST90001444	TRUE	54	22.4733
10	17006436	rs55767134	G	C	-0.1443	0.03132	4.19402e-06	3658	CD20- CD38- B cell %lymphocyte || id:ebi-a-GCST90001444	TRUE	54	21.227
11	88408863	rs308820	T	C	-0.1261	0.02837	8.97491e-06	3658	CD20- CD38- B cell %lymphocyte || id:ebi-a-GCST90001444	TRUE	54	19.7566
11	123514717	rs34666228	G	T	0.1512	0.02817	8.46292e-08	3658	CD20- CD38- B cell %lymphocyte || id:ebi-a-GCST90001444	TRUE	54	28.8091
12	81839613	rs78301150	G	A	-1.031	0.2228	3.84698e-06	3658	CD20- CD38- B cell %lymphocyte || id:ebi-a-GCST90001444	TRUE	54	21.4135
14	31524295	rs117308259	T	C	-0.7613	0.1499	4.02096e-07	3658	CD20- CD38- B cell %lymphocyte || id:ebi-a-GCST90001444	TRUE	54	25.7934
16	5438090	rs35639639	T	C	0.1354	0.03002	6.72295e-06	3658	CD20- CD38- B cell %lymphocyte || id:ebi-a-GCST90001444	TRUE	54	20.343
17	54769930	rs111737298	A	G	0.2263	0.05029	7.01407e-06	3658	CD20- CD38- B cell %lymphocyte || id:ebi-a-GCST90001444	TRUE	54	20.2491
17	54893699	rs16955339	G	T	0.3075	0.06234	8.46292e-07	3658	CD20- CD38- B cell %lymphocyte || id:ebi-a-GCST90001444	TRUE	54	24.3308
18	37258143	rs77510701	C	A	-0.2605	0.05636	3.92103e-06	3658	CD20- CD38- B cell %lymphocyte || id:ebi-a-GCST90001444	TRUE	54	21.3636
19	52892756	rs80339814	T	C	-0.2259	0.04752	2.07501e-06	3658	CD20- CD38- B cell %lymphocyte || id:ebi-a-GCST90001444	TRUE	54	22.5985
20	47947970	rs6125184	G	A	-0.1164	0.02472	2.60699e-06	3658	CD20- CD38- B cell %lymphocyte || id:ebi-a-GCST90001444	TRUE	54	22.1722
20	39706092	rs59902361	G	A	-0.2517	0.05532	5.53898e-06	3658	CD20- CD38- B cell %lymphocyte || id:ebi-a-GCST90001444	TRUE	54	20.7015
20	784521	rs36071180	G	A	0.1556	0.03334	3.19198e-06	3658	CD20- CD38- B cell %lymphocyte || id:ebi-a-GCST90001444	TRUE	54	21.7815
1	83661536	rs61790670	C	A	0.1305	0.02908	7.44801e-06	3657	IgD- CD38- B cell %B cell || id:ebi-a-GCST90001445	TRUE	55	20.1387
4	156075492	rs115576360	G	A	-0.4062	0.09082	7.96196e-06	3657	IgD- CD38- B cell %B cell || id:ebi-a-GCST90001445	TRUE	55	20.004
4	163430749	rs4691920	G	C	-0.9757	0.207	2.53303e-06	3657	IgD- CD38- B cell %B cell || id:ebi-a-GCST90001445	TRUE	55	22.2173
5	117471858	rs7726548	T	G	-0.1903	0.04045	2.64503e-06	3657	IgD- CD38- B cell %B cell || id:ebi-a-GCST90001445	TRUE	55	22.133
5	145228777	rs17405603	A	T	-0.1414	0.02769	3.47296e-07	3657	IgD- CD38- B cell %B cell || id:ebi-a-GCST90001445	TRUE	55	26.0767
6	91070184	rs62417843	T	C	-0.2629	0.05605	2.82299e-06	3657	IgD- CD38- B cell %B cell || id:ebi-a-GCST90001445	TRUE	55	22.0004
6	31344970	rs9265864	C	T	-0.1444	0.03125	3.97997e-06	3657	IgD- CD38- B cell %B cell || id:ebi-a-GCST90001445	TRUE	55	21.3518
8	118311162	rs2450220	C	T	0.1668	0.03177	1.60801e-07	3657	IgD- CD38- B cell %B cell || id:ebi-a-GCST90001445	TRUE	55	27.565
9	2570753	rs140191306	C	T	-0.4466	0.09399	2.09701e-06	3657	IgD- CD38- B cell %B cell || id:ebi-a-GCST90001445	TRUE	55	22.5774
9	4744416	rs138977782	A	G	-0.5468	0.1228	8.74802e-06	3657	IgD- CD38- B cell %B cell || id:ebi-a-GCST90001445	TRUE	55	19.8271
12	109790250	rs11068290	C	T	-0.3746	0.0813	4.21105e-06	3657	IgD- CD38- B cell %B cell || id:ebi-a-GCST90001445	TRUE	55	21.2302
13	110431148	rs7994585	G	C	-0.1137	0.02485	4.94504e-06	3657	IgD- CD38- B cell %B cell || id:ebi-a-GCST90001445	TRUE	55	20.9348
17	80288006	rs7215243	A	G	0.1743	0.03642	1.77501e-06	3657	IgD- CD38- B cell %B cell || id:ebi-a-GCST90001445	TRUE	55	22.9042
1	178226039	rs77146037	A	G	-0.2726	0.05953	4.81903e-06	3656	IgD- CD38- B cell Absolute Count || id:ebi-a-GCST90001446	TRUE	56	20.9691
1	83661536	rs61790670	C	A	0.142	0.0294	1.409e-06	3656	IgD- CD38- B cell Absolute Count || id:ebi-a-GCST90001446	TRUE	56	23.3282
2	66481903	rs114551034	G	A	-0.2926	0.05767	4.08404e-07	3656	IgD- CD38- B cell Absolute Count || id:ebi-a-GCST90001446	TRUE	56	25.7424
3	104428039	rs115218350	T	A	-1.898	0.408	3.408e-06	3656	IgD- CD38- B cell Absolute Count || id:ebi-a-GCST90001446	TRUE	56	21.6407
3	73648345	rs112964950	G	C	0.6003	0.1354	9.57194e-06	3656	IgD- CD38- B cell Absolute Count || id:ebi-a-GCST90001446	TRUE	56	19.6562
3	192187269	rs75524570	T	C	0.2161	0.04856	8.81698e-06	3656	IgD- CD38- B cell Absolute Count || id:ebi-a-GCST90001446	TRUE	56	19.804
4	133812508	rs56741207	C	G	-1.445	0.2907	7.03704e-07	3656	IgD- CD38- B cell Absolute Count || id:ebi-a-GCST90001446	TRUE	56	24.7085
4	25769493	rs4697617	G	A	0.1401	0.02742	3.38602e-07	3656	IgD- CD38- B cell Absolute Count || id:ebi-a-GCST90001446	TRUE	56	26.1061
7	7832045	rs144625305	C	T	0.6143	0.1381	8.95695e-06	3656	IgD- CD38- B cell Absolute Count || id:ebi-a-GCST90001446	TRUE	56	19.7867
8	117839715	rs62521107	C	T	-0.2685	0.05455	8.90902e-07	3656	IgD- CD38- B cell Absolute Count || id:ebi-a-GCST90001446	TRUE	56	24.227
10	20091824	rs118121266	C	T	0.7592	0.1675	6.02296e-06	3656	IgD- CD38- B cell Absolute Count || id:ebi-a-GCST90001446	TRUE	56	20.5439
12	6666337	rs79416092	T	C	-0.4181	0.0925	6.38807e-06	3656	IgD- CD38- B cell Absolute Count || id:ebi-a-GCST90001446	TRUE	56	20.4304
17	65139471	rs421516	C	A	-0.3138	0.06366	8.60399e-07	3656	IgD- CD38- B cell Absolute Count || id:ebi-a-GCST90001446	TRUE	56	24.2981
21	40990492	rs77741094	C	G	-0.627	0.1131	3.13899e-08	3656	IgD- CD38- B cell Absolute Count || id:ebi-a-GCST90001446	TRUE	56	30.7333
22	44768291	rs144295598	G	A	0.5677	0.1226	3.77703e-06	3656	IgD- CD38- B cell Absolute Count || id:ebi-a-GCST90001446	TRUE	56	21.4416
1	218256337	rs74907325	A	T	0.2307	0.04822	1.793e-06	3657	IgD+ CD38+ B cell %B cell || id:ebi-a-GCST90001447	TRUE	57	22.8897
2	15974417	rs76084861	G	T	0.2748	0.06192	9.3821e-06	3657	IgD+ CD38+ B cell %B cell || id:ebi-a-GCST90001447	TRUE	57	19.6957
2	180185296	rs16867231	G	A	-0.547	0.1138	1.60199e-06	3657	IgD+ CD38+ B cell %B cell || id:ebi-a-GCST90001447	TRUE	57	23.1042
2	104971345	rs140380950	T	C	-0.3401	0.06356	9.31001e-08	3657	IgD+ CD38+ B cell %B cell || id:ebi-a-GCST90001447	TRUE	57	28.6316
4	15913446	rs76112278	G	A	-0.4136	0.08735	2.26699e-06	3657	IgD+ CD38+ B cell %B cell || id:ebi-a-GCST90001447	TRUE	57	22.42
4	156516687	rs28393044	C	G	0.3089	0.06706	4.24502e-06	3657	IgD+ CD38+ B cell %B cell || id:ebi-a-GCST90001447	TRUE	57	21.2182
5	498658	rs78658073	G	A	1.714	0.3719	4.15796e-06	3657	IgD+ CD38+ B cell %B cell || id:ebi-a-GCST90001447	TRUE	57	21.2407
5	78714518	rs139996875	A	T	0.6715	0.1465	4.689e-06	3657	IgD+ CD38+ B cell %B cell || id:ebi-a-GCST90001447	TRUE	57	21.0096
6	44675459	rs13196511	G	A	-0.2113	0.04244	6.72094e-07	3657	IgD+ CD38+ B cell %B cell || id:ebi-a-GCST90001447	TRUE	57	24.7884
7	48751421	rs117772462	T	A	-0.4299	0.0963	8.29602e-06	3657	IgD+ CD38+ B cell %B cell || id:ebi-a-GCST90001447	TRUE	57	19.9289
8	10099947	rs17739715	A	C	0.8693	0.196	9.46303e-06	3657	IgD+ CD38+ B cell %B cell || id:ebi-a-GCST90001447	TRUE	57	19.671
8	119035641	rs17771512	C	A	-0.188	0.04163	6.49995e-06	3657	IgD+ CD38+ B cell %B cell || id:ebi-a-GCST90001447	TRUE	57	20.394
9	90347057	rs57998613	T	A	0.4342	0.0961	6.42407e-06	3657	IgD+ CD38+ B cell %B cell || id:ebi-a-GCST90001447	TRUE	57	20.4142
9	39835456	rs28491938	C	T	0.1803	0.04053	8.87892e-06	3657	IgD+ CD38+ B cell %B cell || id:ebi-a-GCST90001447	TRUE	57	19.7897
10	79385421	rs11002952	G	A	-1.169	0.2589	6.53296e-06	3657	IgD+ CD38+ B cell %B cell || id:ebi-a-GCST90001447	TRUE	57	20.3875
10	123801171	rs2362966	G	C	-0.2556	0.05243	1.137e-06	3657	IgD+ CD38+ B cell %B cell || id:ebi-a-GCST90001447	TRUE	57	23.7663
10	130837895	rs35060907	G	T	-0.1953	0.04025	1.277e-06	3657	IgD+ CD38+ B cell %B cell || id:ebi-a-GCST90001447	TRUE	57	23.5436
11	15321986	rs61880664	A	G	0.1564	0.03506	8.43898e-06	3657	IgD+ CD38+ B cell %B cell || id:ebi-a-GCST90001447	TRUE	57	19.8998
12	109790250	rs11068290	C	T	0.3556	0.07908	7.12607e-06	3657	IgD+ CD38+ B cell %B cell || id:ebi-a-GCST90001447	TRUE	57	20.2204
12	75170669	rs59879144	C	A	-0.4658	0.09637	1.39801e-06	3657	IgD+ CD38+ B cell %B cell || id:ebi-a-GCST90001447	TRUE	57	23.3623
14	81018805	rs4903967	G	A	-0.1368	0.02733	5.77697e-07	3657	IgD+ CD38+ B cell %B cell || id:ebi-a-GCST90001447	TRUE	57	25.0549
14	44126488	rs17278914	T	C	-0.676	0.1517	8.603e-06	3657	IgD+ CD38+ B cell %B cell || id:ebi-a-GCST90001447	TRUE	57	19.8574
14	54347299	rs76840770	C	A	0.3538	0.07769	5.42101e-06	3657	IgD+ CD38+ B cell %B cell || id:ebi-a-GCST90001447	TRUE	57	20.7389
14	43247893	rs79487320	C	G	-0.6854	0.1392	8.87708e-07	3657	IgD+ CD38+ B cell %B cell || id:ebi-a-GCST90001447	TRUE	57	24.2443
16	54652862	rs147226531	T	C	0.517	0.115	7.20593e-06	3657	IgD+ CD38+ B cell %B cell || id:ebi-a-GCST90001447	TRUE	57	20.2109
16	84725840	rs2216762	T	C	-0.1464	0.03092	2.26199e-06	3657	IgD+ CD38+ B cell %B cell || id:ebi-a-GCST90001447	TRUE	57	22.4183
16	81569396	rs8059803	G	A	-0.122	0.02577	2.28802e-06	3657	IgD+ CD38+ B cell %B cell || id:ebi-a-GCST90001447	TRUE	57	22.4125
18	54234569	rs72927038	C	T	-0.33	0.06793	1.237e-06	3657	IgD+ CD38+ B cell %B cell || id:ebi-a-GCST90001447	TRUE	57	23.5996
1	161530922	rs114693598	G	T	-0.1756	0.03803	4.05602e-06	3020	CD11c+ monocyte Absolute Count || id:ebi-a-GCST90001448	TRUE	58	21.3205
1	224085090	rs2404849	T	G	0.1562	0.03041	2.98003e-07	3020	CD11c+ monocyte Absolute Count || id:ebi-a-GCST90001448	TRUE	58	26.3833
1	88861380	rs72724781	A	G	0.9648	0.2024	1.95299e-06	3020	CD11c+ monocyte Absolute Count || id:ebi-a-GCST90001448	TRUE	58	22.7224
2	79699832	rs3040901	C	T	-0.1552	0.03359	3.97796e-06	3020	CD11c+ monocyte Absolute Count || id:ebi-a-GCST90001448	TRUE	58	21.3483
3	173026751	rs74610143	C	T	0.5582	0.1246	7.76909e-06	3020	CD11c+ monocyte Absolute Count || id:ebi-a-GCST90001448	TRUE	58	20.0698
4	172648298	rs13104041	G	A	0.6966	0.1566	9.01405e-06	3020	CD11c+ monocyte Absolute Count || id:ebi-a-GCST90001448	TRUE	58	19.7872
5	167922994	rs72835655	G	T	0.2511	0.05647	9.04503e-06	3020	CD11c+ monocyte Absolute Count || id:ebi-a-GCST90001448	TRUE	58	19.7723
6	47248826	rs2295270	G	A	0.1506	0.03397	9.64695e-06	3020	CD11c+ monocyte Absolute Count || id:ebi-a-GCST90001448	TRUE	58	19.6544
7	20956159	rs151194174	G	A	-0.3546	0.07814	5.91902e-06	3020	CD11c+ monocyte Absolute Count || id:ebi-a-GCST90001448	TRUE	58	20.5935
10	70756029	rs2587473	C	T	-0.1429	0.0311	4.55198e-06	3020	CD11c+ monocyte Absolute Count || id:ebi-a-GCST90001448	TRUE	58	21.1127
10	83378725	rs72830905	C	G	0.8103	0.1783	5.73905e-06	3020	CD11c+ monocyte Absolute Count || id:ebi-a-GCST90001448	TRUE	58	20.6533
12	115320437	rs34936922	T	G	-0.1256	0.02836	9.7681e-06	3020	CD11c+ monocyte Absolute Count || id:ebi-a-GCST90001448	TRUE	58	19.614
12	69372826	rs113800324	C	T	0.2681	0.05996	8.051e-06	3020	CD11c+ monocyte Absolute Count || id:ebi-a-GCST90001448	TRUE	58	19.9927
17	47701381	rs9894233	T	A	-0.3991	0.08574	3.38197e-06	3020	CD11c+ monocyte Absolute Count || id:ebi-a-GCST90001448	TRUE	58	21.6669
17	10071721	rs113451095	T	C	-0.2994	0.06307	2.16601e-06	3020	CD11c+ monocyte Absolute Count || id:ebi-a-GCST90001448	TRUE	58	22.535
18	49427727	rs73445777	T	G	-0.4778	0.1053	5.93103e-06	3020	CD11c+ monocyte Absolute Count || id:ebi-a-GCST90001448	TRUE	58	20.589
19	27360248	rs8175830	G	A	-0.2321	0.05209	8.62402e-06	3020	CD11c+ monocyte Absolute Count || id:ebi-a-GCST90001448	TRUE	58	19.8537
21	44953256	rs150248455	G	A	0.25	0.05201	1.59901e-06	3020	CD11c+ monocyte Absolute Count || id:ebi-a-GCST90001448	TRUE	58	23.105
1	46147567	rs191730825	A	G	0.4346	0.08042	7.006e-08	3043	CD11c+ monocyte %monocyte || id:ebi-a-GCST90001449	TRUE	59	29.2046
3	102196834	rs115058278	T	A	0.4772	0.1021	3.10699e-06	3043	CD11c+ monocyte %monocyte || id:ebi-a-GCST90001449	TRUE	59	21.8449
3	173026751	rs74610143	C	T	0.6366	0.1245	3.36597e-07	3043	CD11c+ monocyte %monocyte || id:ebi-a-GCST90001449	TRUE	59	26.1454
3	65590845	rs11921245	T	C	0.1661	0.03726	8.53395e-06	3043	CD11c+ monocyte %monocyte || id:ebi-a-GCST90001449	TRUE	59	19.8725
4	181847590	rs35237330	G	A	-0.2147	0.04484	1.76901e-06	3043	CD11c+ monocyte %monocyte || id:ebi-a-GCST90001449	TRUE	59	22.9262
5	59816089	rs13186506	A	T	-0.1934	0.04296	6.99697e-06	3043	CD11c+ monocyte %monocyte || id:ebi-a-GCST90001449	TRUE	59	20.2668
5	177487226	rs75256410	C	T	0.545	0.1202	6.05494e-06	3043	CD11c+ monocyte %monocyte || id:ebi-a-GCST90001449	TRUE	59	20.5582
7	153987735	rs13241407	A	G	-0.28	0.06121	4.94698e-06	3043	CD11c+ monocyte %monocyte || id:ebi-a-GCST90001449	TRUE	59	20.9253
7	22736044	rs11766273	G	A	0.591	0.1283	4.23399e-06	3043	CD11c+ monocyte %monocyte || id:ebi-a-GCST90001449	TRUE	59	21.2188
7	122435207	rs10227905	T	G	0.1214	0.0271	7.70602e-06	3043	CD11c+ monocyte %monocyte || id:ebi-a-GCST90001449	TRUE	59	20.0678
7	23447351	rs73073066	C	T	0.4148	0.08775	2.377e-06	3043	CD11c+ monocyte %monocyte || id:ebi-a-GCST90001449	TRUE	59	22.3451
8	93025002	rs17689291	G	C	-0.575	0.1295	9.29694e-06	3043	CD11c+ monocyte %monocyte || id:ebi-a-GCST90001449	TRUE	59	19.715
8	19468792	rs4922033	C	T	0.1211	0.02694	7.22404e-06	3043	CD11c+ monocyte %monocyte || id:ebi-a-GCST90001449	TRUE	59	20.2066
10	26600894	rs703009	C	T	-0.1616	0.03583	6.72992e-06	3043	CD11c+ monocyte %monocyte || id:ebi-a-GCST90001449	TRUE	59	20.3418
12	27813277	rs11610005	C	G	-0.124	0.02698	4.532e-06	3043	CD11c+ monocyte %monocyte || id:ebi-a-GCST90001449	TRUE	59	21.1232
12	42579441	rs57566659	G	C	0.3158	0.06253	4.66702e-07	3043	CD11c+ monocyte %monocyte || id:ebi-a-GCST90001449	TRUE	59	25.5063
14	30691617	rs76968110	G	A	-0.4763	0.0957	6.82402e-07	3043	CD11c+ monocyte %monocyte || id:ebi-a-GCST90001449	TRUE	59	24.7706
14	29449004	rs117909439	C	T	-0.6761	0.1414	1.81201e-06	3043	CD11c+ monocyte %monocyte || id:ebi-a-GCST90001449	TRUE	59	22.8625
15	36908078	rs62002392	A	G	0.1924	0.04225	5.50605e-06	3043	CD11c+ monocyte %monocyte || id:ebi-a-GCST90001449	TRUE	59	20.7375
16	53900644	rs16952634	G	A	-0.1936	0.04368	9.61789e-06	3043	CD11c+ monocyte %monocyte || id:ebi-a-GCST90001449	TRUE	59	19.6447
17	46985110	rs8065103	A	G	0.1465	0.02963	8.10793e-07	3043	CD11c+ monocyte %monocyte || id:ebi-a-GCST90001449	TRUE	59	24.4462
20	54038765	rs1381984	G	A	-0.1569	0.0349	7.19598e-06	3043	CD11c+ monocyte %monocyte || id:ebi-a-GCST90001449	TRUE	59	20.2113
20	5441035	rs35149557	T	C	0.1579	0.03301	1.79602e-06	3043	CD11c+ monocyte %monocyte || id:ebi-a-GCST90001449	TRUE	59	22.8809
1	169732325	rs4656708	A	C	-0.3696	0.0647	1.21801e-08	3019	CD62L- monocyte Absolute Count || id:ebi-a-GCST90001450	TRUE	60	32.6329
1	169693601	rs4987369	G	T	0.2378	0.03006	3.6116e-15	3019	CD62L- monocyte Absolute Count || id:ebi-a-GCST90001450	TRUE	60	62.5815
2	56297258	rs62167331	G	A	-0.347	0.07464	3.47896e-06	3019	CD62L- monocyte Absolute Count || id:ebi-a-GCST90001450	TRUE	60	21.613
3	74654512	rs13068785	C	T	0.269	0.05861	4.61604e-06	3019	CD62L- monocyte Absolute Count || id:ebi-a-GCST90001450	TRUE	60	21.065
4	4857863	rs1907980	G	T	0.1274	0.02798	5.45205e-06	3019	CD62L- monocyte Absolute Count || id:ebi-a-GCST90001450	TRUE	60	20.7321
4	135526721	rs11935230	G	C	0.1842	0.03607	3.498e-07	3019	CD62L- monocyte Absolute Count || id:ebi-a-GCST90001450	TRUE	60	26.0788
4	40459695	rs278949	G	A	0.1235	0.02741	6.86894e-06	3019	CD62L- monocyte Absolute Count || id:ebi-a-GCST90001450	TRUE	60	20.3009
4	62495609	rs17082777	G	A	-0.2033	0.04515	6.95505e-06	3019	CD62L- monocyte Absolute Count || id:ebi-a-GCST90001450	TRUE	60	20.2749
5	177606793	rs11249570	G	A	-0.1525	0.02632	7.66302e-09	3019	CD62L- monocyte Absolute Count || id:ebi-a-GCST90001450	TRUE	60	33.5713
5	6307898	rs79930588	T	G	1.724	0.3525	1.048e-06	3019	CD62L- monocyte Absolute Count || id:ebi-a-GCST90001450	TRUE	60	23.9197
7	41322647	rs528135834	T	G	0.859	0.1829	2.75201e-06	3019	CD62L- monocyte Absolute Count || id:ebi-a-GCST90001450	TRUE	60	22.0576
8	65147002	rs4484736	G	A	-0.1386	0.03012	4.36797e-06	3019	CD62L- monocyte Absolute Count || id:ebi-a-GCST90001450	TRUE	60	21.1747
9	132462234	rs530377	T	C	0.1627	0.03256	6.12506e-07	3019	CD62L- monocyte Absolute Count || id:ebi-a-GCST90001450	TRUE	60	24.9693
9	73530672	rs143153359	C	T	2.05	0.4039	4.11898e-07	3019	CD62L- monocyte Absolute Count || id:ebi-a-GCST90001450	TRUE	60	25.7608
10	88194881	rs77287889	G	A	0.352	0.07927	9.29694e-06	3019	CD62L- monocyte Absolute Count || id:ebi-a-GCST90001450	TRUE	60	19.7182
11	112119397	rs116691483	G	A	0.3974	0.0895	9.3261e-06	3019	CD62L- monocyte Absolute Count || id:ebi-a-GCST90001450	TRUE	60	19.7156
12	69350234	rs1800973	C	A	0.222	0.04861	5.12201e-06	3019	CD62L- monocyte Absolute Count || id:ebi-a-GCST90001450	TRUE	60	20.8571
14	68854844	rs4899265	A	C	0.139	0.02858	1.213e-06	3019	CD62L- monocyte Absolute Count || id:ebi-a-GCST90001450	TRUE	60	23.654
16	31764334	rs146793376	T	G	0.4639	0.104	8.43801e-06	3019	CD62L- monocyte Absolute Count || id:ebi-a-GCST90001450	TRUE	60	19.8967
19	2993429	rs435806	T	C	-0.1417	0.03127	6.08303e-06	3019	CD62L- monocyte Absolute Count || id:ebi-a-GCST90001450	TRUE	60	20.5345
20	15321842	rs149543954	G	T	0.295	0.06108	1.434e-06	3019	CD62L- monocyte Absolute Count || id:ebi-a-GCST90001450	TRUE	60	23.3263
1	169695726	rs4987360	A	G	0.3359	0.02969	4.36918e-29	3042	CD62L- monocyte %monocyte || id:ebi-a-GCST90001451	TRUE	61	127.997
1	169732325	rs4656708	A	C	-0.3294	0.06481	3.93496e-07	3042	CD62L- monocyte %monocyte || id:ebi-a-GCST90001451	TRUE	61	25.8323
1	98616957	rs141287837	T	C	0.3492	0.07853	9.03005e-06	3042	CD62L- monocyte %monocyte || id:ebi-a-GCST90001451	TRUE	61	19.7732
2	356029	rs11694457	T	C	0.5758	0.1297	9.34609e-06	3042	CD62L- monocyte %monocyte || id:ebi-a-GCST90001451	TRUE	61	19.7089
3	174642659	rs9824107	C	A	-0.1976	0.04346	5.66304e-06	3042	CD62L- monocyte %monocyte || id:ebi-a-GCST90001451	TRUE	61	20.6726
3	16404578	rs62236339	T	A	0.228	0.05043	6.40295e-06	3042	CD62L- monocyte %monocyte || id:ebi-a-GCST90001451	TRUE	61	20.4405
3	31620262	rs9859349	G	A	0.227	0.04151	4.89204e-08	3042	CD62L- monocyte %monocyte || id:ebi-a-GCST90001451	TRUE	61	29.9052
4	32847365	rs36141595	A	G	-0.1512	0.03196	2.34002e-06	3042	CD62L- monocyte %monocyte || id:ebi-a-GCST90001451	TRUE	61	22.3815
4	55905248	rs1816932	G	A	0.1467	0.02962	7.76694e-07	3042	CD62L- monocyte %monocyte || id:ebi-a-GCST90001451	TRUE	61	24.5296
5	111120565	rs17624563	C	G	-0.2904	0.05766	5.01695e-07	3042	CD62L- monocyte %monocyte || id:ebi-a-GCST90001451	TRUE	61	25.3655
5	177606793	rs11249570	G	A	-0.1315	0.02634	6.29506e-07	3042	CD62L- monocyte %monocyte || id:ebi-a-GCST90001451	TRUE	61	24.9241
5	5737683	rs2399610	A	G	-0.1315	0.02718	1.37101e-06	3042	CD62L- monocyte %monocyte || id:ebi-a-GCST90001451	TRUE	61	23.4074
7	17604411	rs76717104	C	T	0.4905	0.109	7.02005e-06	3042	CD62L- monocyte %monocyte || id:ebi-a-GCST90001451	TRUE	61	20.25
7	13992873	rs717824	C	T	-0.3108	0.06924	7.45195e-06	3042	CD62L- monocyte %monocyte || id:ebi-a-GCST90001451	TRUE	61	20.1487
8	15083602	rs2124027	C	G	-0.4256	0.09413	6.38602e-06	3042	CD62L- monocyte %monocyte || id:ebi-a-GCST90001451	TRUE	61	20.4431
9	132462234	rs530377	T	C	0.1614	0.03252	7.28199e-07	3042	CD62L- monocyte %monocyte || id:ebi-a-GCST90001451	TRUE	61	24.6324
11	2003765	rs117765367	C	T	0.2982	0.06733	9.82404e-06	3042	CD62L- monocyte %monocyte || id:ebi-a-GCST90001451	TRUE	61	19.6154
13	109323925	rs7139370	C	T	0.2947	0.0539	4.96295e-08	3042	CD62L- monocyte %monocyte || id:ebi-a-GCST90001451	TRUE	61	29.8939
14	30561098	rs117309559	A	G	0.5719	0.1203	2.071e-06	3042	CD62L- monocyte %monocyte || id:ebi-a-GCST90001451	TRUE	61	22.6
14	71201146	rs4899389	G	A	-0.1913	0.03943	1.281e-06	3042	CD62L- monocyte %monocyte || id:ebi-a-GCST90001451	TRUE	61	23.5384
14	29683913	rs45487297	T	A	0.6623	0.1201	3.74498e-08	3042	CD62L- monocyte %monocyte || id:ebi-a-GCST90001451	TRUE	61	30.4105
14	57849637	rs7150584	C	T	-0.1787	0.03646	9.95497e-07	3042	CD62L- monocyte %monocyte || id:ebi-a-GCST90001451	TRUE	61	24.0224
17	78112556	rs9807014	C	T	-0.2057	0.0397	2.34498e-07	3042	CD62L- monocyte %monocyte || id:ebi-a-GCST90001451	TRUE	61	26.8465
18	62449188	rs9944612	C	A	0.1341	0.0294	5.30897e-06	3042	CD62L- monocyte %monocyte || id:ebi-a-GCST90001451	TRUE	61	20.8048
22	36743326	rs55859756	G	C	0.2127	0.04782	8.93696e-06	3042	CD62L- monocyte %monocyte || id:ebi-a-GCST90001451	TRUE	61	19.7841
1	224085090	rs2404849	T	G	0.1532	0.03003	3.597e-07	3017	CD11c+ CD62L- monocyte Absolute Count || id:ebi-a-GCST90001452	TRUE	62	26.026
1	86475137	rs1407142	T	C	0.201	0.04538	9.81296e-06	3017	CD11c+ CD62L- monocyte Absolute Count || id:ebi-a-GCST90001452	TRUE	62	19.6184
1	161545536	rs55971447	C	T	-0.1809	0.03084	4.94698e-09	3017	CD11c+ CD62L- monocyte Absolute Count || id:ebi-a-GCST90001452	TRUE	62	34.4071
1	33553763	rs72660177	C	T	-0.2006	0.04321	3.60903e-06	3017	CD11c+ CD62L- monocyte Absolute Count || id:ebi-a-GCST90001452	TRUE	62	21.5523
1	88861380	rs72724781	A	G	0.9448	0.2002	2.46899e-06	3017	CD11c+ CD62L- monocyte Absolute Count || id:ebi-a-GCST90001452	TRUE	62	22.2716
2	79699832	rs3040901	C	T	-0.1559	0.03322	2.80802e-06	3017	CD11c+ CD62L- monocyte Absolute Count || id:ebi-a-GCST90001452	TRUE	62	22.0238
4	172648298	rs13104041	G	A	0.7057	0.155	5.49604e-06	3017	CD11c+ CD62L- monocyte Absolute Count || id:ebi-a-GCST90001452	TRUE	62	20.7289
5	167922994	rs72835655	G	T	0.2484	0.05589	9.1071e-06	3017	CD11c+ CD62L- monocyte Absolute Count || id:ebi-a-GCST90001452	TRUE	62	19.7531
6	80950413	rs75220521	T	G	-1.36	0.2904	2.947e-06	3017	CD11c+ CD62L- monocyte Absolute Count || id:ebi-a-GCST90001452	TRUE	62	21.9323
7	23555303	rs11772116	G	C	0.225	0.04872	4.02402e-06	3017	CD11c+ CD62L- monocyte Absolute Count || id:ebi-a-GCST90001452	TRUE	62	21.328
10	79092621	rs1268974	A	G	0.117	0.02571	5.50795e-06	3017	CD11c+ CD62L- monocyte Absolute Count || id:ebi-a-GCST90001452	TRUE	62	20.7094
11	110115563	rs11213272	A	G	0.3583	0.08017	8.13299e-06	3017	CD11c+ CD62L- monocyte Absolute Count || id:ebi-a-GCST90001452	TRUE	62	19.9742
11	134699208	rs12277397	G	T	0.1808	0.0396	5.15395e-06	3017	CD11c+ CD62L- monocyte Absolute Count || id:ebi-a-GCST90001452	TRUE	62	20.8452
11	112771486	rs10891433	A	T	-0.1217	0.02721	7.99392e-06	3017	CD11c+ CD62L- monocyte Absolute Count || id:ebi-a-GCST90001452	TRUE	62	20.0043
12	26202763	rs76524078	G	A	1.307	0.2836	4.24004e-06	3017	CD11c+ CD62L- monocyte Absolute Count || id:ebi-a-GCST90001452	TRUE	62	21.2392
12	69372826	rs113800324	C	T	0.3099	0.05911	1.68298e-07	3017	CD11c+ CD62L- monocyte Absolute Count || id:ebi-a-GCST90001452	TRUE	62	27.4866
13	99941294	rs17474599	C	T	-0.5233	0.1093	1.76498e-06	3017	CD11c+ CD62L- monocyte Absolute Count || id:ebi-a-GCST90001452	TRUE	62	22.9225
14	102429567	rs77694582	G	A	-0.2264	0.0505	7.66002e-06	3017	CD11c+ CD62L- monocyte Absolute Count || id:ebi-a-GCST90001452	TRUE	62	20.0988
14	68854844	rs4899265	A	C	0.1241	0.02747	6.43902e-06	3017	CD11c+ CD62L- monocyte Absolute Count || id:ebi-a-GCST90001452	TRUE	62	20.4092
15	61456328	rs4359381	G	C	0.2509	0.0547	4.70002e-06	3017	CD11c+ CD62L- monocyte Absolute Count || id:ebi-a-GCST90001452	TRUE	62	21.0391
16	66028190	rs12708874	A	T	-0.1526	0.03262	3.00898e-06	3017	CD11c+ CD62L- monocyte Absolute Count || id:ebi-a-GCST90001452	TRUE	62	21.8847
17	47701381	rs9894233	T	A	-0.4108	0.08485	1.355e-06	3017	CD11c+ CD62L- monocyte Absolute Count || id:ebi-a-GCST90001452	TRUE	62	23.44
17	2889236	rs34142458	A	G	-0.1581	0.03498	6.42096e-06	3017	CD11c+ CD62L- monocyte Absolute Count || id:ebi-a-GCST90001452	TRUE	62	20.4279
21	44953256	rs150248455	G	A	0.2439	0.05149	2.273e-06	3017	CD11c+ CD62L- monocyte Absolute Count || id:ebi-a-GCST90001452	TRUE	62	22.4377
22	25226918	rs117545845	C	T	0.1774	0.03948	7.29693e-06	3017	CD11c+ CD62L- monocyte Absolute Count || id:ebi-a-GCST90001452	TRUE	62	20.1908
1	56428968	rs116249234	G	A	0.245	0.0552	9.3981e-06	3040	CD11c+ CD62L- monocyte %monocyte || id:ebi-a-GCST90001453	TRUE	63	19.6994
1	17640010	rs80087840	G	A	-0.6187	0.1345	4.36999e-06	3040	CD11c+ CD62L- monocyte %monocyte || id:ebi-a-GCST90001453	TRUE	63	21.16
1	46147567	rs191730825	A	G	0.3846	0.08124	2.30399e-06	3040	CD11c+ CD62L- monocyte %monocyte || id:ebi-a-GCST90001453	TRUE	63	22.4119
1	245558539	rs10924239	G	A	0.207	0.04455	3.51601e-06	3040	CD11c+ CD62L- monocyte %monocyte || id:ebi-a-GCST90001453	TRUE	63	21.5896
1	161530922	rs114693598	G	T	-0.195	0.03862	4.68296e-07	3040	CD11c+ CD62L- monocyte %monocyte || id:ebi-a-GCST90001453	TRUE	63	25.4944
2	47127322	rs114857887	G	A	0.2479	0.05444	5.49503e-06	3040	CD11c+ CD62L- monocyte %monocyte || id:ebi-a-GCST90001453	TRUE	63	20.7356
2	219668327	rs10804278	C	T	0.1244	0.02742	5.93595e-06	3040	CD11c+ CD62L- monocyte %monocyte || id:ebi-a-GCST90001453	TRUE	63	20.5829
3	173026751	rs74610143	C	T	0.5956	0.1263	2.52203e-06	3040	CD11c+ CD62L- monocyte %monocyte || id:ebi-a-GCST90001453	TRUE	63	22.2384
3	65590845	rs11921245	T	C	0.1689	0.03761	7.32302e-06	3040	CD11c+ CD62L- monocyte %monocyte || id:ebi-a-GCST90001453	TRUE	63	20.1675
4	181862680	rs138567833	G	A	-0.2161	0.0466	3.68697e-06	3040	CD11c+ CD62L- monocyte %monocyte || id:ebi-a-GCST90001453	TRUE	63	21.5049
7	153987735	rs13241407	A	G	-0.2769	0.0616	7.23003e-06	3040	CD11c+ CD62L- monocyte %monocyte || id:ebi-a-GCST90001453	TRUE	63	20.2062
7	23447351	rs73073066	C	T	0.4544	0.08893	3.42997e-07	3040	CD11c+ CD62L- monocyte %monocyte || id:ebi-a-GCST90001453	TRUE	63	26.1084
8	19468792	rs4922033	C	T	0.1227	0.02728	7.18208e-06	3040	CD11c+ CD62L- monocyte %monocyte || id:ebi-a-GCST90001453	TRUE	63	20.2302
11	112205970	rs1469503	A	T	0.2989	0.06464	3.90796e-06	3040	CD11c+ CD62L- monocyte %monocyte || id:ebi-a-GCST90001453	TRUE	63	21.382
12	42579441	rs57566659	G	C	0.3077	0.06328	1.21599e-06	3040	CD11c+ CD62L- monocyte %monocyte || id:ebi-a-GCST90001453	TRUE	63	23.6441
12	69350234	rs1800973	C	A	0.25	0.04806	2.10999e-07	3040	CD11c+ CD62L- monocyte %monocyte || id:ebi-a-GCST90001453	TRUE	63	27.059
12	27813277	rs11610005	C	G	-0.1298	0.02728	2.053e-06	3040	CD11c+ CD62L- monocyte %monocyte || id:ebi-a-GCST90001453	TRUE	63	22.6392
14	29449004	rs117909439	C	T	-0.6373	0.1427	8.25392e-06	3040	CD11c+ CD62L- monocyte %monocyte || id:ebi-a-GCST90001453	TRUE	63	19.9453
15	36908078	rs62002392	A	G	0.1991	0.04263	3.12097e-06	3040	CD11c+ CD62L- monocyte %monocyte || id:ebi-a-GCST90001453	TRUE	63	21.8128
16	53900644	rs16952634	G	A	-0.1976	0.04413	7.81592e-06	3040	CD11c+ CD62L- monocyte %monocyte || id:ebi-a-GCST90001453	TRUE	63	20.0496
17	46987312	rs4468691	A	G	0.1484	0.03016	9.12998e-07	3040	CD11c+ CD62L- monocyte %monocyte || id:ebi-a-GCST90001453	TRUE	63	24.2106
2	112183696	rs74805957	C	T	0.3042	0.06703	5.90704e-06	3018	CD62L- HLA DR++ monocyte Absolute Count || id:ebi-a-GCST90001454	TRUE	64	20.5959
3	1599670	rs115431394	A	C	0.5986	0.134	8.26704e-06	3018	CD62L- HLA DR++ monocyte Absolute Count || id:ebi-a-GCST90001454	TRUE	64	19.9556
3	61584079	rs1320172	C	T	0.1401	0.03165	9.92293e-06	3018	CD62L- HLA DR++ monocyte Absolute Count || id:ebi-a-GCST90001454	TRUE	64	19.5943
4	1529435	rs111224423	C	G	-0.2927	0.06581	8.97697e-06	3018	CD62L- HLA DR++ monocyte Absolute Count || id:ebi-a-GCST90001454	TRUE	64	19.7816
4	147259745	rs7437802	C	T	-0.1209	0.02713	8.65307e-06	3018	CD62L- HLA DR++ monocyte Absolute Count || id:ebi-a-GCST90001454	TRUE	64	19.8588
5	179204698	rs3797612	T	C	0.1137	0.02564	9.52906e-06	3018	CD62L- HLA DR++ monocyte Absolute Count || id:ebi-a-GCST90001454	TRUE	64	19.6646
6	54612130	rs10948829	A	G	-0.2094	0.0463	6.346e-06	3018	CD62L- HLA DR++ monocyte Absolute Count || id:ebi-a-GCST90001454	TRUE	64	20.4546
9	111090061	rs10759491	C	T	-0.1197	0.02688	8.75004e-06	3018	CD62L- HLA DR++ monocyte Absolute Count || id:ebi-a-GCST90001454	TRUE	64	19.8303
9	109838024	rs10980077	G	A	-0.1284	0.0283	5.89794e-06	3018	CD62L- HLA DR++ monocyte Absolute Count || id:ebi-a-GCST90001454	TRUE	64	20.5853
10	122407488	rs10887149	G	A	0.1276	0.02858	8.36392e-06	3018	CD62L- HLA DR++ monocyte Absolute Count || id:ebi-a-GCST90001454	TRUE	64	19.9332
11	134696381	rs28680389	G	A	0.2396	0.04966	1.47299e-06	3018	CD62L- HLA DR++ monocyte Absolute Count || id:ebi-a-GCST90001454	TRUE	64	23.2788
12	108352650	rs938447	T	C	0.1364	0.02743	6.93905e-07	3018	CD62L- HLA DR++ monocyte Absolute Count || id:ebi-a-GCST90001454	TRUE	64	24.7273
13	75460036	rs148420500	G	A	-0.4212	0.08981	2.86398e-06	3018	CD62L- HLA DR++ monocyte Absolute Count || id:ebi-a-GCST90001454	TRUE	64	21.9952
14	68854844	rs4899265	A	C	0.1267	0.02759	4.52699e-06	3018	CD62L- HLA DR++ monocyte Absolute Count || id:ebi-a-GCST90001454	TRUE	64	21.0887
14	53364840	rs139554006	G	A	0.3934	0.08287	2.16501e-06	3018	CD62L- HLA DR++ monocyte Absolute Count || id:ebi-a-GCST90001454	TRUE	64	22.5359
15	87797807	rs144348353	G	T	0.3569	0.07891	6.31393e-06	3018	CD62L- HLA DR++ monocyte Absolute Count || id:ebi-a-GCST90001454	TRUE	64	20.4564
16	50239384	rs7190107	T	A	-0.1416	0.03148	7.05992e-06	3018	CD62L- HLA DR++ monocyte Absolute Count || id:ebi-a-GCST90001454	TRUE	64	20.2328
18	3595013	rs2240899	G	C	-0.1231	0.02767	8.88505e-06	3018	CD62L- HLA DR++ monocyte Absolute Count || id:ebi-a-GCST90001454	TRUE	64	19.7924
22	25226918	rs117545845	C	T	0.1995	0.03962	5.04696e-07	3018	CD62L- HLA DR++ monocyte Absolute Count || id:ebi-a-GCST90001454	TRUE	64	25.3546
1	88655178	rs76234991	A	T	0.4559	0.1027	9.40005e-06	3041	CD62L- HLA DR++ monocyte %monocyte || id:ebi-a-GCST90001455	TRUE	65	19.706
1	165707547	rs9919190	C	G	-0.1352	0.02971	5.52993e-06	3041	CD62L- HLA DR++ monocyte %monocyte || id:ebi-a-GCST90001455	TRUE	65	20.7085
2	12211741	rs4668750	G	A	0.2764	0.05873	2.63299e-06	3041	CD62L- HLA DR++ monocyte %monocyte || id:ebi-a-GCST90001455	TRUE	65	22.1491
2	144747220	rs6430066	T	C	0.1271	0.02872	9.97493e-06	3041	CD62L- HLA DR++ monocyte %monocyte || id:ebi-a-GCST90001455	TRUE	65	19.5849
2	100925336	rs356651	C	T	-0.176	0.03878	5.87801e-06	3041	CD62L- HLA DR++ monocyte %monocyte || id:ebi-a-GCST90001455	TRUE	65	20.5973
3	9344410	rs2955643	G	A	0.1248	0.02633	2.23501e-06	3041	CD62L- HLA DR++ monocyte %monocyte || id:ebi-a-GCST90001455	TRUE	65	22.4661
3	188417995	rs12485444	T	A	0.1287	0.02682	1.67302e-06	3041	CD62L- HLA DR++ monocyte %monocyte || id:ebi-a-GCST90001455	TRUE	65	23.0271
3	9187079	rs151240896	A	G	-0.2473	0.0512	1.42699e-06	3041	CD62L- HLA DR++ monocyte %monocyte || id:ebi-a-GCST90001455	TRUE	65	23.3297
4	82419727	rs189575603	T	C	-0.8168	0.1726	2.31499e-06	3041	CD62L- HLA DR++ monocyte %monocyte || id:ebi-a-GCST90001455	TRUE	65	22.3949
4	1529435	rs111224423	C	G	-0.2995	0.06702	8.14798e-06	3041	CD62L- HLA DR++ monocyte %monocyte || id:ebi-a-GCST90001455	TRUE	65	19.9703
7	50367919	rs11766800	A	T	-0.1541	0.03378	5.28896e-06	3041	CD62L- HLA DR++ monocyte %monocyte || id:ebi-a-GCST90001455	TRUE	65	20.8107
9	83213093	rs1969797	T	A	0.807	0.1756	4.49097e-06	3041	CD62L- HLA DR++ monocyte %monocyte || id:ebi-a-GCST90001455	TRUE	65	21.1202
10	18134043	rs78736203	G	A	-0.2955	0.06541	6.48694e-06	3041	CD62L- HLA DR++ monocyte %monocyte || id:ebi-a-GCST90001455	TRUE	65	20.4092
14	31399152	rs35079623	T	C	0.3488	0.07433	2.80899e-06	3041	CD62L- HLA DR++ monocyte %monocyte || id:ebi-a-GCST90001455	TRUE	65	22.0204
19	2560425	rs765044	T	G	0.1523	0.03151	1.40101e-06	3041	CD62L- HLA DR++ monocyte %monocyte || id:ebi-a-GCST90001455	TRUE	65	23.3616
22	25926986	rs5761319	A	T	0.1333	0.02676	6.65503e-07	3041	CD62L- HLA DR++ monocyte %monocyte || id:ebi-a-GCST90001455	TRUE	65	24.8135
1	229435314	rs506388	T	G	0.1258	0.02806	7.66408e-06	3019	CD11c+ HLA DR++ monocyte Absolute Count || id:ebi-a-GCST90001456	TRUE	66	20.0995
1	103166270	rs561934182	C	G	1.163	0.2505	3.61302e-06	3019	CD11c+ HLA DR++ monocyte Absolute Count || id:ebi-a-GCST90001456	TRUE	66	21.5548
1	44590452	rs56186608	C	T	-0.1271	0.02801	5.88803e-06	3019	CD11c+ HLA DR++ monocyte Absolute Count || id:ebi-a-GCST90001456	TRUE	66	20.5904
1	33553763	rs72660177	C	T	-0.198	0.04402	7.13806e-06	3019	CD11c+ HLA DR++ monocyte Absolute Count || id:ebi-a-GCST90001456	TRUE	66	20.2316
1	224085090	rs2404849	T	G	0.1466	0.03065	1.79602e-06	3019	CD11c+ HLA DR++ monocyte Absolute Count || id:ebi-a-GCST90001456	TRUE	66	22.8774
1	76519456	rs116484930	C	T	1.839	0.4029	5.22601e-06	3019	CD11c+ HLA DR++ monocyte Absolute Count || id:ebi-a-GCST90001456	TRUE	66	20.8338
3	188415651	rs6808893	C	T	-0.1285	0.02714	2.31201e-06	3019	CD11c+ HLA DR++ monocyte Absolute Count || id:ebi-a-GCST90001456	TRUE	66	22.4175
3	87397472	rs548306594	T	C	-0.502	0.1059	2.231e-06	3019	CD11c+ HLA DR++ monocyte Absolute Count || id:ebi-a-GCST90001456	TRUE	66	22.4706
3	173026751	rs74610143	C	T	0.5811	0.1256	3.83902e-06	3019	CD11c+ HLA DR++ monocyte Absolute Count || id:ebi-a-GCST90001456	TRUE	66	21.4054
6	66582855	rs55651060	G	T	-0.5072	0.1058	1.71498e-06	3019	CD11c+ HLA DR++ monocyte Absolute Count || id:ebi-a-GCST90001456	TRUE	66	22.982
6	47248826	rs2295270	G	A	0.1631	0.03419	1.91898e-06	3019	CD11c+ HLA DR++ monocyte Absolute Count || id:ebi-a-GCST90001456	TRUE	66	22.7567
7	20956159	rs151194174	G	A	-0.3754	0.07868	1.91898e-06	3019	CD11c+ HLA DR++ monocyte Absolute Count || id:ebi-a-GCST90001456	TRUE	66	22.7646
10	70756029	rs2587473	C	T	-0.1584	0.03131	4.46601e-07	3019	CD11c+ HLA DR++ monocyte Absolute Count || id:ebi-a-GCST90001456	TRUE	66	25.5944
11	134699208	rs12277397	G	T	0.1863	0.04033	4e-06	3019	CD11c+ HLA DR++ monocyte Absolute Count || id:ebi-a-GCST90001456	TRUE	66	21.3388
13	99942567	rs112353331	C	T	-0.4377	0.09729	7.07995e-06	3019	CD11c+ HLA DR++ monocyte Absolute Count || id:ebi-a-GCST90001456	TRUE	66	20.2403
13	75460036	rs148420500	G	A	-0.4097	0.091	6.96996e-06	3019	CD11c+ HLA DR++ monocyte Absolute Count || id:ebi-a-GCST90001456	TRUE	66	20.2698
17	47701381	rs9894233	T	A	-0.3853	0.08638	8.46896e-06	3019	CD11c+ HLA DR++ monocyte Absolute Count || id:ebi-a-GCST90001456	TRUE	66	19.8963
22	25226918	rs117545845	C	T	0.189	0.04018	2.678e-06	3019	CD11c+ HLA DR++ monocyte Absolute Count || id:ebi-a-GCST90001456	TRUE	66	22.126
1	56426526	rs77361483	C	T	0.2544	0.05533	4.45502e-06	3042	CD11c+ HLA DR++ monocyte %monocyte || id:ebi-a-GCST90001457	TRUE	67	21.1404
1	46147567	rs191730825	A	G	0.3732	0.08142	4.74799e-06	3042	CD11c+ HLA DR++ monocyte %monocyte || id:ebi-a-GCST90001457	TRUE	67	21.0098
3	188415651	rs6808893	C	T	-0.1582	0.02739	8.47208e-09	3042	CD11c+ HLA DR++ monocyte %monocyte || id:ebi-a-GCST90001457	TRUE	67	33.3602
3	173026751	rs74610143	C	T	0.6697	0.1264	1.26101e-07	3042	CD11c+ HLA DR++ monocyte %monocyte || id:ebi-a-GCST90001457	TRUE	67	28.0716
4	141025658	rs76838015	G	A	3.194	0.7173	8.7579e-06	3042	CD11c+ HLA DR++ monocyte %monocyte || id:ebi-a-GCST90001457	TRUE	67	19.8275
4	181847590	rs35237330	G	A	-0.2309	0.04538	3.82402e-07	3042	CD11c+ HLA DR++ monocyte %monocyte || id:ebi-a-GCST90001457	TRUE	67	25.8892
7	24426269	rs6942832	A	T	0.1238	0.02716	5.39498e-06	3042	CD11c+ HLA DR++ monocyte %monocyte || id:ebi-a-GCST90001457	TRUE	67	20.7769
7	23589434	rs78175301	A	G	0.4043	0.0873	3.78504e-06	3042	CD11c+ HLA DR++ monocyte %monocyte || id:ebi-a-GCST90001457	TRUE	67	21.4476
8	116388042	rs11785252	C	A	-0.1459	0.03084	2.32097e-06	3042	CD11c+ HLA DR++ monocyte %monocyte || id:ebi-a-GCST90001457	TRUE	67	22.3811
10	70756029	rs2587473	C	T	-0.1412	0.03166	8.46798e-06	3042	CD11c+ HLA DR++ monocyte %monocyte || id:ebi-a-GCST90001457	TRUE	67	19.8906
11	112205970	rs1469503	A	T	0.304	0.06476	2.80498e-06	3042	CD11c+ HLA DR++ monocyte %monocyte || id:ebi-a-GCST90001457	TRUE	67	22.036
11	80324584	rs117853201	G	A	0.6992	0.1547	6.47307e-06	3042	CD11c+ HLA DR++ monocyte %monocyte || id:ebi-a-GCST90001457	TRUE	67	20.4278
11	115516731	rs7101558	A	G	-0.3015	0.06462	3.21299e-06	3042	CD11c+ HLA DR++ monocyte %monocyte || id:ebi-a-GCST90001457	TRUE	67	21.7691
14	30691617	rs76968110	G	A	-0.447	0.0967	3.95303e-06	3042	CD11c+ HLA DR++ monocyte %monocyte || id:ebi-a-GCST90001457	TRUE	67	21.3679
17	47125392	rs9897015	G	A	-0.1267	0.02729	3.58798e-06	3042	CD11c+ HLA DR++ monocyte %monocyte || id:ebi-a-GCST90001457	TRUE	67	21.5549
20	5484803	rs6038180	T	C	0.1304	0.02905	7.41293e-06	3042	CD11c+ HLA DR++ monocyte %monocyte || id:ebi-a-GCST90001457	TRUE	67	20.1494
20	47346948	rs143643742	A	G	-0.4681	0.1043	7.46105e-06	3042	CD11c+ HLA DR++ monocyte %monocyte || id:ebi-a-GCST90001457	TRUE	67	20.1423
1	73157275	rs141320646	G	A	0.8749	0.1843	2.14501e-06	3387	Myeloid Dendritic Cell Absolute Count || id:ebi-a-GCST90001458	TRUE	68	22.5354
1	161440463	rs115805162	C	T	-0.2265	0.03229	2.75296e-12	3387	Myeloid Dendritic Cell Absolute Count || id:ebi-a-GCST90001458	TRUE	68	49.204
1	161556607	rs71632979	A	G	0.6546	0.02797	2.29087e-112	3387	Myeloid Dendritic Cell Absolute Count || id:ebi-a-GCST90001458	TRUE	68	547.731
1	161065990	rs147678401	G	A	0.319	0.06262	3.69199e-07	3387	Myeloid Dendritic Cell Absolute Count || id:ebi-a-GCST90001458	TRUE	68	25.9511
1	160828419	rs569911	T	C	0.1529	0.02614	5.432e-09	3387	Myeloid Dendritic Cell Absolute Count || id:ebi-a-GCST90001458	TRUE	68	34.214
2	39799170	rs142472859	T	C	0.7935	0.1634	1.25401e-06	3387	Myeloid Dendritic Cell Absolute Count || id:ebi-a-GCST90001458	TRUE	68	23.5825
2	111677906	rs17017403	T	C	-0.2007	0.04301	3.18002e-06	3387	Myeloid Dendritic Cell Absolute Count || id:ebi-a-GCST90001458	TRUE	68	21.7749
2	40245810	rs72794768	C	A	0.5531	0.1168	2.27002e-06	3387	Myeloid Dendritic Cell Absolute Count || id:ebi-a-GCST90001458	TRUE	68	22.4244
3	1939511	rs115389169	C	T	-0.5608	0.1242	6.54305e-06	3387	Myeloid Dendritic Cell Absolute Count || id:ebi-a-GCST90001458	TRUE	68	20.3879
3	145812780	rs4681269	A	G	-0.1157	0.02587	7.97003e-06	3387	Myeloid Dendritic Cell Absolute Count || id:ebi-a-GCST90001458	TRUE	68	20.002
4	106006199	rs17036497	C	T	-0.4793	0.1065	6.98393e-06	3387	Myeloid Dendritic Cell Absolute Count || id:ebi-a-GCST90001458	TRUE	68	20.2542
5	113208261	rs79275634	G	A	0.574	0.1265	5.90704e-06	3387	Myeloid Dendritic Cell Absolute Count || id:ebi-a-GCST90001458	TRUE	68	20.5894
7	4332913	rs76168011	C	G	-0.8214	0.1815	6.25101e-06	3387	Myeloid Dendritic Cell Absolute Count || id:ebi-a-GCST90001458	TRUE	68	20.4812
8	38948550	rs62504404	G	A	0.1205	0.0252	1.81301e-06	3387	Myeloid Dendritic Cell Absolute Count || id:ebi-a-GCST90001458	TRUE	68	22.8651
8	72436391	rs16938204	C	T	0.1297	0.02755	2.60898e-06	3387	Myeloid Dendritic Cell Absolute Count || id:ebi-a-GCST90001458	TRUE	68	22.1634
9	21870165	rs138949944	C	T	-1.325	0.2906	5.28701e-06	3387	Myeloid Dendritic Cell Absolute Count || id:ebi-a-GCST90001458	TRUE	68	20.7893
9	85759839	rs10746769	T	C	-0.1438	0.03219	8.21391e-06	3387	Myeloid Dendritic Cell Absolute Count || id:ebi-a-GCST90001458	TRUE	68	19.9561
10	30124488	rs10763776	T	A	-0.1158	0.02585	7.76104e-06	3387	Myeloid Dendritic Cell Absolute Count || id:ebi-a-GCST90001458	TRUE	68	20.0676
11	34844583	rs17711429	A	G	0.3915	0.08829	9.54707e-06	3387	Myeloid Dendritic Cell Absolute Count || id:ebi-a-GCST90001458	TRUE	68	19.6626
13	32301626	rs206131	C	T	-0.1238	0.02757	7.34294e-06	3387	Myeloid Dendritic Cell Absolute Count || id:ebi-a-GCST90001458	TRUE	68	20.1636
19	4079924	rs1664690	A	T	0.1978	0.04469	9.85099e-06	3387	Myeloid Dendritic Cell Absolute Count || id:ebi-a-GCST90001458	TRUE	68	19.5899
19	44834661	rs147711004	G	A	-1.922	0.4296	7.94493e-06	3387	Myeloid Dendritic Cell Absolute Count || id:ebi-a-GCST90001458	TRUE	68	20.016
20	22799716	rs6048352	A	G	-0.1264	0.02708	3.16701e-06	3387	Myeloid Dendritic Cell Absolute Count || id:ebi-a-GCST90001458	TRUE	68	21.787
20	2489627	rs147431504	C	G	0.9423	0.2032	3.642e-06	3387	Myeloid Dendritic Cell Absolute Count || id:ebi-a-GCST90001458	TRUE	68	21.5046
1	161002465	rs143140559	C	T	0.6438	0.1286	5.78496e-07	3410	Myeloid Dendritic Cell %Dendritic Cell || id:ebi-a-GCST90001459	TRUE	69	25.0622
1	161967984	rs71639910	G	A	0.2526	0.05138	9.21998e-07	3410	Myeloid Dendritic Cell %Dendritic Cell || id:ebi-a-GCST90001459	TRUE	69	24.1701
1	161556607	rs71632979	A	G	0.6258	0.0287	8.46058e-99	3410	Myeloid Dendritic Cell %Dendritic Cell || id:ebi-a-GCST90001459	TRUE	69	475.453
1	161591361	rs74341264	G	A	-0.2585	0.0396	7.62255e-11	3410	Myeloid Dendritic Cell %Dendritic Cell || id:ebi-a-GCST90001459	TRUE	69	42.6119
2	64966578	rs66730637	C	T	-0.2154	0.04634	3.478e-06	3410	Myeloid Dendritic Cell %Dendritic Cell || id:ebi-a-GCST90001459	TRUE	69	21.6062
2	39799170	rs142472859	T	C	0.7369	0.1648	8.07402e-06	3410	Myeloid Dendritic Cell %Dendritic Cell || id:ebi-a-GCST90001459	TRUE	69	19.9941
2	111119186	rs7577824	G	A	-0.1227	0.02584	2.14699e-06	3410	Myeloid Dendritic Cell %Dendritic Cell || id:ebi-a-GCST90001459	TRUE	69	22.5478
2	210187269	rs141267173	C	T	-0.2542	0.05602	5.89902e-06	3410	Myeloid Dendritic Cell %Dendritic Cell || id:ebi-a-GCST90001459	TRUE	69	20.5904
3	342486	rs11715127	G	C	-0.1682	0.03678	4.99505e-06	3410	Myeloid Dendritic Cell %Dendritic Cell || id:ebi-a-GCST90001459	TRUE	69	20.9136
3	152245371	rs62272723	G	T	0.2972	0.05987	7.26708e-07	3410	Myeloid Dendritic Cell %Dendritic Cell || id:ebi-a-GCST90001459	TRUE	69	24.6422
6	36355837	rs114586806	C	T	0.3577	0.07639	2.93299e-06	3410	Myeloid Dendritic Cell %Dendritic Cell || id:ebi-a-GCST90001459	TRUE	69	21.9263
6	22055902	rs196051	A	G	0.1185	0.02668	9.16495e-06	3410	Myeloid Dendritic Cell %Dendritic Cell || id:ebi-a-GCST90001459	TRUE	69	19.7272
7	14156098	rs78726632	G	C	-0.6159	0.1305	2.44399e-06	3410	Myeloid Dendritic Cell %Dendritic Cell || id:ebi-a-GCST90001459	TRUE	69	22.2741
7	50268114	rs876036	T	C	0.1584	0.02961	9.42193e-08	3410	Myeloid Dendritic Cell %Dendritic Cell || id:ebi-a-GCST90001459	TRUE	69	28.6176
8	17953474	rs4921823	C	T	-0.3324	0.07035	2.39398e-06	3410	Myeloid Dendritic Cell %Dendritic Cell || id:ebi-a-GCST90001459	TRUE	69	22.3251
8	129635739	rs34547718	T	G	-0.1378	0.02808	9.67297e-07	3410	Myeloid Dendritic Cell %Dendritic Cell || id:ebi-a-GCST90001459	TRUE	69	24.0826
8	70835081	rs17767335	T	C	1.198	0.2622	5.08698e-06	3410	Myeloid Dendritic Cell %Dendritic Cell || id:ebi-a-GCST90001459	TRUE	69	20.876
9	132419958	rs1571857	C	T	-0.2037	0.04568	8.53002e-06	3410	Myeloid Dendritic Cell %Dendritic Cell || id:ebi-a-GCST90001459	TRUE	69	19.8852
9	31374802	rs145330472	G	A	-0.3648	0.07932	4.39805e-06	3410	Myeloid Dendritic Cell %Dendritic Cell || id:ebi-a-GCST90001459	TRUE	69	21.1516
9	107705301	rs1330145	T	G	0.1193	0.02592	4.35101e-06	3410	Myeloid Dendritic Cell %Dendritic Cell || id:ebi-a-GCST90001459	TRUE	69	21.1841
10	120941016	rs4752481	G	T	0.1266	0.02587	1.034e-06	3410	Myeloid Dendritic Cell %Dendritic Cell || id:ebi-a-GCST90001459	TRUE	69	23.9483
12	108332900	rs10735429	A	G	-0.1364	0.02991	5.313e-06	3410	Myeloid Dendritic Cell %Dendritic Cell || id:ebi-a-GCST90001459	TRUE	69	20.7968
13	44191186	rs73180904	C	T	0.2116	0.04675	6.223e-06	3410	Myeloid Dendritic Cell %Dendritic Cell || id:ebi-a-GCST90001459	TRUE	69	20.4865
16	61249	rs79691782	C	T	-0.223	0.04904	5.62898e-06	3410	Myeloid Dendritic Cell %Dendritic Cell || id:ebi-a-GCST90001459	TRUE	69	20.678
17	12175166	rs79631949	C	T	0.5111	0.1141	7.71099e-06	3410	Myeloid Dendritic Cell %Dendritic Cell || id:ebi-a-GCST90001459	TRUE	69	20.0651
19	57636722	rs73064521	A	T	-0.2695	0.05971	6.58097e-06	3410	Myeloid Dendritic Cell %Dendritic Cell || id:ebi-a-GCST90001459	TRUE	69	20.3715
20	15426448	rs6079813	G	A	-0.5066	0.1102	4.43803e-06	3410	Myeloid Dendritic Cell %Dendritic Cell || id:ebi-a-GCST90001459	TRUE	69	21.1333
22	27269181	rs12628370	C	T	-0.1675	0.03597	3.34996e-06	3410	Myeloid Dendritic Cell %Dendritic Cell || id:ebi-a-GCST90001459	TRUE	69	21.6845
2	1966903	rs6751072	C	T	-0.1841	0.04126	8.41492e-06	3374	Plasmacytoid Dendritic Cell Absolute Count || id:ebi-a-GCST90001460	TRUE	70	19.909
2	111169802	rs6708784	A	G	0.1169	0.02406	1.243e-06	3374	Plasmacytoid Dendritic Cell Absolute Count || id:ebi-a-GCST90001460	TRUE	70	23.6068
2	85469428	rs12616455	G	A	0.1321	0.02633	5.57301e-07	3374	Plasmacytoid Dendritic Cell Absolute Count || id:ebi-a-GCST90001460	TRUE	70	25.1712
2	220719591	rs7560153	T	G	-0.6432	0.1424	6.51193e-06	3374	Plasmacytoid Dendritic Cell Absolute Count || id:ebi-a-GCST90001460	TRUE	70	20.402
2	177830208	rs115638174	C	T	-0.7983	0.166	1.59302e-06	3374	Plasmacytoid Dendritic Cell Absolute Count || id:ebi-a-GCST90001460	TRUE	70	23.1268
2	135822717	rs2164210	T	C	0.1937	0.02628	2.11787e-13	3374	Plasmacytoid Dendritic Cell Absolute Count || id:ebi-a-GCST90001460	TRUE	70	54.3261
3	19089962	rs192992420	C	T	-1.742	0.3865	6.77907e-06	3374	Plasmacytoid Dendritic Cell Absolute Count || id:ebi-a-GCST90001460	TRUE	70	20.3141
3	104978151	rs77908862	T	C	0.2251	0.04706	1.79399e-06	3374	Plasmacytoid Dendritic Cell Absolute Count || id:ebi-a-GCST90001460	TRUE	70	22.8795
5	177428626	rs2545798	T	A	0.1163	0.02379	1.05201e-06	3374	Plasmacytoid Dendritic Cell Absolute Count || id:ebi-a-GCST90001460	TRUE	70	23.8985
5	36514822	rs62354582	C	T	0.5481	0.1034	1.245e-07	3374	Plasmacytoid Dendritic Cell Absolute Count || id:ebi-a-GCST90001460	TRUE	70	28.0982
6	67185651	rs144152085	C	G	-1.824	0.3956	4.16601e-06	3374	Plasmacytoid Dendritic Cell Absolute Count || id:ebi-a-GCST90001460	TRUE	70	21.2587
7	21535367	rs73064418	T	C	-0.2167	0.04768	5.68696e-06	3374	Plasmacytoid Dendritic Cell Absolute Count || id:ebi-a-GCST90001460	TRUE	70	20.656
7	11496085	rs186765793	C	T	-0.3111	0.06766	4.41804e-06	3374	Plasmacytoid Dendritic Cell Absolute Count || id:ebi-a-GCST90001460	TRUE	70	21.1415
7	50269215	rs876039	G	C	-0.1971	0.02752	9.51481e-13	3374	Plasmacytoid Dendritic Cell Absolute Count || id:ebi-a-GCST90001460	TRUE	70	51.2952
8	34614723	rs117039412	T	A	2.012	0.4152	1.31701e-06	3374	Plasmacytoid Dendritic Cell Absolute Count || id:ebi-a-GCST90001460	TRUE	70	23.4823
8	130793357	rs11776881	A	C	0.1139	0.02439	3.14101e-06	3374	Plasmacytoid Dendritic Cell Absolute Count || id:ebi-a-GCST90001460	TRUE	70	21.8084
10	97931836	rs2862050	C	T	-0.1453	0.03097	2.81598e-06	3374	Plasmacytoid Dendritic Cell Absolute Count || id:ebi-a-GCST90001460	TRUE	70	22.0115
10	93604276	rs17108993	C	G	-0.4462	0.1003	8.93203e-06	3374	Plasmacytoid Dendritic Cell Absolute Count || id:ebi-a-GCST90001460	TRUE	70	19.7905
11	80469725	rs55901425	T	C	1.044	0.2255	3.81101e-06	3374	Plasmacytoid Dendritic Cell Absolute Count || id:ebi-a-GCST90001460	TRUE	70	21.4342
12	100950298	rs117839924	T	C	1.338	0.2948	5.868e-06	3374	Plasmacytoid Dendritic Cell Absolute Count || id:ebi-a-GCST90001460	TRUE	70	20.5995
12	53351642	rs117112573	G	C	0.3807	0.0838	5.73694e-06	3374	Plasmacytoid Dendritic Cell Absolute Count || id:ebi-a-GCST90001460	TRUE	70	20.6385
13	101176303	rs17582557	T	C	0.4301	0.09125	2.54302e-06	3374	Plasmacytoid Dendritic Cell Absolute Count || id:ebi-a-GCST90001460	TRUE	70	22.2164
14	99997754	rs76924856	T	G	-0.2103	0.04684	7.32099e-06	3374	Plasmacytoid Dendritic Cell Absolute Count || id:ebi-a-GCST90001460	TRUE	70	20.1579
14	61892129	rs217667	C	T	0.1614	0.03341	1.424e-06	3374	Plasmacytoid Dendritic Cell Absolute Count || id:ebi-a-GCST90001460	TRUE	70	23.3375
15	42713455	rs138423727	T	C	0.3131	0.06882	5.55405e-06	3374	Plasmacytoid Dendritic Cell Absolute Count || id:ebi-a-GCST90001460	TRUE	70	20.6984
16	3945623	rs142129101	A	C	-0.7037	0.155	5.85302e-06	3374	Plasmacytoid Dendritic Cell Absolute Count || id:ebi-a-GCST90001460	TRUE	70	20.6116
16	83888029	rs147983983	T	G	0.3127	0.06932	6.69499e-06	3374	Plasmacytoid Dendritic Cell Absolute Count || id:ebi-a-GCST90001460	TRUE	70	20.3488
17	72431180	rs16977238	G	A	0.152	0.034	8.07105e-06	3374	Plasmacytoid Dendritic Cell Absolute Count || id:ebi-a-GCST90001460	TRUE	70	19.9862
17	11087722	rs16944211	C	T	-1.205	0.2342	2.80899e-07	3374	Plasmacytoid Dendritic Cell Absolute Count || id:ebi-a-GCST90001460	TRUE	70	26.4728
18	53886173	rs10853636	A	G	0.1138	0.02422	2.72703e-06	3374	Plasmacytoid Dendritic Cell Absolute Count || id:ebi-a-GCST90001460	TRUE	70	22.0768
1	160970881	rs191217950	G	A	0.6722	0.127	1.276e-07	3374	Dendritic Cell Absolute Count || id:ebi-a-GCST90001461	TRUE	71	28.0149
1	160175508	rs911228	G	A	0.1199	0.02567	3.08901e-06	3374	Dendritic Cell Absolute Count || id:ebi-a-GCST90001461	TRUE	71	21.8166
1	161545536	rs55971447	C	T	0.5889	0.02846	1.19812e-89	3374	Dendritic Cell Absolute Count || id:ebi-a-GCST90001461	TRUE	71	428.167
1	161088561	rs75072970	T	C	0.3483	0.05681	9.7389e-10	3374	Dendritic Cell Absolute Count || id:ebi-a-GCST90001461	TRUE	71	37.5887
1	119581367	rs12144062	C	T	0.1591	0.03557	8.00295e-06	3374	Dendritic Cell Absolute Count || id:ebi-a-GCST90001461	TRUE	71	20.0066
1	162950771	rs17438107	A	T	0.1983	0.04369	5.87706e-06	3374	Dendritic Cell Absolute Count || id:ebi-a-GCST90001461	TRUE	71	20.6007
2	135799749	rs2322660	C	T	0.1262	0.02779	5.77205e-06	3374	Dendritic Cell Absolute Count || id:ebi-a-GCST90001461	TRUE	71	20.6225
2	111677906	rs17017403	T	C	-0.195	0.04252	4.68296e-06	3374	Dendritic Cell Absolute Count || id:ebi-a-GCST90001461	TRUE	71	21.0321
2	47269324	rs7355664	G	C	0.1158	0.0251	4.08498e-06	3374	Dendritic Cell Absolute Count || id:ebi-a-GCST90001461	TRUE	71	21.2848
3	31144170	rs6782857	G	A	0.1846	0.04063	5.74103e-06	3374	Dendritic Cell Absolute Count || id:ebi-a-GCST90001461	TRUE	71	20.6429
3	41490301	rs115751481	T	A	-0.3782	0.08174	3.843e-06	3374	Dendritic Cell Absolute Count || id:ebi-a-GCST90001461	TRUE	71	21.4079
5	30877953	rs11748731	C	T	0.3124	0.06744	3.75396e-06	3374	Dendritic Cell Absolute Count || id:ebi-a-GCST90001461	TRUE	71	21.4579
5	113208261	rs79275634	G	A	0.5945	0.1248	1.98299e-06	3374	Dendritic Cell Absolute Count || id:ebi-a-GCST90001461	TRUE	71	22.6921
6	3870655	rs2490034	G	A	0.1328	0.02893	4.60596e-06	3374	Dendritic Cell Absolute Count || id:ebi-a-GCST90001461	TRUE	71	21.0717
7	4332913	rs76168011	C	G	-0.7956	0.1796	9.74002e-06	3374	Dendritic Cell Absolute Count || id:ebi-a-GCST90001461	TRUE	71	19.6235
7	45977836	rs35802809	G	T	-0.3287	0.07248	5.94895e-06	3374	Dendritic Cell Absolute Count || id:ebi-a-GCST90001461	TRUE	71	20.5666
8	72408080	rs28854187	G	A	0.1282	0.02716	2.452e-06	3374	Dendritic Cell Absolute Count || id:ebi-a-GCST90001461	TRUE	71	22.2801
8	38948550	rs62504404	G	A	0.125	0.02491	5.47797e-07	3374	Dendritic Cell Absolute Count || id:ebi-a-GCST90001461	TRUE	71	25.181
9	85796689	rs138192280	C	T	0.1545	0.0336	4.39805e-06	3374	Dendritic Cell Absolute Count || id:ebi-a-GCST90001461	TRUE	71	21.1436
12	133263486	rs142917473	G	C	-0.1534	0.03214	1.894e-06	3374	Dendritic Cell Absolute Count || id:ebi-a-GCST90001461	TRUE	71	22.7803
13	32303559	rs9590896	G	A	-0.1209	0.02728	9.57789e-06	3374	Dendritic Cell Absolute Count || id:ebi-a-GCST90001461	TRUE	71	19.641
20	2489627	rs147431504	C	G	0.9392	0.2001	2.78298e-06	3374	Dendritic Cell Absolute Count || id:ebi-a-GCST90001461	TRUE	71	22.0304
1	161591361	rs74341264	G	A	-0.3652	0.03894	1.18195e-20	3387	CD62L- Dendritic Cell Absolute Count || id:ebi-a-GCST90001462	TRUE	72	87.9568
1	161002465	rs143140559	C	T	0.7418	0.1284	8.28209e-09	3387	CD62L- Dendritic Cell Absolute Count || id:ebi-a-GCST90001462	TRUE	72	33.3767
1	161556607	rs71632979	A	G	0.7524	0.02735	1.40281e-150	3387	CD62L- Dendritic Cell Absolute Count || id:ebi-a-GCST90001462	TRUE	72	756.803
1	161065990	rs147678401	G	A	0.3283	0.06281	1.82898e-07	3387	CD62L- Dendritic Cell Absolute Count || id:ebi-a-GCST90001462	TRUE	72	27.3202
1	161967984	rs71639910	G	A	0.3586	0.05081	2.04692e-12	3387	CD62L- Dendritic Cell Absolute Count || id:ebi-a-GCST90001462	TRUE	72	49.8106
1	162950771	rs17438107	A	T	0.2057	0.04421	3.37699e-06	3387	CD62L- Dendritic Cell Absolute Count || id:ebi-a-GCST90001462	TRUE	72	21.6485
2	154330625	rs75055130	G	C	-1.139	0.2448	3.39203e-06	3387	CD62L- Dendritic Cell Absolute Count || id:ebi-a-GCST90001462	TRUE	72	21.6483
3	163539695	rs9855547	T	G	0.1447	0.03248	8.67801e-06	3387	CD62L- Dendritic Cell Absolute Count || id:ebi-a-GCST90001462	TRUE	72	19.8475
4	89886337	rs35740507	T	C	-4.152	0.8762	2.23599e-06	3387	CD62L- Dendritic Cell Absolute Count || id:ebi-a-GCST90001462	TRUE	72	22.4547
8	140386090	rs139894456	C	A	-1.176	0.2575	5.12201e-06	3387	CD62L- Dendritic Cell Absolute Count || id:ebi-a-GCST90001462	TRUE	72	20.8574
9	1642516	rs771894	G	A	0.2383	0.05385	9.91402e-06	3387	CD62L- Dendritic Cell Absolute Count || id:ebi-a-GCST90001462	TRUE	72	19.5829
11	19856366	rs116910026	C	T	0.2767	0.05667	1.09401e-06	3387	CD62L- Dendritic Cell Absolute Count || id:ebi-a-GCST90001462	TRUE	72	23.8403
11	5459488	rs149812305	T	C	-0.36	0.0755	1.94299e-06	3387	CD62L- Dendritic Cell Absolute Count || id:ebi-a-GCST90001462	TRUE	72	22.7358
12	126551487	rs73231298	G	A	0.1337	0.02799	1.86599e-06	3387	CD62L- Dendritic Cell Absolute Count || id:ebi-a-GCST90001462	TRUE	72	22.8169
15	80827149	rs35519924	G	A	0.128	0.02738	3.039e-06	3387	CD62L- Dendritic Cell Absolute Count || id:ebi-a-GCST90001462	TRUE	72	21.8551
15	57032124	rs151030554	C	A	-2.086	0.4634	6.98104e-06	3387	CD62L- Dendritic Cell Absolute Count || id:ebi-a-GCST90001462	TRUE	72	20.2636
16	74939467	rs139058442	G	A	0.3107	0.07021	9.94489e-06	3387	CD62L- Dendritic Cell Absolute Count || id:ebi-a-GCST90001462	TRUE	72	19.5832
18	10175134	rs112701148	G	T	-0.2246	0.05013	7.69502e-06	3387	CD62L- Dendritic Cell Absolute Count || id:ebi-a-GCST90001462	TRUE	72	20.0735
20	22799716	rs6048352	A	G	-0.1219	0.02717	7.54797e-06	3387	CD62L- Dendritic Cell Absolute Count || id:ebi-a-GCST90001462	TRUE	72	20.1293
1	104565656	rs1515318	G	A	-0.1257	0.02658	2.34401e-06	3410	CD62L- Dendritic Cell %Dendritic Cell || id:ebi-a-GCST90001463	TRUE	73	22.3646
1	161002465	rs143140559	C	T	0.6557	0.1304	5.14802e-07	3410	CD62L- Dendritic Cell %Dendritic Cell || id:ebi-a-GCST90001463	TRUE	73	25.2845
1	161591361	rs74341264	G	A	-0.3829	0.03987	1.43285e-21	3410	CD62L- Dendritic Cell %Dendritic Cell || id:ebi-a-GCST90001463	TRUE	73	92.2313
1	160383999	rs143032729	A	G	0.4142	0.07525	3.971e-08	3410	CD62L- Dendritic Cell %Dendritic Cell || id:ebi-a-GCST90001463	TRUE	73	30.2975
1	114566293	rs6537835	G	A	-0.2072	0.03711	2.54302e-08	3410	CD62L- Dendritic Cell %Dendritic Cell || id:ebi-a-GCST90001463	TRUE	73	31.1744
1	62062133	rs79979402	A	G	0.2373	0.05218	5.63599e-06	3410	CD62L- Dendritic Cell %Dendritic Cell || id:ebi-a-GCST90001463	TRUE	73	20.6818
1	76606729	rs341029	G	A	-0.137	0.02939	3.25499e-06	3410	CD62L- Dendritic Cell %Dendritic Cell || id:ebi-a-GCST90001463	TRUE	73	21.7291
1	161551141	rs56199187	C	T	0.7548	0.02809	2.11349e-144	3410	CD62L- Dendritic Cell %Dendritic Cell || id:ebi-a-GCST90001463	TRUE	73	722.038
3	156220743	rs4680245	G	A	-0.3312	0.07348	6.80503e-06	3410	CD62L- Dendritic Cell %Dendritic Cell || id:ebi-a-GCST90001463	TRUE	73	20.3162
3	67209752	rs112985320	C	T	-0.855	0.1882	5.72598e-06	3410	CD62L- Dendritic Cell %Dendritic Cell || id:ebi-a-GCST90001463	TRUE	73	20.6392
4	43116523	rs62300075	A	C	0.1381	0.027	3.32499e-07	3410	CD62L- Dendritic Cell %Dendritic Cell || id:ebi-a-GCST90001463	TRUE	73	26.1613
5	180116345	rs116473196	C	T	-0.9935	0.2113	2.68398e-06	3410	CD62L- Dendritic Cell %Dendritic Cell || id:ebi-a-GCST90001463	TRUE	73	22.1074
6	80950413	rs75220521	T	G	1.355	0.2917	3.498e-06	3410	CD62L- Dendritic Cell %Dendritic Cell || id:ebi-a-GCST90001463	TRUE	73	21.5777
6	31849337	rs28895017	C	A	-4.181	0.9319	7.47705e-06	3410	CD62L- Dendritic Cell %Dendritic Cell || id:ebi-a-GCST90001463	TRUE	73	20.129
6	8259104	rs11754319	G	T	-1.697	0.3784	7.59696e-06	3410	CD62L- Dendritic Cell %Dendritic Cell || id:ebi-a-GCST90001463	TRUE	73	20.1123
6	148052307	rs78548019	C	T	-1.039	0.231	7.05602e-06	3410	CD62L- Dendritic Cell %Dendritic Cell || id:ebi-a-GCST90001463	TRUE	73	20.2305
9	1621830	rs702185	A	G	0.2232	0.04854	4.41205e-06	3410	CD62L- Dendritic Cell %Dendritic Cell || id:ebi-a-GCST90001463	TRUE	73	21.1441
11	19867673	rs138315340	A	T	0.2575	0.05769	8.35391e-06	3410	CD62L- Dendritic Cell %Dendritic Cell || id:ebi-a-GCST90001463	TRUE	73	19.9229
11	6458257	rs41275192	T	C	0.4062	0.09061	7.61395e-06	3410	CD62L- Dendritic Cell %Dendritic Cell || id:ebi-a-GCST90001463	TRUE	73	20.0968
11	5459488	rs149812305	T	C	-0.3592	0.07663	2.87799e-06	3410	CD62L- Dendritic Cell %Dendritic Cell || id:ebi-a-GCST90001463	TRUE	73	21.9723
14	72819750	rs2332920	A	G	0.1217	0.02693	6.40103e-06	3410	CD62L- Dendritic Cell %Dendritic Cell || id:ebi-a-GCST90001463	TRUE	73	20.4225
15	68069190	rs7163051	G	A	0.1266	0.02752	4.34901e-06	3410	CD62L- Dendritic Cell %Dendritic Cell || id:ebi-a-GCST90001463	TRUE	73	21.1627
16	65116067	rs148188224	C	G	-1.426	0.3084	3.94703e-06	3410	CD62L- Dendritic Cell %Dendritic Cell || id:ebi-a-GCST90001463	TRUE	73	21.3801
16	11813245	rs2024391	C	T	0.1625	0.0348	3.13098e-06	3410	CD62L- Dendritic Cell %Dendritic Cell || id:ebi-a-GCST90001463	TRUE	73	21.8046
22	48078471	rs5767014	T	C	-0.1368	0.03073	8.76799e-06	3410	CD62L- Dendritic Cell %Dendritic Cell || id:ebi-a-GCST90001463	TRUE	73	19.8174
1	162782880	rs72711599	G	A	0.2153	0.04595	2.91602e-06	3387	CD86+ myeloid Dendritic Cell Absolute Count || id:ebi-a-GCST90001464	TRUE	74	21.9542
1	119572761	rs12134798	C	T	0.1639	0.03471	2.44602e-06	3387	CD86+ myeloid Dendritic Cell Absolute Count || id:ebi-a-GCST90001464	TRUE	74	22.2971
1	161065990	rs147678401	G	A	0.3116	0.06427	1.30101e-06	3387	CD86+ myeloid Dendritic Cell Absolute Count || id:ebi-a-GCST90001464	TRUE	74	23.506
1	163989513	rs139939515	C	T	-0.5561	0.1174	2.28202e-06	3387	CD86+ myeloid Dendritic Cell Absolute Count || id:ebi-a-GCST90001464	TRUE	74	22.4372
1	161967984	rs71639910	G	A	0.3667	0.05205	2.25476e-12	3387	CD86+ myeloid Dendritic Cell Absolute Count || id:ebi-a-GCST90001464	TRUE	74	49.6341
1	157995066	rs6656063	C	T	0.1405	0.02956	2.093e-06	3387	CD86+ myeloid Dendritic Cell Absolute Count || id:ebi-a-GCST90001464	TRUE	74	22.5914
1	161556607	rs71632979	A	G	0.8088	0.02785	9.7051e-166	3387	CD86+ myeloid Dendritic Cell Absolute Count || id:ebi-a-GCST90001464	TRUE	74	843.397
1	163515407	rs113995133	G	A	-0.6058	0.1285	2.51102e-06	3387	CD86+ myeloid Dendritic Cell Absolute Count || id:ebi-a-GCST90001464	TRUE	74	22.2255
1	181051045	rs3789359	T	C	-0.3862	0.08529	6.158e-06	3387	CD86+ myeloid Dendritic Cell Absolute Count || id:ebi-a-GCST90001464	TRUE	74	20.5035
1	161591361	rs74341264	G	A	-0.355	0.04006	1.25401e-18	3387	CD86+ myeloid Dendritic Cell Absolute Count || id:ebi-a-GCST90001464	TRUE	74	78.5299
1	161002465	rs143140559	C	T	0.7391	0.1304	1.55299e-08	3387	CD86+ myeloid Dendritic Cell Absolute Count || id:ebi-a-GCST90001464	TRUE	74	32.1256
3	1786253	rs115849513	A	T	-0.3927	0.08325	2.495e-06	3387	CD86+ myeloid Dendritic Cell Absolute Count || id:ebi-a-GCST90001464	TRUE	74	22.2512
4	75296401	rs112966518	T	G	-0.1444	0.03211	7.18406e-06	3387	CD86+ myeloid Dendritic Cell Absolute Count || id:ebi-a-GCST90001464	TRUE	74	20.2234
6	72687899	rs112186537	C	T	-0.6969	0.1444	1.45499e-06	3387	CD86+ myeloid Dendritic Cell Absolute Count || id:ebi-a-GCST90001464	TRUE	74	23.292
8	115141083	rs923967	T	A	-0.1177	0.0264	8.52806e-06	3387	CD86+ myeloid Dendritic Cell Absolute Count || id:ebi-a-GCST90001464	TRUE	74	19.8767
8	72436391	rs16938204	C	T	0.1278	0.02818	5.94005e-06	3387	CD86+ myeloid Dendritic Cell Absolute Count || id:ebi-a-GCST90001464	TRUE	74	20.5674
9	130862262	rs12005879	G	A	-0.2492	0.05518	6.52995e-06	3387	CD86+ myeloid Dendritic Cell Absolute Count || id:ebi-a-GCST90001464	TRUE	74	20.3954
13	99807063	rs9557311	G	A	0.1673	0.03771	9.41499e-06	3387	CD86+ myeloid Dendritic Cell Absolute Count || id:ebi-a-GCST90001464	TRUE	74	19.6824
14	43573617	rs75700156	T	C	-1.333	0.2966	7.23902e-06	3387	CD86+ myeloid Dendritic Cell Absolute Count || id:ebi-a-GCST90001464	TRUE	74	20.1984
14	51470392	rs185312213	T	G	-0.7215	0.1571	4.52501e-06	3387	CD86+ myeloid Dendritic Cell Absolute Count || id:ebi-a-GCST90001464	TRUE	74	21.0921
15	25724650	rs140205436	C	T	-2.409	0.5106	2.476e-06	3387	CD86+ myeloid Dendritic Cell Absolute Count || id:ebi-a-GCST90001464	TRUE	74	22.2593
16	57691233	rs79497887	C	G	-0.2163	0.04565	2.25798e-06	3387	CD86+ myeloid Dendritic Cell Absolute Count || id:ebi-a-GCST90001464	TRUE	74	22.4508
17	79257054	rs72846852	C	T	-0.3544	0.07783	5.46903e-06	3387	CD86+ myeloid Dendritic Cell Absolute Count || id:ebi-a-GCST90001464	TRUE	74	20.7345
1	161002465	rs143140559	C	T	0.6732	0.1308	2.80098e-07	3410	CD86+ myeloid Dendritic Cell %Dendritic Cell || id:ebi-a-GCST90001465	TRUE	75	26.4894
1	157995066	rs6656063	C	T	0.1357	0.02958	4.635e-06	3410	CD86+ myeloid Dendritic Cell %Dendritic Cell || id:ebi-a-GCST90001465	TRUE	75	21.0457
1	161967984	rs71639910	G	A	0.3612	0.0521	4.9023e-12	3410	CD86+ myeloid Dendritic Cell %Dendritic Cell || id:ebi-a-GCST90001465	TRUE	75	48.064
1	181051045	rs3789359	T	C	-0.3803	0.0855	8.93799e-06	3410	CD86+ myeloid Dendritic Cell %Dendritic Cell || id:ebi-a-GCST90001465	TRUE	75	19.7843
1	163515407	rs113995133	G	A	-0.6667	0.1287	2.339e-07	3410	CD86+ myeloid Dendritic Cell %Dendritic Cell || id:ebi-a-GCST90001465	TRUE	75	26.8351
1	161591361	rs74341264	G	A	-0.3508	0.0401	3.33887e-18	3410	CD86+ myeloid Dendritic Cell %Dendritic Cell || id:ebi-a-GCST90001465	TRUE	75	76.5298
1	163989513	rs139939515	C	T	-0.6222	0.1176	1.30299e-07	3410	CD86+ myeloid Dendritic Cell %Dendritic Cell || id:ebi-a-GCST90001465	TRUE	75	27.9927
1	161556607	rs71632979	A	G	0.8089	0.02792	4.21697e-165	3410	CD86+ myeloid Dendritic Cell %Dendritic Cell || id:ebi-a-GCST90001465	TRUE	75	839.38
1	82351556	rs950485	A	C	0.1227	0.02577	2.01002e-06	3410	CD86+ myeloid Dendritic Cell %Dendritic Cell || id:ebi-a-GCST90001465	TRUE	75	22.6705
2	190586910	rs114566711	A	T	-1.864	0.391	1.948e-06	3410	CD86+ myeloid Dendritic Cell %Dendritic Cell || id:ebi-a-GCST90001465	TRUE	75	22.7268
4	77827823	rs1996740	A	G	-0.1204	0.02608	4.06602e-06	3410	CD86+ myeloid Dendritic Cell %Dendritic Cell || id:ebi-a-GCST90001465	TRUE	75	21.3127
5	63785946	rs143512471	G	A	-0.3741	0.08154	4.62999e-06	3410	CD86+ myeloid Dendritic Cell %Dendritic Cell || id:ebi-a-GCST90001465	TRUE	75	21.0491
6	147140128	rs113404917	C	T	0.2353	0.05309	9.64295e-06	3410	CD86+ myeloid Dendritic Cell %Dendritic Cell || id:ebi-a-GCST90001465	TRUE	75	19.6435
7	157795896	rs78169719	A	C	-0.443	0.09659	4.67703e-06	3410	CD86+ myeloid Dendritic Cell %Dendritic Cell || id:ebi-a-GCST90001465	TRUE	75	21.035
7	110038676	rs144259606	A	C	1.672	0.3718	7.10101e-06	3410	CD86+ myeloid Dendritic Cell %Dendritic Cell || id:ebi-a-GCST90001465	TRUE	75	20.2234
7	98533234	rs77148097	A	G	-0.225	0.04933	5.26296e-06	3410	CD86+ myeloid Dendritic Cell %Dendritic Cell || id:ebi-a-GCST90001465	TRUE	75	20.8038
8	112020580	rs76522264	G	C	-2.6	0.5564	3.079e-06	3410	CD86+ myeloid Dendritic Cell %Dendritic Cell || id:ebi-a-GCST90001465	TRUE	75	21.836
8	106681486	rs117690664	C	A	-2.515	0.5157	1.123e-06	3410	CD86+ myeloid Dendritic Cell %Dendritic Cell || id:ebi-a-GCST90001465	TRUE	75	23.7838
10	88184502	rs143555771	C	T	-1.586	0.3474	5.19302e-06	3410	CD86+ myeloid Dendritic Cell %Dendritic Cell || id:ebi-a-GCST90001465	TRUE	75	20.8424
14	29701258	rs75358870	C	A	0.5691	0.1186	1.66901e-06	3410	CD86+ myeloid Dendritic Cell %Dendritic Cell || id:ebi-a-GCST90001465	TRUE	75	23.0254
15	25724650	rs140205436	C	T	-2.273	0.5121	9.34394e-06	3410	CD86+ myeloid Dendritic Cell %Dendritic Cell || id:ebi-a-GCST90001465	TRUE	75	19.701
15	67314264	rs72745440	C	A	-0.5139	0.11	3.12702e-06	3410	CD86+ myeloid Dendritic Cell %Dendritic Cell || id:ebi-a-GCST90001465	TRUE	75	21.8259
18	24876019	rs113345111	A	G	0.2938	0.06497	6.30507e-06	3410	CD86+ myeloid Dendritic Cell %Dendritic Cell || id:ebi-a-GCST90001465	TRUE	75	20.4493
19	30018881	rs77768825	A	G	0.2261	0.04991	6.09902e-06	3410	CD86+ myeloid Dendritic Cell %Dendritic Cell || id:ebi-a-GCST90001465	TRUE	75	20.5223
1	44707679	rs56164117	T	C	-0.1223	0.02608	2.86603e-06	3374	CD86+ plasmacytoid Dendritic Cell Absolute Count || id:ebi-a-GCST90001466	TRUE	76	21.9906
2	1729083	rs1991164	T	C	-0.117	0.02506	3.13798e-06	3374	CD86+ plasmacytoid Dendritic Cell Absolute Count || id:ebi-a-GCST90001466	TRUE	76	21.7976
3	121995172	rs13088702	T	C	0.3946	0.07957	7.45401e-07	3374	CD86+ plasmacytoid Dendritic Cell Absolute Count || id:ebi-a-GCST90001466	TRUE	76	24.5932
5	148939246	rs78379738	T	G	0.3098	0.06801	5.41801e-06	3374	CD86+ plasmacytoid Dendritic Cell Absolute Count || id:ebi-a-GCST90001466	TRUE	76	20.75
7	67650451	rs10248630	T	G	-0.1133	0.02489	5.53095e-06	3374	CD86+ plasmacytoid Dendritic Cell Absolute Count || id:ebi-a-GCST90001466	TRUE	76	20.721
8	4607579	rs2725015	A	G	-0.1473	0.02834	2.16601e-07	3374	CD86+ plasmacytoid Dendritic Cell Absolute Count || id:ebi-a-GCST90001466	TRUE	76	27.0151
8	36450861	rs79116372	A	T	-0.3011	0.06551	4.44396e-06	3374	CD86+ plasmacytoid Dendritic Cell Absolute Count || id:ebi-a-GCST90001466	TRUE	76	21.1255
8	18727449	rs140090913	G	A	-1.091	0.2411	6.19498e-06	3374	CD86+ plasmacytoid Dendritic Cell Absolute Count || id:ebi-a-GCST90001466	TRUE	76	20.4765
9	74968560	rs139557155	A	G	0.2575	0.05462	2.52203e-06	3374	CD86+ plasmacytoid Dendritic Cell Absolute Count || id:ebi-a-GCST90001466	TRUE	76	22.2255
10	88620832	rs61852527	A	G	-0.2618	0.0509	2.84197e-07	3374	CD86+ plasmacytoid Dendritic Cell Absolute Count || id:ebi-a-GCST90001466	TRUE	76	26.4548
13	98775792	rs9513487	T	G	0.1234	0.0269	4.67498e-06	3374	CD86+ plasmacytoid Dendritic Cell Absolute Count || id:ebi-a-GCST90001466	TRUE	76	21.0439
14	69167517	rs142245023	G	A	0.7025	0.1505	3.17198e-06	3374	CD86+ plasmacytoid Dendritic Cell Absolute Count || id:ebi-a-GCST90001466	TRUE	76	21.7881
14	36008840	rs11852100	A	C	0.2639	0.0548	1.527e-06	3374	CD86+ plasmacytoid Dendritic Cell Absolute Count || id:ebi-a-GCST90001466	TRUE	76	23.1909
15	96017568	rs75070627	T	C	0.9624	0.1978	1.18801e-06	3374	CD86+ plasmacytoid Dendritic Cell Absolute Count || id:ebi-a-GCST90001466	TRUE	76	23.6733
16	78021537	rs114468547	A	G	-0.2713	0.05921	4.77101e-06	3374	CD86+ plasmacytoid Dendritic Cell Absolute Count || id:ebi-a-GCST90001466	TRUE	76	20.9947
16	12925977	rs118148569	C	T	0.2729	0.05772	2.362e-06	3374	CD86+ plasmacytoid Dendritic Cell Absolute Count || id:ebi-a-GCST90001466	TRUE	76	22.354
17	35502564	rs112496823	A	C	0.1603	0.03305	1.286e-06	3374	CD86+ plasmacytoid Dendritic Cell Absolute Count || id:ebi-a-GCST90001466	TRUE	76	23.5247
18	68630058	rs150206669	C	G	-0.4937	0.1106	8.30692e-06	3374	CD86+ plasmacytoid Dendritic Cell Absolute Count || id:ebi-a-GCST90001466	TRUE	76	19.9258
19	3313323	rs313778	C	T	-0.2171	0.04867	8.44695e-06	3374	CD86+ plasmacytoid Dendritic Cell Absolute Count || id:ebi-a-GCST90001466	TRUE	76	19.8974
21	33255729	rs11701450	C	G	0.3632	0.08004	5.90201e-06	3374	CD86+ plasmacytoid Dendritic Cell Absolute Count || id:ebi-a-GCST90001466	TRUE	76	20.591
1	161537658	rs3845548	C	T	-0.2739	0.02938	1.98381e-20	3410	CD86+ plasmacytoid Dendritic Cell %Dendritic Cell || id:ebi-a-GCST90001467	TRUE	77	86.9121
1	33947797	rs513617	C	T	0.1173	0.0264	9.1939e-06	3410	CD86+ plasmacytoid Dendritic Cell %Dendritic Cell || id:ebi-a-GCST90001467	TRUE	77	19.7419
1	247414554	rs11811863	C	T	-0.1537	0.03086	6.62598e-07	3410	CD86+ plasmacytoid Dendritic Cell %Dendritic Cell || id:ebi-a-GCST90001467	TRUE	77	24.806
1	99272498	rs11166208	G	A	-1.201	0.2713	9.93802e-06	3410	CD86+ plasmacytoid Dendritic Cell %Dendritic Cell || id:ebi-a-GCST90001467	TRUE	77	19.5969
2	15132681	rs10170363	C	T	0.1318	0.02687	9.80189e-07	3410	CD86+ plasmacytoid Dendritic Cell %Dendritic Cell || id:ebi-a-GCST90001467	TRUE	77	24.06
2	190077385	rs66967216	G	A	-0.3759	0.07853	1.76799e-06	3410	CD86+ plasmacytoid Dendritic Cell %Dendritic Cell || id:ebi-a-GCST90001467	TRUE	77	22.9126
3	122119944	rs1915087	T	C	0.1569	0.03084	3.84601e-07	3410	CD86+ plasmacytoid Dendritic Cell %Dendritic Cell || id:ebi-a-GCST90001467	TRUE	77	25.8832
5	148939246	rs78379738	T	G	0.3227	0.06823	2.34202e-06	3410	CD86+ plasmacytoid Dendritic Cell %Dendritic Cell || id:ebi-a-GCST90001467	TRUE	77	22.369
6	155451847	rs6930632	C	T	-0.1504	0.03249	3.80803e-06	3410	CD86+ plasmacytoid Dendritic Cell %Dendritic Cell || id:ebi-a-GCST90001467	TRUE	77	21.4287
7	43452580	rs6463191	G	A	-0.1275	0.02658	1.68702e-06	3410	CD86+ plasmacytoid Dendritic Cell %Dendritic Cell || id:ebi-a-GCST90001467	TRUE	77	23.0097
8	76970898	rs116872766	G	C	-0.9025	0.1818	7.20195e-07	3410	CD86+ plasmacytoid Dendritic Cell %Dendritic Cell || id:ebi-a-GCST90001467	TRUE	77	24.6437
8	4617427	rs55966096	T	C	-0.1321	0.02729	1.36101e-06	3410	CD86+ plasmacytoid Dendritic Cell %Dendritic Cell || id:ebi-a-GCST90001467	TRUE	77	23.4314
8	18727449	rs140090913	G	A	-1.154	0.2432	2.174e-06	3410	CD86+ plasmacytoid Dendritic Cell %Dendritic Cell || id:ebi-a-GCST90001467	TRUE	77	22.5156
9	8370207	rs55732541	T	C	-0.186	0.04137	7.12e-06	3410	CD86+ plasmacytoid Dendritic Cell %Dendritic Cell || id:ebi-a-GCST90001467	TRUE	77	20.2141
9	74968560	rs139557155	A	G	0.277	0.05451	3.92799e-07	3410	CD86+ plasmacytoid Dendritic Cell %Dendritic Cell || id:ebi-a-GCST90001467	TRUE	77	25.823
9	74530871	rs117919713	C	G	0.2457	0.05442	6.553e-06	3410	CD86+ plasmacytoid Dendritic Cell %Dendritic Cell || id:ebi-a-GCST90001467	TRUE	77	20.3842
10	30047743	rs72810797	C	T	-0.4408	0.09664	5.27898e-06	3410	CD86+ plasmacytoid Dendritic Cell %Dendritic Cell || id:ebi-a-GCST90001467	TRUE	77	20.8051
10	88620832	rs61852527	A	G	-0.2768	0.05083	5.53694e-08	3410	CD86+ plasmacytoid Dendritic Cell %Dendritic Cell || id:ebi-a-GCST90001467	TRUE	77	29.6546
11	64095140	rs11231693	G	A	-0.2631	0.05451	1.44601e-06	3410	CD86+ plasmacytoid Dendritic Cell %Dendritic Cell || id:ebi-a-GCST90001467	TRUE	77	23.2964
12	17941138	rs12311260	C	G	0.2649	0.0576	4.38399e-06	3410	CD86+ plasmacytoid Dendritic Cell %Dendritic Cell || id:ebi-a-GCST90001467	TRUE	77	21.1504
13	98775792	rs9513487	T	G	0.131	0.0268	1.065e-06	3410	CD86+ plasmacytoid Dendritic Cell %Dendritic Cell || id:ebi-a-GCST90001467	TRUE	77	23.8931
13	27563015	rs34692286	G	C	-0.114	0.02574	9.75102e-06	3410	CD86+ plasmacytoid Dendritic Cell %Dendritic Cell || id:ebi-a-GCST90001467	TRUE	77	19.6152
14	36008840	rs11852100	A	C	0.2436	0.05467	8.60696e-06	3410	CD86+ plasmacytoid Dendritic Cell %Dendritic Cell || id:ebi-a-GCST90001467	TRUE	77	19.8544
15	96017568	rs75070627	T	C	0.9606	0.2005	1.73201e-06	3410	CD86+ plasmacytoid Dendritic Cell %Dendritic Cell || id:ebi-a-GCST90001467	TRUE	77	22.9539
15	34742418	rs2955695	T	A	-0.1122	0.0247	5.78203e-06	3410	CD86+ plasmacytoid Dendritic Cell %Dendritic Cell || id:ebi-a-GCST90001467	TRUE	77	20.6344
17	35502564	rs112496823	A	C	0.1585	0.03308	1.72001e-06	3410	CD86+ plasmacytoid Dendritic Cell %Dendritic Cell || id:ebi-a-GCST90001467	TRUE	77	22.9577
17	51831217	rs71381356	T	C	-0.2097	0.04494	3.176e-06	3410	CD86+ plasmacytoid Dendritic Cell %Dendritic Cell || id:ebi-a-GCST90001467	TRUE	77	21.7736
18	68630058	rs150206669	C	G	-0.4931	0.1106	8.45493e-06	3410	CD86+ plasmacytoid Dendritic Cell %Dendritic Cell || id:ebi-a-GCST90001467	TRUE	77	19.8774
19	10511802	rs62131897	G	C	-0.8171	0.1836	8.85299e-06	3410	CD86+ plasmacytoid Dendritic Cell %Dendritic Cell || id:ebi-a-GCST90001467	TRUE	77	19.8064
22	21847875	rs9607320	C	T	0.1192	0.02572	3.67198e-06	3410	CD86+ plasmacytoid Dendritic Cell %Dendritic Cell || id:ebi-a-GCST90001467	TRUE	77	21.4788
1	161591361	rs74341264	G	A	-0.4066	0.03995	5.48656e-24	3387	CD62L- myeloid Dendritic Cell Absolute Count || id:ebi-a-GCST90001468	TRUE	78	103.586
1	161556607	rs71632979	A	G	0.8094	0.02787	9.84011e-166	3387	CD62L- myeloid Dendritic Cell Absolute Count || id:ebi-a-GCST90001468	TRUE	78	843.437
1	162950771	rs17438107	A	T	0.2161	0.04523	1.83502e-06	3387	CD62L- myeloid Dendritic Cell Absolute Count || id:ebi-a-GCST90001468	TRUE	78	22.8274
1	161002465	rs143140559	C	T	0.8211	0.1303	3.33903e-10	3387	CD62L- myeloid Dendritic Cell Absolute Count || id:ebi-a-GCST90001468	TRUE	78	39.7103
1	161967984	rs71639910	G	A	0.401	0.05202	1.66303e-14	3387	CD62L- myeloid Dendritic Cell Absolute Count || id:ebi-a-GCST90001468	TRUE	78	59.4221
1	161065990	rs147678401	G	A	0.3306	0.06429	2.86101e-07	3387	CD62L- myeloid Dendritic Cell Absolute Count || id:ebi-a-GCST90001468	TRUE	78	26.4435
2	4565460	rs10779896	A	T	-0.2364	0.05339	9.82992e-06	3387	CD62L- myeloid Dendritic Cell Absolute Count || id:ebi-a-GCST90001468	TRUE	78	19.6054
3	179476733	rs73172229	C	T	-0.1908	0.03986	1.77101e-06	3387	CD62L- myeloid Dendritic Cell Absolute Count || id:ebi-a-GCST90001468	TRUE	78	22.913
4	43121465	rs13148506	C	T	0.1304	0.02714	1.61901e-06	3387	CD62L- myeloid Dendritic Cell Absolute Count || id:ebi-a-GCST90001468	TRUE	78	23.0853
11	19856366	rs116910026	C	T	0.2902	0.05778	5.38704e-07	3387	CD62L- myeloid Dendritic Cell Absolute Count || id:ebi-a-GCST90001468	TRUE	78	25.2255
12	126552004	rs4997747	T	C	0.1346	0.02844	2.29198e-06	3387	CD62L- myeloid Dendritic Cell Absolute Count || id:ebi-a-GCST90001468	TRUE	78	22.3991
12	47763920	rs11830537	C	T	-0.314	0.06982	7.11705e-06	3387	CD62L- myeloid Dendritic Cell Absolute Count || id:ebi-a-GCST90001468	TRUE	78	20.2255
13	48159189	rs17071426	C	T	-0.6001	0.135	9.04295e-06	3387	CD62L- myeloid Dendritic Cell Absolute Count || id:ebi-a-GCST90001468	TRUE	78	19.7597
15	80827149	rs35519924	G	A	0.1281	0.02803	5.03802e-06	3387	CD62L- myeloid Dendritic Cell Absolute Count || id:ebi-a-GCST90001468	TRUE	78	20.8858
18	10175134	rs112701148	G	T	-0.2301	0.05114	7.05895e-06	3387	CD62L- myeloid Dendritic Cell Absolute Count || id:ebi-a-GCST90001468	TRUE	78	20.2447
19	3045629	rs112501424	C	T	0.1694	0.03788	8.03693e-06	3387	CD62L- myeloid Dendritic Cell Absolute Count || id:ebi-a-GCST90001468	TRUE	78	19.9989
22	48078471	rs5767014	T	C	-0.1397	0.03083	6.08303e-06	3387	CD62L- myeloid Dendritic Cell Absolute Count || id:ebi-a-GCST90001468	TRUE	78	20.5327
1	114566293	rs6537835	G	A	-0.1661	0.0368	6.55798e-06	3410	CD62L- myeloid Dendritic Cell %Dendritic Cell || id:ebi-a-GCST90001469	TRUE	79	20.3725
1	161591361	rs74341264	G	A	-0.4263	0.03928	5.29176e-27	3410	CD62L- myeloid Dendritic Cell %Dendritic Cell || id:ebi-a-GCST90001469	TRUE	79	117.784
1	161065990	rs147678401	G	A	0.3059	0.06344	1.48102e-06	3410	CD62L- myeloid Dendritic Cell %Dendritic Cell || id:ebi-a-GCST90001469	TRUE	79	23.2505
1	192597217	rs34558449	G	C	0.2273	0.04585	7.51208e-07	3410	CD62L- myeloid Dendritic Cell %Dendritic Cell || id:ebi-a-GCST90001469	TRUE	79	24.5765
1	161002465	rs143140559	C	T	0.7929	0.1294	1.00501e-09	3410	CD62L- myeloid Dendritic Cell %Dendritic Cell || id:ebi-a-GCST90001469	TRUE	79	37.5464
1	162950771	rs17438107	A	T	0.1995	0.04469	8.32492e-06	3410	CD62L- myeloid Dendritic Cell %Dendritic Cell || id:ebi-a-GCST90001469	TRUE	79	19.9281
1	161556607	rs71632979	A	G	0.8232	0.02725	8.531e-178	3410	CD62L- myeloid Dendritic Cell %Dendritic Cell || id:ebi-a-GCST90001469	TRUE	79	912.594
1	161967984	rs71639910	G	A	0.4169	0.05126	5.85868e-16	3410	CD62L- myeloid Dendritic Cell %Dendritic Cell || id:ebi-a-GCST90001469	TRUE	79	66.1465
2	4565460	rs10779896	A	T	-0.2427	0.05258	4.04297e-06	3410	CD62L- myeloid Dendritic Cell %Dendritic Cell || id:ebi-a-GCST90001469	TRUE	79	21.3058
3	55572097	rs143586943	G	A	-1.817	0.4068	8.18295e-06	3410	CD62L- myeloid Dendritic Cell %Dendritic Cell || id:ebi-a-GCST90001469	TRUE	79	19.9502
3	189502796	rs16864449	A	G	-1.124	0.2398	2.83903e-06	3410	CD62L- myeloid Dendritic Cell %Dendritic Cell || id:ebi-a-GCST90001469	TRUE	79	21.9702
3	45399229	rs17637703	A	G	0.1393	0.03014	3.94103e-06	3410	CD62L- myeloid Dendritic Cell %Dendritic Cell || id:ebi-a-GCST90001469	TRUE	79	21.3607
4	3385996	rs530300575	A	G	-1.019	0.2169	2.733e-06	3410	CD62L- myeloid Dendritic Cell %Dendritic Cell || id:ebi-a-GCST90001469	TRUE	79	22.0714
4	43116523	rs62300075	A	C	0.1382	0.02676	2.524e-07	3410	CD62L- myeloid Dendritic Cell %Dendritic Cell || id:ebi-a-GCST90001469	TRUE	79	26.6713
6	80950413	rs75220521	T	G	1.34	0.289	3.67502e-06	3410	CD62L- myeloid Dendritic Cell %Dendritic Cell || id:ebi-a-GCST90001469	TRUE	79	21.4988
9	131770236	rs3012723	T	C	0.2018	0.04542	9.14092e-06	3410	CD62L- myeloid Dendritic Cell %Dendritic Cell || id:ebi-a-GCST90001469	TRUE	79	19.74
9	135789177	rs181905377	C	T	-0.748	0.1684	9.20407e-06	3410	CD62L- myeloid Dendritic Cell %Dendritic Cell || id:ebi-a-GCST90001469	TRUE	79	19.7296
11	5459488	rs149812305	T	C	-0.3397	0.07614	8.40795e-06	3410	CD62L- myeloid Dendritic Cell %Dendritic Cell || id:ebi-a-GCST90001469	TRUE	79	19.9051
11	19856366	rs116910026	C	T	0.273	0.05712	1.82201e-06	3410	CD62L- myeloid Dendritic Cell %Dendritic Cell || id:ebi-a-GCST90001469	TRUE	79	22.8428
12	108325890	rs7300606	T	C	-0.1337	0.02998	8.52393e-06	3410	CD62L- myeloid Dendritic Cell %Dendritic Cell || id:ebi-a-GCST90001469	TRUE	79	19.8884
13	94391397	rs6492701	A	C	-0.1278	0.02853	7.75104e-06	3410	CD62L- myeloid Dendritic Cell %Dendritic Cell || id:ebi-a-GCST90001469	TRUE	79	20.0659
14	88121397	rs7148140	C	G	0.2287	0.05156	9.50802e-06	3410	CD62L- myeloid Dendritic Cell %Dendritic Cell || id:ebi-a-GCST90001469	TRUE	79	19.6746
14	72562901	rs17780615	C	T	-0.1776	0.03958	7.44698e-06	3410	CD62L- myeloid Dendritic Cell %Dendritic Cell || id:ebi-a-GCST90001469	TRUE	79	20.1342
15	67117750	rs72743439	C	T	1.099	0.2389	4.39602e-06	3410	CD62L- myeloid Dendritic Cell %Dendritic Cell || id:ebi-a-GCST90001469	TRUE	79	21.1623
17	82333776	rs116473040	A	G	0.4063	0.09051	7.39997e-06	3410	CD62L- myeloid Dendritic Cell %Dendritic Cell || id:ebi-a-GCST90001469	TRUE	79	20.1512
22	48078471	rs5767014	T	C	-0.1514	0.03046	6.94592e-07	3410	CD62L- myeloid Dendritic Cell %Dendritic Cell || id:ebi-a-GCST90001469	TRUE	79	24.7054
1	36510292	rs4462104	T	C	-0.1397	0.03017	3.764e-06	3374	CD62L- plasmacytoid Dendritic Cell Absolute Count || id:ebi-a-GCST90001470	TRUE	80	21.4409
1	167845147	rs12061996	A	G	-0.1861	0.04131	6.88906e-06	3374	CD62L- plasmacytoid Dendritic Cell Absolute Count || id:ebi-a-GCST90001470	TRUE	80	20.2947
2	181481419	rs17224524	T	C	-0.129	0.02753	2.87098e-06	3374	CD62L- plasmacytoid Dendritic Cell Absolute Count || id:ebi-a-GCST90001470	TRUE	80	21.9567
2	50941360	rs116054627	G	A	0.3356	0.06158	5.38505e-08	3374	CD62L- plasmacytoid Dendritic Cell Absolute Count || id:ebi-a-GCST90001470	TRUE	80	29.7006
3	77027522	rs75472065	A	C	0.6561	0.1466	7.89696e-06	3374	CD62L- plasmacytoid Dendritic Cell Absolute Count || id:ebi-a-GCST90001470	TRUE	80	20.0296
3	99253991	rs4928176	G	A	0.111	0.02436	5.425e-06	3374	CD62L- plasmacytoid Dendritic Cell Absolute Count || id:ebi-a-GCST90001470	TRUE	80	20.7631
4	81581203	rs191779135	A	G	-0.2628	0.04325	1.376e-09	3374	CD62L- plasmacytoid Dendritic Cell Absolute Count || id:ebi-a-GCST90001470	TRUE	80	36.9214
4	83230274	rs6535445	T	C	-0.2794	0.02525	5.62471e-28	3374	CD62L- plasmacytoid Dendritic Cell Absolute Count || id:ebi-a-GCST90001470	TRUE	80	122.442
5	6455759	rs1472757	T	C	-0.1252	0.02495	5.45306e-07	3374	CD62L- plasmacytoid Dendritic Cell Absolute Count || id:ebi-a-GCST90001470	TRUE	80	25.1807
5	52775477	rs1391986	G	T	0.7317	0.1561	2.87402e-06	3374	CD62L- plasmacytoid Dendritic Cell Absolute Count || id:ebi-a-GCST90001470	TRUE	80	21.9715
6	566060	rs9502274	A	T	-0.1362	0.03052	8.36604e-06	3374	CD62L- plasmacytoid Dendritic Cell Absolute Count || id:ebi-a-GCST90001470	TRUE	80	19.9152
6	22921242	rs13201703	C	A	0.252	0.05616	7.45006e-06	3374	CD62L- plasmacytoid Dendritic Cell Absolute Count || id:ebi-a-GCST90001470	TRUE	80	20.1348
6	147964997	rs9403901	G	A	-0.1501	0.03311	5.98205e-06	3374	CD62L- plasmacytoid Dendritic Cell Absolute Count || id:ebi-a-GCST90001470	TRUE	80	20.5515
7	115446382	rs56374915	G	A	-0.1835	0.03892	2.52802e-06	3374	CD62L- plasmacytoid Dendritic Cell Absolute Count || id:ebi-a-GCST90001470	TRUE	80	22.2293
8	130980984	rs72716416	C	T	0.3081	0.06925	8.87503e-06	3374	CD62L- plasmacytoid Dendritic Cell Absolute Count || id:ebi-a-GCST90001470	TRUE	80	19.7945
8	129646438	rs118054784	G	A	0.2985	0.0621	1.59698e-06	3374	CD62L- plasmacytoid Dendritic Cell Absolute Count || id:ebi-a-GCST90001470	TRUE	80	23.105
10	12198107	rs116894787	G	C	0.5376	0.1152	3.18801e-06	3374	CD62L- plasmacytoid Dendritic Cell Absolute Count || id:ebi-a-GCST90001470	TRUE	80	21.7778
11	22771455	rs7114664	T	C	0.1874	0.0397	2.44101e-06	3374	CD62L- plasmacytoid Dendritic Cell Absolute Count || id:ebi-a-GCST90001470	TRUE	80	22.2822
12	63136511	rs61936377	T	C	0.1364	0.02822	1.39601e-06	3374	CD62L- plasmacytoid Dendritic Cell Absolute Count || id:ebi-a-GCST90001470	TRUE	80	23.3623
13	99889998	rs16957038	G	A	1.17	0.2465	2.15298e-06	3374	CD62L- plasmacytoid Dendritic Cell Absolute Count || id:ebi-a-GCST90001470	TRUE	80	22.5288
14	83390505	rs170697	G	A	0.1127	0.02415	3.16403e-06	3374	CD62L- plasmacytoid Dendritic Cell Absolute Count || id:ebi-a-GCST90001470	TRUE	80	21.7778
17	78198408	rs9900969	G	T	0.1321	0.02954	8.00903e-06	3374	CD62L- plasmacytoid Dendritic Cell Absolute Count || id:ebi-a-GCST90001470	TRUE	80	19.9979
18	58069491	rs11659751	T	A	0.209	0.04558	4.70804e-06	3374	CD62L- plasmacytoid Dendritic Cell Absolute Count || id:ebi-a-GCST90001470	TRUE	80	21.0254
22	43050384	rs150918748	C	T	0.8677	0.1908	5.63197e-06	3374	CD62L- plasmacytoid Dendritic Cell Absolute Count || id:ebi-a-GCST90001470	TRUE	80	20.6815
1	36510292	rs4462104	T	C	-0.1401	0.03077	5.46097e-06	3410	CD62L- plasmacytoid Dendritic Cell %Dendritic Cell || id:ebi-a-GCST90001471	TRUE	81	20.731
1	161545536	rs55971447	C	T	-0.3011	0.02899	6.69885e-25	3410	CD62L- plasmacytoid Dendritic Cell %Dendritic Cell || id:ebi-a-GCST90001471	TRUE	81	107.876
2	50941360	rs116054627	G	A	0.2959	0.063	2.73602e-06	3410	CD62L- plasmacytoid Dendritic Cell %Dendritic Cell || id:ebi-a-GCST90001471	TRUE	81	22.0602
2	235800980	rs148594241	T	C	-0.3282	0.07246	6.11097e-06	3410	CD62L- plasmacytoid Dendritic Cell %Dendritic Cell || id:ebi-a-GCST90001471	TRUE	81	20.5154
3	78665304	rs79976443	G	A	-0.2638	0.05899	7.96893e-06	3410	CD62L- plasmacytoid Dendritic Cell %Dendritic Cell || id:ebi-a-GCST90001471	TRUE	81	19.9983
3	77027522	rs75472065	A	C	0.6724	0.1479	5.61694e-06	3410	CD62L- plasmacytoid Dendritic Cell %Dendritic Cell || id:ebi-a-GCST90001471	TRUE	81	20.669
4	5405662	rs62297340	C	A	0.1816	0.03899	3.30803e-06	3410	CD62L- plasmacytoid Dendritic Cell %Dendritic Cell || id:ebi-a-GCST90001471	TRUE	81	21.6933
4	83344263	rs79659729	C	T	-0.2731	0.06127	8.53198e-06	3410	CD62L- plasmacytoid Dendritic Cell %Dendritic Cell || id:ebi-a-GCST90001471	TRUE	81	19.8677
4	83230274	rs6535445	T	C	-0.3029	0.02564	1.34803e-31	3410	CD62L- plasmacytoid Dendritic Cell %Dendritic Cell || id:ebi-a-GCST90001471	TRUE	81	139.56
4	81581203	rs191779135	A	G	-0.2664	0.04411	1.721e-09	3410	CD62L- plasmacytoid Dendritic Cell %Dendritic Cell || id:ebi-a-GCST90001471	TRUE	81	36.4749
4	106633320	rs148863428	G	A	1.06	0.232	5.07002e-06	3410	CD62L- plasmacytoid Dendritic Cell %Dendritic Cell || id:ebi-a-GCST90001471	TRUE	81	20.8754
5	67288001	rs1835019	C	T	0.1261	0.02791	6.43799e-06	3410	CD62L- plasmacytoid Dendritic Cell %Dendritic Cell || id:ebi-a-GCST90001471	TRUE	81	20.4132
7	115446382	rs56374915	G	A	-0.1787	0.03964	6.77407e-06	3410	CD62L- plasmacytoid Dendritic Cell %Dendritic Cell || id:ebi-a-GCST90001471	TRUE	81	20.3227
8	13847876	rs62495198	A	T	-0.1115	0.0251	9.15208e-06	3410	CD62L- plasmacytoid Dendritic Cell %Dendritic Cell || id:ebi-a-GCST90001471	TRUE	81	19.7334
10	43297535	rs61859443	G	A	0.7951	0.1781	8.28591e-06	3410	CD62L- plasmacytoid Dendritic Cell %Dendritic Cell || id:ebi-a-GCST90001471	TRUE	81	19.9304
10	129569100	rs146839224	G	A	1.182	0.2447	1.41899e-06	3410	CD62L- plasmacytoid Dendritic Cell %Dendritic Cell || id:ebi-a-GCST90001471	TRUE	81	23.3328
10	71859844	rs11000032	G	A	0.1292	0.02767	3.12802e-06	3410	CD62L- plasmacytoid Dendritic Cell %Dendritic Cell || id:ebi-a-GCST90001471	TRUE	81	21.8025
16	27961004	rs182833362	G	A	1.949	0.408	1.86299e-06	3410	CD62L- plasmacytoid Dendritic Cell %Dendritic Cell || id:ebi-a-GCST90001471	TRUE	81	22.8194
16	48881080	rs8044705	T	C	0.1095	0.02473	9.80099e-06	3410	CD62L- plasmacytoid Dendritic Cell %Dendritic Cell || id:ebi-a-GCST90001471	TRUE	81	19.6056
20	20391100	rs3827963	A	G	0.1206	0.02628	4.61902e-06	3410	CD62L- plasmacytoid Dendritic Cell %Dendritic Cell || id:ebi-a-GCST90001471	TRUE	81	21.0593
1	161591361	rs74341264	G	A	-0.4509	0.03985	3.71535e-29	3387	CD62L- CD86+ myeloid Dendritic Cell Absolute Count || id:ebi-a-GCST90001472	TRUE	82	128.028
1	2980529	rs2788088	G	A	-0.1286	0.02736	2.711e-06	3387	CD62L- CD86+ myeloid Dendritic Cell Absolute Count || id:ebi-a-GCST90001472	TRUE	82	22.0927
1	160349265	rs12239946	T	C	-0.2379	0.04849	9.69505e-07	3387	CD62L- CD86+ myeloid Dendritic Cell Absolute Count || id:ebi-a-GCST90001472	TRUE	82	24.0705
1	119573965	rs61808511	T	G	0.1553	0.03474	8.03304e-06	3387	CD62L- CD86+ myeloid Dendritic Cell Absolute Count || id:ebi-a-GCST90001472	TRUE	82	19.984
1	161537658	rs3845548	C	T	0.9044	0.02748	1e-200	3387	CD62L- CD86+ myeloid Dendritic Cell Absolute Count || id:ebi-a-GCST90001472	TRUE	82	1083.15
1	160971328	rs115901521	G	A	0.2726	0.04301	2.61198e-10	3387	CD62L- CD86+ myeloid Dendritic Cell Absolute Count || id:ebi-a-GCST90001472	TRUE	82	40.171
1	162282173	rs10919058	G	T	0.209	0.0377	3.18097e-08	3387	CD62L- CD86+ myeloid Dendritic Cell Absolute Count || id:ebi-a-GCST90001472	TRUE	82	30.7333
1	161002465	rs143140559	C	T	0.7645	0.1298	4.219e-09	3387	CD62L- CD86+ myeloid Dendritic Cell Absolute Count || id:ebi-a-GCST90001472	TRUE	82	34.6901
2	4565460	rs10779896	A	T	-0.2434	0.0534	5.33605e-06	3387	CD62L- CD86+ myeloid Dendritic Cell Absolute Count || id:ebi-a-GCST90001472	TRUE	82	20.7758
3	172383941	rs146507670	C	T	-0.4935	0.1095	6.80503e-06	3387	CD62L- CD86+ myeloid Dendritic Cell Absolute Count || id:ebi-a-GCST90001472	TRUE	82	20.3117
3	322415	rs162588	G	A	-0.1544	0.03158	1.06101e-06	3387	CD62L- CD86+ myeloid Dendritic Cell Absolute Count || id:ebi-a-GCST90001472	TRUE	82	23.904
4	59580629	rs144101090	T	A	-0.4201	0.09454	9.12095e-06	3387	CD62L- CD86+ myeloid Dendritic Cell Absolute Count || id:ebi-a-GCST90001472	TRUE	82	19.7458
6	72687899	rs112186537	C	T	-0.691	0.1441	1.69099e-06	3387	CD62L- CD86+ myeloid Dendritic Cell Absolute Count || id:ebi-a-GCST90001472	TRUE	82	22.9947
7	11564417	rs117044176	G	A	-1.385	0.3101	8.27409e-06	3387	CD62L- CD86+ myeloid Dendritic Cell Absolute Count || id:ebi-a-GCST90001472	TRUE	82	19.9478
8	106681486	rs117690664	C	A	-2.339	0.5107	4.80596e-06	3387	CD62L- CD86+ myeloid Dendritic Cell Absolute Count || id:ebi-a-GCST90001472	TRUE	82	20.9763
8	1194980	rs62489014	C	T	-0.4885	0.11	9.18904e-06	3387	CD62L- CD86+ myeloid Dendritic Cell Absolute Count || id:ebi-a-GCST90001472	TRUE	82	19.7217
10	125867593	rs139956891	A	G	0.2686	0.05451	8.74601e-07	3387	CD62L- CD86+ myeloid Dendritic Cell Absolute Count || id:ebi-a-GCST90001472	TRUE	82	24.2806
12	47763920	rs11830537	C	T	-0.3134	0.06979	7.35495e-06	3387	CD62L- CD86+ myeloid Dendritic Cell Absolute Count || id:ebi-a-GCST90001472	TRUE	82	20.1656
22	48083914	rs135299	G	A	0.1435	0.03123	4.46396e-06	3387	CD62L- CD86+ myeloid Dendritic Cell Absolute Count || id:ebi-a-GCST90001472	TRUE	82	21.1135
1	2980529	rs2788088	G	A	-0.1283	0.02719	2.488e-06	3410	CD62L- CD86+ myeloid Dendritic Cell %Dendritic Cell || id:ebi-a-GCST90001473	TRUE	83	22.2656
1	114566293	rs6537835	G	A	-0.1706	0.03712	4.48002e-06	3410	CD62L- CD86+ myeloid Dendritic Cell %Dendritic Cell || id:ebi-a-GCST90001473	TRUE	83	21.1223
1	160971328	rs115901521	G	A	0.2583	0.04288	1.883e-09	3410	CD62L- CD86+ myeloid Dendritic Cell %Dendritic Cell || id:ebi-a-GCST90001473	TRUE	83	36.286
1	161591361	rs74341264	G	A	-0.4505	0.03971	2.65277e-29	3410	CD62L- CD86+ myeloid Dendritic Cell %Dendritic Cell || id:ebi-a-GCST90001473	TRUE	83	128.703
1	160349265	rs12239946	T	C	-0.2287	0.0482	2.18701e-06	3410	CD62L- CD86+ myeloid Dendritic Cell %Dendritic Cell || id:ebi-a-GCST90001473	TRUE	83	22.5133
1	162282173	rs10919058	G	T	0.2066	0.03746	3.71997e-08	3410	CD62L- CD86+ myeloid Dendritic Cell %Dendritic Cell || id:ebi-a-GCST90001473	TRUE	83	30.4176
1	161537658	rs3845548	C	T	0.9078	0.02743	1e-200	3410	CD62L- CD86+ myeloid Dendritic Cell %Dendritic Cell || id:ebi-a-GCST90001473	TRUE	83	1095.29
1	161002465	rs143140559	C	T	0.71	0.1289	3.879e-08	3410	CD62L- CD86+ myeloid Dendritic Cell %Dendritic Cell || id:ebi-a-GCST90001473	TRUE	83	30.3397
2	4565460	rs10779896	A	T	-0.2429	0.05312	5.00299e-06	3410	CD62L- CD86+ myeloid Dendritic Cell %Dendritic Cell || id:ebi-a-GCST90001473	TRUE	83	20.9093
3	322415	rs162588	G	A	-0.1411	0.03136	7.09594e-06	3410	CD62L- CD86+ myeloid Dendritic Cell %Dendritic Cell || id:ebi-a-GCST90001473	TRUE	83	20.2443
8	106681486	rs117690664	C	A	-2.506	0.5056	7.49394e-07	3410	CD62L- CD86+ myeloid Dendritic Cell %Dendritic Cell || id:ebi-a-GCST90001473	TRUE	83	24.5668
8	40983935	rs144030104	C	T	0.5823	0.1299	7.55892e-06	3410	CD62L- CD86+ myeloid Dendritic Cell %Dendritic Cell || id:ebi-a-GCST90001473	TRUE	83	20.0944
8	59868364	rs72659736	G	T	0.1382	0.03068	6.85394e-06	3410	CD62L- CD86+ myeloid Dendritic Cell %Dendritic Cell || id:ebi-a-GCST90001473	TRUE	83	20.2911
10	125867593	rs139956891	A	G	0.244	0.0541	6.663e-06	3410	CD62L- CD86+ myeloid Dendritic Cell %Dendritic Cell || id:ebi-a-GCST90001473	TRUE	83	20.3416
12	77349719	rs4761369	C	T	0.1553	0.03329	3.19198e-06	3410	CD62L- CD86+ myeloid Dendritic Cell %Dendritic Cell || id:ebi-a-GCST90001473	TRUE	83	21.7628
12	106425109	rs113704374	C	G	0.4006	0.0901	9.03296e-06	3410	CD62L- CD86+ myeloid Dendritic Cell %Dendritic Cell || id:ebi-a-GCST90001473	TRUE	83	19.7684
20	3032490	rs500809	G	A	0.1195	0.02597	4.37603e-06	3410	CD62L- CD86+ myeloid Dendritic Cell %Dendritic Cell || id:ebi-a-GCST90001473	TRUE	83	21.1735
22	48078471	rs5767014	T	C	-0.1396	0.03059	5.18096e-06	3410	CD62L- CD86+ myeloid Dendritic Cell %Dendritic Cell || id:ebi-a-GCST90001473	TRUE	83	20.8263
1	181191819	rs10910893	G	T	-0.2262	0.04889	3.85798e-06	3410	Plasmacytoid Dendritic Cell %Dendritic Cell || id:ebi-a-GCST90001474	TRUE	84	21.4065
1	160383999	rs143032729	A	G	-0.3966	0.07264	5.11105e-08	3410	Plasmacytoid Dendritic Cell %Dendritic Cell || id:ebi-a-GCST90001474	TRUE	84	29.8094
1	161591361	rs74341264	G	A	0.2502	0.03866	1.12001e-10	3410	Plasmacytoid Dendritic Cell %Dendritic Cell || id:ebi-a-GCST90001474	TRUE	84	41.8843
1	161551141	rs56199187	C	T	-0.5887	0.02799	1.96517e-92	3410	Plasmacytoid Dendritic Cell %Dendritic Cell || id:ebi-a-GCST90001474	TRUE	84	442.367
2	111119364	rs7593638	A	C	0.1305	0.02526	2.52e-07	3410	Plasmacytoid Dendritic Cell %Dendritic Cell || id:ebi-a-GCST90001474	TRUE	84	26.6904
2	135822717	rs2164210	T	C	0.1236	0.02777	8.76193e-06	3410	Plasmacytoid Dendritic Cell %Dendritic Cell || id:ebi-a-GCST90001474	TRUE	84	19.81
3	20713127	rs62234997	A	G	0.2108	0.04552	3.77703e-06	3410	Plasmacytoid Dendritic Cell %Dendritic Cell || id:ebi-a-GCST90001474	TRUE	84	21.4455
3	152245371	rs62272723	G	T	-0.2775	0.05854	2.21202e-06	3410	Plasmacytoid Dendritic Cell %Dendritic Cell || id:ebi-a-GCST90001474	TRUE	84	22.4709
3	342486	rs11715127	G	C	0.1657	0.03607	4.48198e-06	3410	Plasmacytoid Dendritic Cell %Dendritic Cell || id:ebi-a-GCST90001474	TRUE	84	21.1034
5	179729448	rs7566	T	C	0.184	0.04158	9.99701e-06	3410	Plasmacytoid Dendritic Cell %Dendritic Cell || id:ebi-a-GCST90001474	TRUE	84	19.5824
6	22055902	rs196051	A	G	-0.1221	0.02607	2.90503e-06	3410	Plasmacytoid Dendritic Cell %Dendritic Cell || id:ebi-a-GCST90001474	TRUE	84	21.9356
7	50268114	rs876036	T	C	-0.1835	0.02885	2.25201e-10	3410	Plasmacytoid Dendritic Cell %Dendritic Cell || id:ebi-a-GCST90001474	TRUE	84	40.4558
7	14156098	rs78726632	G	C	0.6212	0.1274	1.14101e-06	3410	Plasmacytoid Dendritic Cell %Dendritic Cell || id:ebi-a-GCST90001474	TRUE	84	23.7752
9	107476320	rs4398989	G	A	-0.2853	0.06219	4.65897e-06	3410	Plasmacytoid Dendritic Cell %Dendritic Cell || id:ebi-a-GCST90001474	TRUE	84	21.0457
9	96700343	rs10759202	G	A	-0.2618	0.05913	9.85099e-06	3410	Plasmacytoid Dendritic Cell %Dendritic Cell || id:ebi-a-GCST90001474	TRUE	84	19.603
10	120941016	rs4752481	G	T	-0.1258	0.0253	6.93107e-07	3410	Plasmacytoid Dendritic Cell %Dendritic Cell || id:ebi-a-GCST90001474	TRUE	84	24.7241
10	131543008	rs79053113	C	T	-1.939	0.4161	3.264e-06	3410	Plasmacytoid Dendritic Cell %Dendritic Cell || id:ebi-a-GCST90001474	TRUE	84	21.715
11	107671625	rs607867	G	C	-0.868	0.1904	5.31496e-06	3410	Plasmacytoid Dendritic Cell %Dendritic Cell || id:ebi-a-GCST90001474	TRUE	84	20.7829
11	108639138	rs75812106	C	T	0.679	0.1509	7.04596e-06	3410	Plasmacytoid Dendritic Cell %Dendritic Cell || id:ebi-a-GCST90001474	TRUE	84	20.247
12	61304767	rs28595889	A	T	0.1222	0.02739	8.31802e-06	3410	Plasmacytoid Dendritic Cell %Dendritic Cell || id:ebi-a-GCST90001474	TRUE	84	19.9048
12	108332900	rs10735429	A	G	0.1338	0.02924	4.91802e-06	3410	Plasmacytoid Dendritic Cell %Dendritic Cell || id:ebi-a-GCST90001474	TRUE	84	20.9391
13	44191186	rs73180904	C	T	-0.2075	0.04577	5.99501e-06	3410	Plasmacytoid Dendritic Cell %Dendritic Cell || id:ebi-a-GCST90001474	TRUE	84	20.553
15	49775051	rs690924	C	T	0.3577	0.07936	6.77798e-06	3410	Plasmacytoid Dendritic Cell %Dendritic Cell || id:ebi-a-GCST90001474	TRUE	84	20.3158
17	79548466	rs12951038	C	T	0.2104	0.04683	7.24303e-06	3410	Plasmacytoid Dendritic Cell %Dendritic Cell || id:ebi-a-GCST90001474	TRUE	84	20.1857
20	57667507	rs203393	G	A	-0.1217	0.02505	1.23501e-06	3410	Plasmacytoid Dendritic Cell %Dendritic Cell || id:ebi-a-GCST90001474	TRUE	84	23.6029
1	70477179	rs76950373	T	C	0.1622	0.0366	9.5971e-06	3595	HLA DR++ monocyte %monocyte || id:ebi-a-GCST90001475	TRUE	85	19.6399
1	18732977	rs9439731	T	C	-0.1231	0.02626	2.85102e-06	3595	HLA DR++ monocyte %monocyte || id:ebi-a-GCST90001475	TRUE	85	21.9749
1	166412584	rs7538058	T	G	0.1374	0.03081	8.531e-06	3595	HLA DR++ monocyte %monocyte || id:ebi-a-GCST90001475	TRUE	85	19.888
2	217012713	rs116670542	G	A	-1.812	0.3917	3.84601e-06	3595	HLA DR++ monocyte %monocyte || id:ebi-a-GCST90001475	TRUE	85	21.3998
2	106324114	rs187260865	C	T	-0.5052	0.09405	8.30902e-08	3595	HLA DR++ monocyte %monocyte || id:ebi-a-GCST90001475	TRUE	85	28.8542
2	39506882	rs17023874	C	T	-0.2782	0.06213	7.74694e-06	3595	HLA DR++ monocyte %monocyte || id:ebi-a-GCST90001475	TRUE	85	20.0499
3	3191587	rs7624992	C	T	-0.1735	0.03914	9.56908e-06	3595	HLA DR++ monocyte %monocyte || id:ebi-a-GCST90001475	TRUE	85	19.6498
3	180393087	rs2878953	C	T	0.2039	0.04605	9.82992e-06	3595	HLA DR++ monocyte %monocyte || id:ebi-a-GCST90001475	TRUE	85	19.6054
6	31426647	rs62395272	C	T	-0.2295	0.03657	3.90598e-10	3595	HLA DR++ monocyte %monocyte || id:ebi-a-GCST90001475	TRUE	85	39.3836
6	32613282	rs9271281	C	T	-0.3029	0.03046	5.37155e-23	3595	HLA DR++ monocyte %monocyte || id:ebi-a-GCST90001475	TRUE	85	98.8869
6	32626411	rs9271768	A	G	-0.2475	0.03213	1.68384e-14	3595	HLA DR++ monocyte %monocyte || id:ebi-a-GCST90001475	TRUE	85	59.3375
6	32768228	rs9296042	C	T	-0.1923	0.02928	5.86138e-11	3595	HLA DR++ monocyte %monocyte || id:ebi-a-GCST90001475	TRUE	85	43.1337
6	32255414	rs9469094	G	C	0.3326	0.05164	1.35101e-10	3595	HLA DR++ monocyte %monocyte || id:ebi-a-GCST90001475	TRUE	85	41.4832
6	15220897	rs116322630	C	T	0.2678	0.05377	6.63804e-07	3595	HLA DR++ monocyte %monocyte || id:ebi-a-GCST90001475	TRUE	85	24.8051
6	109325013	rs2090888	A	T	0.1173	0.02647	9.67208e-06	3595	HLA DR++ monocyte %monocyte || id:ebi-a-GCST90001475	TRUE	85	19.6376
8	3318351	rs2113347	G	C	-0.1283	0.02784	4.20397e-06	3595	HLA DR++ monocyte %monocyte || id:ebi-a-GCST90001475	TRUE	85	21.2381
10	10508302	rs61835728	C	T	-0.5588	0.1253	8.39093e-06	3595	HLA DR++ monocyte %monocyte || id:ebi-a-GCST90001475	TRUE	85	19.8889
12	51554019	rs150066324	A	T	0.5024	0.1131	9.25699e-06	3595	HLA DR++ monocyte %monocyte || id:ebi-a-GCST90001475	TRUE	85	19.7321
12	112246417	rs7953257	A	T	-0.1366	0.02719	5.34995e-07	3595	HLA DR++ monocyte %monocyte || id:ebi-a-GCST90001475	TRUE	85	25.2396
14	80826757	rs12436392	T	C	0.5761	0.123	2.943e-06	3595	HLA DR++ monocyte %monocyte || id:ebi-a-GCST90001475	TRUE	85	21.9374
18	37682880	rs62083470	T	C	-0.1742	0.03706	2.68201e-06	3595	HLA DR++ monocyte %monocyte || id:ebi-a-GCST90001475	TRUE	85	22.0946
19	40527202	rs10410907	C	T	0.1843	0.04055	5.65405e-06	3595	HLA DR++ monocyte %monocyte || id:ebi-a-GCST90001475	TRUE	85	20.6571
20	62634045	rs6010756	A	C	-0.3757	0.07989	2.67202e-06	3595	HLA DR++ monocyte %monocyte || id:ebi-a-GCST90001475	TRUE	85	22.1155
1	18732979	rs9439732	A	T	-0.1324	0.02523	1.62401e-07	3595	HLA DR++ monocyte %leukocyte || id:ebi-a-GCST90001476	TRUE	86	27.5386
1	247872541	rs35478452	G	C	-0.7033	0.1514	3.51504e-06	3595	HLA DR++ monocyte %leukocyte || id:ebi-a-GCST90001476	TRUE	86	21.5789
2	106338480	rs115589615	C	T	-0.4683	0.09513	8.93203e-07	3595	HLA DR++ monocyte %leukocyte || id:ebi-a-GCST90001476	TRUE	86	24.2333
6	32626411	rs9271768	A	G	-0.2168	0.03267	3.71878e-11	3595	HLA DR++ monocyte %leukocyte || id:ebi-a-GCST90001476	TRUE	86	44.0373
6	31426647	rs62395272	C	T	-0.1829	0.03742	1.06999e-06	3595	HLA DR++ monocyte %leukocyte || id:ebi-a-GCST90001476	TRUE	86	23.8902
6	32593647	rs9270591	C	T	-0.2715	0.03137	7.43875e-18	3595	HLA DR++ monocyte %leukocyte || id:ebi-a-GCST90001476	TRUE	86	74.905
6	32768228	rs9296042	C	T	-0.1611	0.02972	6.34498e-08	3595	HLA DR++ monocyte %leukocyte || id:ebi-a-GCST90001476	TRUE	86	29.3828
21	33022406	rs76115039	T	A	1.447	0.3206	6.63804e-06	3595	HLA DR++ monocyte %leukocyte || id:ebi-a-GCST90001476	TRUE	86	20.3709
22	48410574	rs9615878	G	A	0.1791	0.04031	9.19602e-06	3595	HLA DR++ monocyte %leukocyte || id:ebi-a-GCST90001476	TRUE	86	19.7408
1	160156230	rs12410580	G	A	0.2562	0.05738	8.27199e-06	3579	HLA DR++ monocyte Absolute Count || id:ebi-a-GCST90001477	TRUE	87	19.936
1	165345610	rs10753675	C	T	0.1115	0.0249	7.80998e-06	3579	HLA DR++ monocyte Absolute Count || id:ebi-a-GCST90001477	TRUE	87	20.0517
2	106338480	rs115589615	C	T	-0.4684	0.09367	5.98494e-07	3579	HLA DR++ monocyte Absolute Count || id:ebi-a-GCST90001477	TRUE	87	25.0053
3	155126738	rs138955284	G	T	-0.9382	0.1848	4.02504e-07	3579	HLA DR++ monocyte Absolute Count || id:ebi-a-GCST90001477	TRUE	87	25.7743
3	197499342	rs114141703	C	A	0.3833	0.08005	1.74699e-06	3579	HLA DR++ monocyte Absolute Count || id:ebi-a-GCST90001477	TRUE	87	22.9274
4	108207262	rs74827437	A	G	0.1903	0.04129	4.20504e-06	3579	HLA DR++ monocyte Absolute Count || id:ebi-a-GCST90001477	TRUE	87	21.2416
5	66576931	rs12659610	G	A	0.8519	0.1886	6.47799e-06	3579	HLA DR++ monocyte Absolute Count || id:ebi-a-GCST90001477	TRUE	87	20.403
6	147115033	rs73576356	A	T	-0.2957	0.06466	4.98001e-06	3579	HLA DR++ monocyte Absolute Count || id:ebi-a-GCST90001477	TRUE	87	20.9137
6	32637801	rs9272459	G	A	-0.1649	0.02958	2.66397e-08	3579	HLA DR++ monocyte Absolute Count || id:ebi-a-GCST90001477	TRUE	87	31.0774
6	31426647	rs62395272	C	T	-0.1767	0.0353	5.79402e-07	3579	HLA DR++ monocyte Absolute Count || id:ebi-a-GCST90001477	TRUE	87	25.0567
6	32694756	rs9275271	T	C	0.2356	0.03057	1.67494e-14	3579	HLA DR++ monocyte Absolute Count || id:ebi-a-GCST90001477	TRUE	87	59.3963
6	127378444	rs112700313	C	T	-1.116	0.2489	7.59399e-06	3579	HLA DR++ monocyte Absolute Count || id:ebi-a-GCST90001477	TRUE	87	20.1038
7	107131258	rs28610544	C	T	0.1685	0.03275	2.831e-07	3579	HLA DR++ monocyte Absolute Count || id:ebi-a-GCST90001477	TRUE	87	26.4714
7	45625342	rs117433119	A	C	1.226	0.269	5.30799e-06	3579	HLA DR++ monocyte Absolute Count || id:ebi-a-GCST90001477	TRUE	87	20.7719
8	126624699	rs16901587	G	A	-0.1396	0.03069	5.61798e-06	3579	HLA DR++ monocyte Absolute Count || id:ebi-a-GCST90001477	TRUE	87	20.6908
9	25608165	rs35842632	G	T	0.1193	0.02672	8.22792e-06	3579	HLA DR++ monocyte Absolute Count || id:ebi-a-GCST90001477	TRUE	87	19.9346
9	62880578	rs4244738	A	G	0.3959	0.08798	6.99906e-06	3579	HLA DR++ monocyte Absolute Count || id:ebi-a-GCST90001477	TRUE	87	20.249
12	111427245	rs7310615	C	G	-0.1431	0.02641	6.40398e-08	3579	HLA DR++ monocyte Absolute Count || id:ebi-a-GCST90001477	TRUE	87	29.3591
12	50520780	rs11169475	G	A	-0.3396	0.07329	3.71604e-06	3579	HLA DR++ monocyte Absolute Count || id:ebi-a-GCST90001477	TRUE	87	21.4707
13	113805304	rs111801150	A	G	-1.644	0.3396	1.33999e-06	3579	HLA DR++ monocyte Absolute Count || id:ebi-a-GCST90001477	TRUE	87	23.4352
16	73354613	rs55952218	G	A	0.2123	0.04485	2.28402e-06	3579	HLA DR++ monocyte Absolute Count || id:ebi-a-GCST90001477	TRUE	87	22.4066
16	68969311	rs183181627	A	C	-1.803	0.3795	2.10902e-06	3579	HLA DR++ monocyte Absolute Count || id:ebi-a-GCST90001477	TRUE	87	22.5719
17	78473775	rs139181645	C	G	-0.2801	0.05887	2.03301e-06	3579	HLA DR++ monocyte Absolute Count || id:ebi-a-GCST90001477	TRUE	87	22.638
19	45888746	rs61289229	C	T	0.1874	0.03947	2.14902e-06	3579	HLA DR++ monocyte Absolute Count || id:ebi-a-GCST90001477	TRUE	87	22.5426
22	22395853	rs5995959	C	T	-0.3484	0.07506	3.58798e-06	3579	HLA DR++ monocyte Absolute Count || id:ebi-a-GCST90001477	TRUE	87	21.5446
1	26673167	rs181741769	T	C	1.241	0.2679	3.73603e-06	3437	CD4 regulatory T cell %CD4+ T cell || id:ebi-a-GCST90001478	TRUE	88	21.4584
2	160282978	rs13410035	C	T	-0.3267	0.06743	1.322e-06	3437	CD4 regulatory T cell %CD4+ T cell || id:ebi-a-GCST90001478	TRUE	88	23.4743
2	30309627	rs17009374	C	T	0.5648	0.1239	5.34097e-06	3437	CD4 regulatory T cell %CD4+ T cell || id:ebi-a-GCST90001478	TRUE	88	20.7801
3	4561063	rs4685760	G	C	-0.1117	0.02502	8.30195e-06	3437	CD4 regulatory T cell %CD4+ T cell || id:ebi-a-GCST90001478	TRUE	88	19.9311
5	91060380	rs12186662	A	G	-0.1134	0.0254	8.30692e-06	3437	CD4 regulatory T cell %CD4+ T cell || id:ebi-a-GCST90001478	TRUE	88	19.9324
6	163332632	rs77142596	C	T	-0.307	0.06687	4.57804e-06	3437	CD4 regulatory T cell %CD4+ T cell || id:ebi-a-GCST90001478	TRUE	88	21.0773
6	32481949	rs2187822	A	C	-0.1531	0.03337	4.65704e-06	3437	CD4 regulatory T cell %CD4+ T cell || id:ebi-a-GCST90001478	TRUE	88	21.0493
7	148452051	rs191172032	G	A	0.3869	0.0825	2.83302e-06	3437	CD4 regulatory T cell %CD4+ T cell || id:ebi-a-GCST90001478	TRUE	88	21.9933
7	37366767	rs77615103	C	A	0.1876	0.03743	5.62199e-07	3437	CD4 regulatory T cell %CD4+ T cell || id:ebi-a-GCST90001478	TRUE	88	25.1204
8	10911243	rs138899232	G	T	0.1934	0.04306	7.26708e-06	3437	CD4 regulatory T cell %CD4+ T cell || id:ebi-a-GCST90001478	TRUE	88	20.1727
10	6092906	rs1571025	A	G	0.2422	0.0339	1.10892e-12	3437	CD4 regulatory T cell %CD4+ T cell || id:ebi-a-GCST90001478	TRUE	88	51.0445
10	6036116	rs6602392	C	A	0.2173	0.03926	3.33703e-08	3437	CD4 regulatory T cell %CD4+ T cell || id:ebi-a-GCST90001478	TRUE	88	30.6351
11	128304886	rs73018933	G	A	-0.1478	0.03295	7.56206e-06	3437	CD4 regulatory T cell %CD4+ T cell || id:ebi-a-GCST90001478	TRUE	88	20.1205
12	23348076	rs77071786	G	C	-0.2858	0.05432	1.51901e-07	3437	CD4 regulatory T cell %CD4+ T cell || id:ebi-a-GCST90001478	TRUE	88	27.6825
14	56068551	rs149595513	C	T	1.04	0.227	4.78597e-06	3437	CD4 regulatory T cell %CD4+ T cell || id:ebi-a-GCST90001478	TRUE	88	20.9901
14	24565889	rs146090095	A	T	-0.2227	0.04891	5.48302e-06	3437	CD4 regulatory T cell %CD4+ T cell || id:ebi-a-GCST90001478	TRUE	88	20.7322
16	84393515	rs79028902	C	T	-0.1713	0.03867	9.77192e-06	3437	CD4 regulatory T cell %CD4+ T cell || id:ebi-a-GCST90001478	TRUE	88	19.623
17	31856369	rs72821912	C	T	0.2845	0.06114	3.38197e-06	3437	CD4 regulatory T cell %CD4+ T cell || id:ebi-a-GCST90001478	TRUE	88	21.6528
19	47164069	rs2909902	T	A	-0.1357	0.02779	1.08101e-06	3437	CD4 regulatory T cell %CD4+ T cell || id:ebi-a-GCST90001478	TRUE	88	23.8442
20	40942016	rs6016476	A	G	0.1213	0.02643	4.56604e-06	3437	CD4 regulatory T cell %CD4+ T cell || id:ebi-a-GCST90001478	TRUE	88	21.0633
3	144439269	rs79327855	C	T	-1.849	0.3895	2.14798e-06	3437	CD4 regulatory T cell %T cell || id:ebi-a-GCST90001479	TRUE	89	22.5351
5	153623058	rs76239041	G	A	0.3211	0.06468	7.21805e-07	3437	CD4 regulatory T cell %T cell || id:ebi-a-GCST90001479	TRUE	89	24.6457
6	12155666	rs219948	G	A	0.1335	0.02947	6.10506e-06	3437	CD4 regulatory T cell %T cell || id:ebi-a-GCST90001479	TRUE	89	20.5212
6	29934550	rs2975007	G	T	-0.1628	0.0337	1.42099e-06	3437	CD4 regulatory T cell %T cell || id:ebi-a-GCST90001479	TRUE	89	23.3372
6	164176655	rs971864	C	T	0.1181	0.02572	4.56499e-06	3437	CD4 regulatory T cell %T cell || id:ebi-a-GCST90001479	TRUE	89	21.0842
7	81478816	rs115707165	C	T	-1.047	0.2348	8.49298e-06	3437	CD4 regulatory T cell %T cell || id:ebi-a-GCST90001479	TRUE	89	19.8837
8	34702503	rs28445004	T	C	0.46	0.1039	9.87302e-06	3437	CD4 regulatory T cell %T cell || id:ebi-a-GCST90001479	TRUE	89	19.6013
10	6036116	rs6602392	C	A	0.1917	0.04025	1.992e-06	3437	CD4 regulatory T cell %T cell || id:ebi-a-GCST90001479	TRUE	89	22.6836
10	6092906	rs1571025	A	G	0.2054	0.03486	4.16898e-09	3437	CD4 regulatory T cell %T cell || id:ebi-a-GCST90001479	TRUE	89	34.7173
11	30547096	rs509240	A	G	0.1334	0.02964	6.97606e-06	3437	CD4 regulatory T cell %T cell || id:ebi-a-GCST90001479	TRUE	89	20.2561
11	128291247	rs61907712	C	G	-0.1567	0.03501	7.89005e-06	3437	CD4 regulatory T cell %T cell || id:ebi-a-GCST90001479	TRUE	89	20.0334
12	23438727	rs139191636	G	A	-0.2479	0.05372	4.05798e-06	3437	CD4 regulatory T cell %T cell || id:ebi-a-GCST90001479	TRUE	89	21.2952
14	24565889	rs146090095	A	T	-0.2506	0.04997	5.53796e-07	3437	CD4 regulatory T cell %T cell || id:ebi-a-GCST90001479	TRUE	89	25.1503
14	72689027	rs2526941	T	C	0.323	0.06915	3.10599e-06	3437	CD4 regulatory T cell %T cell || id:ebi-a-GCST90001479	TRUE	89	21.8183
17	35448694	rs11869223	C	G	-0.1191	0.02574	3.88597e-06	3437	CD4 regulatory T cell %T cell || id:ebi-a-GCST90001479	TRUE	89	21.4095
17	5737551	rs62055610	C	T	0.122	0.02741	8.88894e-06	3437	CD4 regulatory T cell %T cell || id:ebi-a-GCST90001479	TRUE	89	19.8108
[truncated: 16,707 more rows]

## Sheet: SDC 2
ESM_2: Detailed information of instrumental variables used in MR analyses about immune cells on frozen shoulder.
exposure	SNP	chr.exposure	pos.exposure	effect_allele.exposure	other_allele.exposure	eaf.exposure	pval.exposure	se.exposure	mr_keep.exposure	beta.outcome	se.outcome	pval.outcome	eaf.outcome	remove	palindromic	ambiguous	id.exposure2	factors	F	R2	mr_keep
Terminally Differentiated CD4-CD8- T cell %T cell || id:ebi-a-GCST90001574	rs10003087	4	172016733	G	T	0.3764	1.844e-06	0.02658	TRUE	-0.00485973	0.0141333	0.74	0.405623	FALSE	FALSE	FALSE	ebi-a-GCST90001574	184	22.8296	0.0075717	TRUE
Terminally Differentiated CD4-CD8- T cell %T cell || id:ebi-a-GCST90001574	rs10876180	12	51442832	T	C	0.6315	4.82903e-06	0.02662	TRUE	-0.00370033	0.013922	0.78	0.540804	FALSE	FALSE	FALSE	ebi-a-GCST90001574	184	20.9697	0.00691589	TRUE
Terminally Differentiated CD4-CD8- T cell %T cell || id:ebi-a-GCST90001574	rs10920583	1	190130286	A	G	0.4943	7.13493e-06	0.02554	TRUE	0.0102625	0.0139419	0.47	0.485416	FALSE	FALSE	FALSE	ebi-a-GCST90001574	184	20.2042	0.00658866	TRUE
Terminally Differentiated CD4-CD8- T cell %T cell || id:ebi-a-GCST90001574	rs111983490	6	32237547	A	G	0.2107	3.73904e-09	0.03665	TRUE	-0.0507893	0.0329225	0.13	0.046633	FALSE	FALSE	FALSE	ebi-a-GCST90001574	184	34.9276	0.0156046	TRUE
Terminally Differentiated CD4-CD8- T cell %T cell || id:ebi-a-GCST90001574	rs114892491	1	156952097	T	C	0.042	4.13304e-06	0.06257	TRUE	0.0584278	0.066435	0.36	0.011486	FALSE	FALSE	FALSE	ebi-a-GCST90001574	184	21.2745	0.00670251	TRUE
Terminally Differentiated CD4-CD8- T cell %T cell || id:ebi-a-GCST90001574	rs116088408	12	27479866	T	A	0.0083	2.32702e-06	0.1382	TRUE	0.0473244	0.0538161	0.39	0.016886	FALSE	TRUE	FALSE	ebi-a-GCST90001574	184	22.3876	0.007039	TRUE
Terminally Differentiated CD4-CD8- T cell %T cell || id:ebi-a-GCST90001574	rs11669637	19	12579412	T	G	0.1263	4.95097e-06	0.03821	TRUE	0.0122518	0.0186234	0.51	0.167682	FALSE	FALSE	FALSE	ebi-a-GCST90001574	184	20.9281	0.00674339	TRUE
Terminally Differentiated CD4-CD8- T cell %T cell || id:ebi-a-GCST90001574	rs117481225	7	147274839	C	T	0.0019	9.62809e-06	0.2999	TRUE	-0.0547512	0.0695934	0.44	0.010203	FALSE	FALSE	FALSE	ebi-a-GCST90001574	184	19.638	0.00669896	TRUE
Terminally Differentiated CD4-CD8- T cell %T cell || id:ebi-a-GCST90001574	rs141942432	7	2204154	T	C	NA	2.28702e-06	1.797	TRUE	-0.122165	0.101068	0.24	0.005083	FALSE	FALSE	FALSE	ebi-a-GCST90001574	184	22.4108	NA	TRUE
Terminally Differentiated CD4-CD8- T cell %T cell || id:ebi-a-GCST90001574	rs142421834	5	53619782	G	A	0.0128	7.90606e-06	0.1102	TRUE	-0.05103	0.0569691	0.37	0.015746	FALSE	FALSE	FALSE	ebi-a-GCST90001574	184	20.0139	0.00614241	TRUE
Terminally Differentiated CD4-CD8- T cell %T cell || id:ebi-a-GCST90001574	rs146907982	9	117469236	A	G	0.0584	8.72891e-06	0.05526	TRUE	0.0361165	0.0277046	0.19	0.070453	FALSE	FALSE	FALSE	ebi-a-GCST90001574	184	19.8336	0.00666089	TRUE
Terminally Differentiated CD4-CD8- T cell %T cell || id:ebi-a-GCST90001574	rs147717252	7	27527416	A	T	0.0023	5.09003e-06	0.2581	TRUE	-0.0140357	0.0728006	0.83	0.009467	FALSE	TRUE	FALSE	ebi-a-GCST90001574	184	20.8666	0.00637948	TRUE
Terminally Differentiated CD4-CD8- T cell %T cell || id:ebi-a-GCST90001574	rs17692789	7	123001314	A	C	0.0182	5.01996e-06	0.09356	TRUE	-0.0438694	0.0328325	0.18	0.047255	FALSE	FALSE	FALSE	ebi-a-GCST90001574	184	20.8977	0.00653737	TRUE
Terminally Differentiated CD4-CD8- T cell %T cell || id:ebi-a-GCST90001574	rs28584364	6	32544271	T	C	0.6185	1.43301e-09	0.05137	TRUE	0.0141934	0.0137819	0.3	0.493474	FALSE	FALSE	FALSE	ebi-a-GCST90001574	184	36.8411	0.0458793	TRUE
Terminally Differentiated CD4-CD8- T cell %T cell || id:ebi-a-GCST90001574	rs35706962	11	106531971	T	C	0.0114	5.55495e-06	0.1226	TRUE	0.0135584	0.0281885	0.61	0.072081	FALSE	FALSE	FALSE	ebi-a-GCST90001574	184	20.7151	0.00701817	TRUE
Terminally Differentiated CD4-CD8- T cell %T cell || id:ebi-a-GCST90001574	rs36060603	3	78588211	G	A	0.5201	5.11399e-07	0.02573	TRUE	-0.00225143	0.0140163	0.89	0.432439	FALSE	FALSE	FALSE	ebi-a-GCST90001574	184	25.2923	0.00835865	TRUE
Terminally Differentiated CD4-CD8- T cell %T cell || id:ebi-a-GCST90001574	rs57305384	1	228867138	C	G	0.1142	4.73097e-07	0.04021	TRUE	0.0186674	0.0273734	0.5	0.070273	FALSE	TRUE	FALSE	ebi-a-GCST90001574	184	25.4622	0.00832906	TRUE
Terminally Differentiated CD4-CD8- T cell %T cell || id:ebi-a-GCST90001574	rs6729180	2	38693479	T	C	0.3844	1.77501e-14	0.02624	TRUE	-0.000194333	0.0166136	1	0.227176	FALSE	FALSE	FALSE	ebi-a-GCST90001574	184	59.2618	0.0193114	TRUE
Terminally Differentiated CD4-CD8- T cell %T cell || id:ebi-a-GCST90001574	rs6751481	2	38670668	C	T	0.4704	2.36499e-06	0.02575	TRUE	0.00717481	0.0140469	0.59	0.519256	FALSE	FALSE	FALSE	ebi-a-GCST90001574	184	22.3371	0.00737949	TRUE
Terminally Differentiated CD4-CD8- T cell %T cell || id:ebi-a-GCST90001574	rs6755452	2	86807953	G	T	0.1886	4.74602e-09	0.03241	TRUE	-0.0208892	0.0161599	0.19	0.253678	FALSE	FALSE	FALSE	ebi-a-GCST90001574	184	34.4762	0.0110837	TRUE
Terminally Differentiated CD4-CD8- T cell %T cell || id:ebi-a-GCST90001574	rs7530076	1	195856146	A	G	0.9748	1.74e-06	0.08361	TRUE	-0.00106435	0.0409507	0.95	0.97039	FALSE	FALSE	FALSE	ebi-a-GCST90001574	184	22.945	0.00788045	TRUE
Terminally Differentiated CD4-CD8- T cell %T cell || id:ebi-a-GCST90001574	rs76673582	5	150317380	T	C	0.0681	3.56303e-06	0.05179	TRUE	0.0419219	0.0277513	0.13	0.068228	FALSE	FALSE	FALSE	ebi-a-GCST90001574	184	21.5465	0.00733526	TRUE
Terminally Differentiated CD4-CD8- T cell %T cell || id:ebi-a-GCST90001574	rs78513507	5	99132427	T	C	0.0285	7.26307e-06	0.07706	TRUE	0.0175057	0.0378204	0.64	0.036159	FALSE	FALSE	FALSE	ebi-a-GCST90001574	184	20.1835	0.006637	TRUE
Terminally Differentiated CD4-CD8- T cell %T cell || id:ebi-a-GCST90001574	rs78911530	2	67316192	A	G	0.0053	4.79999e-06	0.1732	TRUE	-0.0297613	0.0372027	0.41	0.037067	FALSE	FALSE	FALSE	ebi-a-GCST90001574	184	20.9787	0.00663549	TRUE
Terminally Differentiated CD4-CD8- T cell %T cell || id:ebi-a-GCST90001574	rs9266797	6	31395733	T	C	0.4581	1.575e-06	0.03118	TRUE	0.017821	0.0160769	0.27	0.252588	FALSE	FALSE	FALSE	ebi-a-GCST90001574	184	23.1436	0.011171	TRUE
Terminally Differentiated CD4-CD8- T cell %T cell || id:ebi-a-GCST90001574	rs9660907	1	244876564	C	T	0.0629	7.18903e-07	0.05184	TRUE	0.0439771	0.0332783	0.18	0.048125	FALSE	FALSE	FALSE	ebi-a-GCST90001574	184	24.654	0.00781059	TRUE
Terminally Differentiated CD4-CD8- T cell Absolute Count || id:ebi-a-GCST90001572	rs10003087	4	172016733	G	T	0.3766	9.59003e-07	0.0263	TRUE	-0.00485973	0.0141333	0.74	0.405623	FALSE	FALSE	FALSE	ebi-a-GCST90001572	182	24.0958	0.00782582	TRUE
Terminally Differentiated CD4-CD8- T cell Absolute Count || id:ebi-a-GCST90001572	rs10422969	19	29605801	A	G	0.1237	5.91494e-06	0.03839	TRUE	-0.0146238	0.0260198	0.59	0.076996	FALSE	FALSE	FALSE	ebi-a-GCST90001572	182	20.5902	0.00657883	TRUE
Terminally Differentiated CD4-CD8- T cell Absolute Count || id:ebi-a-GCST90001572	rs117257206	8	119868724	A	G	0.0513	5.91003e-06	0.05771	TRUE	-0.0233199	0.0262826	0.39	0.077079	FALSE	FALSE	FALSE	ebi-a-GCST90001572	182	20.5796	0.00667138	TRUE
Terminally Differentiated CD4-CD8- T cell Absolute Count || id:ebi-a-GCST90001572	rs141942432	7	2204154	T	C	NA	3.17198e-06	1.773	TRUE	-0.122165	0.101068	0.24	0.005083	FALSE	FALSE	FALSE	ebi-a-GCST90001572	182	21.7936	NA	TRUE
Terminally Differentiated CD4-CD8- T cell Absolute Count || id:ebi-a-GCST90001572	rs17775026	16	26210298	A	G	0.3866	2.19498e-06	0.0258	TRUE	0.00756207	0.0146827	0.6	0.338481	FALSE	FALSE	FALSE	ebi-a-GCST90001572	182	22.4705	0.00709396	TRUE
Terminally Differentiated CD4-CD8- T cell Absolute Count || id:ebi-a-GCST90001572	rs1891587	1	190108683	T	C	0.458	1.539e-06	0.02543	TRUE	0.00816166	0.013891	0.56	0.495338	FALSE	FALSE	FALSE	ebi-a-GCST90001572	182	23.167	0.00743802	TRUE
Terminally Differentiated CD4-CD8- T cell Absolute Count || id:ebi-a-GCST90001572	rs2442720	6	31352500	T	A	0.3775	1.05099e-07	0.03098	TRUE	-0.0181329	0.0140788	0.2	0.45732	FALSE	TRUE	TRUE	ebi-a-GCST90001572	182	28.4008	0.0128109	FALSE
Terminally Differentiated CD4-CD8- T cell Absolute Count || id:ebi-a-GCST90001572	rs36060603	3	78588211	G	A	0.5203	1.86698e-06	0.0255	TRUE	-0.00225143	0.0140163	0.89	0.432439	FALSE	FALSE	FALSE	ebi-a-GCST90001572	182	22.8147	0.00740539	TRUE
Terminally Differentiated CD4-CD8- T cell Absolute Count || id:ebi-a-GCST90001572	rs4497244	1	198028823	A	G	0.0034	4.492e-06	0.2104	TRUE	0.0441065	0.0485621	0.37	0.021129	FALSE	FALSE	FALSE	ebi-a-GCST90001572	182	21.1145	0.00633436	TRUE
Terminally Differentiated CD4-CD8- T cell Absolute Count || id:ebi-a-GCST90001572	rs6431734	2	15734083	A	C	0.7922	7.92301e-06	0.03141	TRUE	0.01076	0.0149095	0.45	0.68114	FALSE	FALSE	FALSE	ebi-a-GCST90001572	182	20.0086	0.00649925	TRUE
Terminally Differentiated CD4-CD8- T cell Absolute Count || id:ebi-a-GCST90001572	rs6729180	2	38693479	T	C	0.3848	8.39267e-14	0.026	TRUE	-0.000194333	0.0166136	1	0.227176	FALSE	FALSE	FALSE	ebi-a-GCST90001572	182	56.1347	0.0179663	TRUE
Terminally Differentiated CD4-CD8- T cell Absolute Count || id:ebi-a-GCST90001572	rs6751481	2	38670668	C	T	0.4694	6.71599e-06	0.02551	TRUE	0.00717481	0.0140469	0.59	0.519256	FALSE	FALSE	FALSE	ebi-a-GCST90001572	182	20.3224	0.00658773	TRUE
Terminally Differentiated CD4-CD8- T cell Absolute Count || id:ebi-a-GCST90001572	rs6755452	2	86807953	G	T	0.1895	2.939e-07	0.03214	TRUE	-0.0208892	0.0161599	0.19	0.253678	FALSE	FALSE	FALSE	ebi-a-GCST90001572	182	26.3878	0.0083731	TRUE
Terminally Differentiated CD4-CD8- T cell Absolute Count || id:ebi-a-GCST90001572	rs72731805	4	146479778	A	T	0.0368	9.62897e-06	0.06653	TRUE	0.0475821	0.0341232	0.16	0.043491	FALSE	TRUE	FALSE	ebi-a-GCST90001572	182	19.6345	0.00616097	TRUE
Terminally Differentiated CD4-CD8- T cell Absolute Count || id:ebi-a-GCST90001572	rs75865132	7	27585993	C	T	0.0024	8.77304e-06	0.2566	TRUE	0.0278502	0.0758388	0.73	0.008771	FALSE	FALSE	FALSE	ebi-a-GCST90001572	182	19.8417	0.0062559	TRUE
Terminally Differentiated CD4-CD8- T cell Absolute Count || id:ebi-a-GCST90001572	rs7744522	6	11109460	G	A	0.5859	6.11998e-06	0.02501	TRUE	-0.0147764	0.0151781	0.33	0.699032	FALSE	FALSE	FALSE	ebi-a-GCST90001572	182	20.5226	0.006229	TRUE
Terminally Differentiated CD4-CD8- T cell Absolute Count || id:ebi-a-GCST90001572	rs78513507	5	99132427	T	C	0.0286	6.57597e-06	0.07624	TRUE	0.0175057	0.0378204	0.64	0.036159	FALSE	FALSE	FALSE	ebi-a-GCST90001572	182	20.3824	0.00658288	TRUE
Terminally Differentiated CD4-CD8- T cell Absolute Count || id:ebi-a-GCST90001572	rs9461666	6	31239986	G	T	0.1133	5.696e-06	0.04937	TRUE	-0.00282978	0.0478239	0.98	0.021545	FALSE	FALSE	FALSE	ebi-a-GCST90001572	182	20.6595	0.0101177	TRUE
Terminally Differentiated CD4-CD8- T cell Absolute Count || id:ebi-a-GCST90001572	rs9660907	1	244876564	C	T	0.0632	6.30406e-06	0.05137	TRUE	0.0439771	0.0332783	0.18	0.048125	FALSE	FALSE	FALSE	ebi-a-GCST90001572	182	20.4493	0.00638988	TRUE
CD25 on CD45RA- CD4 not regulatory T cell || id:ebi-a-GCST90001933	rs1000411	20	41005976	T	C	0.2729	4.96295e-06	0.02931	TRUE	0.0152153	0.0174353	0.38	0.197678	FALSE	FALSE	FALSE	ebi-a-GCST90001933	543	20.9327	0.0071365	TRUE
CD25 on CD45RA- CD4 not regulatory T cell || id:ebi-a-GCST90001933	rs10509573	10	89429464	C	T	0.262	7.71596e-06	0.02914	TRUE	0.0185087	0.0172754	0.27	0.206292	FALSE	FALSE	FALSE	ebi-a-GCST90001933	543	20.0559	0.0065858	TRUE
CD25 on CD45RA- CD4 not regulatory T cell || id:ebi-a-GCST90001933	rs116928928	11	32009049	C	T	0.0409	4.52304e-07	0.06563	TRUE	-0.0667188	0.0642882	0.3	0.011798	FALSE	FALSE	FALSE	ebi-a-GCST90001933	543	25.5592	0.00863714	TRUE
CD25 on CD45RA- CD4 not regulatory T cell || id:ebi-a-GCST90001933	rs118110714	12	15907991	A	G	0.0031	9.21595e-07	0.2272	TRUE	0.0355056	0.0418845	0.41	0.028254	FALSE	FALSE	FALSE	ebi-a-GCST90001933	543	24.1707	0.00771169	TRUE
CD25 on CD45RA- CD4 not regulatory T cell || id:ebi-a-GCST90001933	rs139194198	13	82347745	G	A	0.013	9.45301e-06	0.1123	TRUE	0.0415988	0.0481848	0.38	0.023296	FALSE	FALSE	FALSE	ebi-a-GCST90001933	543	19.6731	0.00636683	TRUE
CD25 on CD45RA- CD4 not regulatory T cell || id:ebi-a-GCST90001933	rs139210967	1	157317151	G	A	0.0004	5.82895e-06	0.5674	TRUE	-0.0371008	0.0534659	0.5	0.018089	FALSE	FALSE	FALSE	ebi-a-GCST90001933	543	20.6117	0.0053065	TRUE
CD25 on CD45RA- CD4 not regulatory T cell || id:ebi-a-GCST90001933	rs143987752	2	33362288	C	T	0.0198	8.45006e-06	0.09185	TRUE	0.0895409	0.0736871	0.23	0.009142	FALSE	FALSE	FALSE	ebi-a-GCST90001933	543	19.8964	0.00651541	TRUE
CD25 on CD45RA- CD4 not regulatory T cell || id:ebi-a-GCST90001933	rs149326960	3	20971089	G	T	0.0201	5.52904e-06	0.09138	TRUE	-0.0373552	0.0470825	0.44	0.024041	FALSE	FALSE	FALSE	ebi-a-GCST90001933	543	20.7146	0.00681374	TRUE
CD25 on CD45RA- CD4 not regulatory T cell || id:ebi-a-GCST90001933	rs16884012	5	10034107	T	C	0.0013	3.40997e-06	0.3446	TRUE	-0.0893372	0.061408	0.15	0.013795	FALSE	FALSE	FALSE	ebi-a-GCST90001933	543	21.639	0.0066723	TRUE
CD25 on CD45RA- CD4 not regulatory T cell || id:ebi-a-GCST90001933	rs175717	14	75519261	T	A	0.7202	2.36401e-06	0.02806	TRUE	0.0035167	0.0164078	0.84	0.764763	FALSE	TRUE	FALSE	ebi-a-GCST90001933	543	22.3649	0.00709697	TRUE
CD25 on CD45RA- CD4 not regulatory T cell || id:ebi-a-GCST90001933	rs181516190	7	35225119	A	T	0.0223	8.29908e-09	0.08646	TRUE	-0.0943943	0.0694438	0.18	0.010776	FALSE	TRUE	FALSE	ebi-a-GCST90001933	543	33.3765	0.0108796	TRUE
CD25 on CD45RA- CD4 not regulatory T cell || id:ebi-a-GCST90001933	rs35894198	2	9221707	A	G	0.1259	2.60699e-06	0.0384	TRUE	0.0280569	0.0200638	0.15	0.143605	FALSE	FALSE	FALSE	ebi-a-GCST90001933	543	22.1684	0.00719472	TRUE
CD25 on CD45RA- CD4 not regulatory T cell || id:ebi-a-GCST90001933	rs4075635	11	28490096	G	A	0.4515	6.41505e-06	0.02558	TRUE	0.00116572	0.0157894	0.93	0.263867	FALSE	FALSE	FALSE	ebi-a-GCST90001933	543	20.4228	0.00661881	TRUE
CD25 on CD45RA- CD4 not regulatory T cell || id:ebi-a-GCST90001933	rs4080481	22	37509278	A	C	0.3738	5.76196e-07	0.02647	TRUE	-0.0157945	0.0155859	0.31	0.277758	FALSE	FALSE	FALSE	ebi-a-GCST90001933	543	25.0945	0.00823132	TRUE
CD25 on CD45RA- CD4 not regulatory T cell || id:ebi-a-GCST90001933	rs4669451	2	9758043	C	T	0.7378	1.378e-06	0.02887	TRUE	-0.0323815	0.01609	0.042	0.747374	FALSE	FALSE	FALSE	ebi-a-GCST90001933	543	23.3818	0.00754001	TRUE
CD25 on CD45RA- CD4 not regulatory T cell || id:ebi-a-GCST90001933	rs61839660	10	6052734	T	C	0.0544	6.69576e-28	0.05534	TRUE	-0.0301634	0.0232823	0.19	0.098611	FALSE	FALSE	FALSE	ebi-a-GCST90001933	543	122.02	0.0384455	TRUE
CD25 on CD45RA- CD4 not regulatory T cell || id:ebi-a-GCST90001933	rs62626343	10	6086411	G	C	0.2132	7.95591e-06	0.03097	TRUE	0.0103456	0.0224445	0.64	0.110767	FALSE	TRUE	FALSE	ebi-a-GCST90001933	543	19.9994	0.00643548	TRUE
CD25 on CD45RA- CD4 not regulatory T cell || id:ebi-a-GCST90001933	rs67403544	4	21651964	A	G	0.0167	2.474e-06	0.09804	TRUE	0.0178738	0.0355026	0.63	0.042663	FALSE	FALSE	FALSE	ebi-a-GCST90001933	543	22.2641	0.00702819	TRUE
CD25 on CD45RA- CD4 not regulatory T cell || id:ebi-a-GCST90001933	rs7406899	17	41610252	G	A	0.8771	6.49606e-07	0.03913	TRUE	0.00809386	0.0344778	0.82	0.957523	FALSE	FALSE	FALSE	ebi-a-GCST90001933	543	24.8342	0.00819785	TRUE
CD25 on CD45RA- CD4 not regulatory T cell || id:ebi-a-GCST90001933	rs74553250	17	41907272	T	C	0.1134	6.42096e-07	0.04055	TRUE	-0.0133873	0.0450509	0.79	0.026657	FALSE	FALSE	FALSE	ebi-a-GCST90001933	543	24.8891	0.00822929	TRUE
CD25 on CD45RA- CD4 not regulatory T cell || id:ebi-a-GCST90001933	rs80026829	7	8579106	A	G	0.0029	8.78901e-06	0.2281	TRUE	0.0524172	0.0383691	0.17	0.033942	FALSE	FALSE	FALSE	ebi-a-GCST90001933	543	19.8007	0.00595798	TRUE
CD25 on CD45RA- CD4 not regulatory T cell || id:ebi-a-GCST90001933	rs9480540	6	150699938	G	A	0.0047	9.71404e-06	0.1834	TRUE	-0.0486076	0.0252135	0.057	0.082852	FALSE	FALSE	FALSE	ebi-a-GCST90001933	543	19.6316	0.00617782	TRUE
CD33dim HLA DR+ CD11b+ Absolute Count || id:ebi-a-GCST90001525	rs10011663	4	189416926	G	A	0.2411	1.29799e-06	0.03783	TRUE	0.00362063	0.014564	0.82	0.351331	FALSE	FALSE	FALSE	ebi-a-GCST90001525	135	23.5801	0.012349	TRUE
CD33dim HLA DR+ CD11b+ Absolute Count || id:ebi-a-GCST90001525	rs10025005	4	180367434	T	G	0.7764	5.85706e-07	0.03857	TRUE	0.0189268	0.0200122	0.35	0.856479	FALSE	FALSE	FALSE	ebi-a-GCST90001525	135	25.1428	0.0129867	TRUE
CD33dim HLA DR+ CD11b+ Absolute Count || id:ebi-a-GCST90001525	rs11594395	10	2775806	G	C	0.024	3.94403e-06	0.1111	TRUE	0.0263505	0.0398261	0.5	0.031354	FALSE	TRUE	FALSE	ebi-a-GCST90001525	135	21.4042	0.0123771	TRUE
CD33dim HLA DR+ CD11b+ Absolute Count || id:ebi-a-GCST90001525	rs11631677	15	86104574	T	C	0.5509	8.79205e-07	0.03297	TRUE	0.0196708	0.0146422	0.18	0.648067	FALSE	FALSE	FALSE	ebi-a-GCST90001525	135	24.3521	0.0130985	TRUE
CD33dim HLA DR+ CD11b+ Absolute Count || id:ebi-a-GCST90001525	rs11709025	3	177721578	T	C	0.3149	8.7791e-06	0.03464	TRUE	-0.0110762	0.0153158	0.49	0.292948	FALSE	FALSE	FALSE	ebi-a-GCST90001525	135	19.8673	0.0102861	TRUE
CD33dim HLA DR+ CD11b+ Absolute Count || id:ebi-a-GCST90001525	rs1201940	20	60706449	C	T	0.5073	5.33003e-06	0.03248	TRUE	-0.00185452	0.0139098	0.9	0.528457	FALSE	FALSE	FALSE	ebi-a-GCST90001525	135	20.8473	0.0109941	TRUE
CD33dim HLA DR+ CD11b+ Absolute Count || id:ebi-a-GCST90001525	rs141080550	13	110635598	A	G	0.0307	3.40997e-07	0.09273	TRUE	0.0366776	0.0451835	0.41	0.026102	FALSE	FALSE	FALSE	ebi-a-GCST90001525	135	26.1948	0.0134055	TRUE
CD33dim HLA DR+ CD11b+ Absolute Count || id:ebi-a-GCST90001525	rs143383466	3	196341195	T	C	0.0043	3.90499e-06	0.2466	TRUE	0.0201909	0.0419183	0.63	0.029299	FALSE	FALSE	FALSE	ebi-a-GCST90001525	135	21.446	0.0111676	TRUE
CD33dim HLA DR+ CD11b+ Absolute Count || id:ebi-a-GCST90001525	rs144894656	9	115459989	C	A	0.0094	3.77998e-06	0.1667	TRUE	-0.0344512	0.0567123	0.53	0.015226	FALSE	FALSE	FALSE	ebi-a-GCST90001525	135	21.4913	0.0111222	TRUE
CD33dim HLA DR+ CD11b+ Absolute Count || id:ebi-a-GCST90001525	rs145231100	18	35561926	A	G	0.0137	1.28399e-06	0.1354	TRUE	0.0359633	0.0649049	0.6	0.012574	FALSE	FALSE	FALSE	ebi-a-GCST90001525	135	23.6093	0.0116971	TRUE
CD33dim HLA DR+ CD11b+ Absolute Count || id:ebi-a-GCST90001525	rs17721845	6	148913582	T	C	0.2511	7.67892e-07	0.03754	TRUE	0.00234299	0.0159802	0.89	0.254159	FALSE	FALSE	FALSE	ebi-a-GCST90001525	135	24.602	0.0130395	TRUE
CD33dim HLA DR+ CD11b+ Absolute Count || id:ebi-a-GCST90001525	rs1801274	1	161509955	G	A	0.3334	8.34065e-14	0.03479	TRUE	0.00939258	0.0139349	0.47	0.531883	FALSE	FALSE	FALSE	ebi-a-GCST90001525	135	56.5846	0.0304417	TRUE
CD33dim HLA DR+ CD11b+ Absolute Count || id:ebi-a-GCST90001525	rs2868992	2	56005420	G	T	0.1502	7.14299e-06	0.04553	TRUE	0.021927	0.0162721	0.18	0.242927	FALSE	FALSE	FALSE	ebi-a-GCST90001525	135	20.2727	0.0107281	TRUE
CD33dim HLA DR+ CD11b+ Absolute Count || id:ebi-a-GCST90001525	rs4606283	1	227393316	T	C	0.7274	4.71205e-06	0.03672	TRUE	-0.0143879	0.0152442	0.32	0.704941	FALSE	FALSE	FALSE	ebi-a-GCST90001525	135	21.0819	0.0112731	TRUE
CD33dim HLA DR+ CD11b+ Absolute Count || id:ebi-a-GCST90001525	rs58051708	17	75002859	G	A	0.0102	6.12393e-06	0.159	TRUE	-0.0728696	0.0786605	0.36	0.007872	FALSE	FALSE	FALSE	ebi-a-GCST90001525	135	20.5625	0.0104966	TRUE
CD33dim HLA DR+ CD11b+ Absolute Count || id:ebi-a-GCST90001525	rs62146115	2	94791216	G	A	0.0753	5.16297e-06	0.06259	TRUE	-0.0246338	0.0333088	0.45	0.049398	FALSE	FALSE	FALSE	ebi-a-GCST90001525	135	20.8942	0.0113989	TRUE
CD33dim HLA DR+ CD11b+ Absolute Count || id:ebi-a-GCST90001525	rs62362950	5	83708091	T	C	0.0597	6.87005e-07	0.0679	TRUE	0.0373973	0.0247124	0.13	0.086911	FALSE	FALSE	FALSE	ebi-a-GCST90001525	135	24.8236	0.0128492	TRUE
CD33dim HLA DR+ CD11b+ Absolute Count || id:ebi-a-GCST90001525	rs71596080	4	81755083	C	T	0.0826	1.12001e-06	0.0584	TRUE	-0.00980083	0.0261973	0.71	0.076819	FALSE	FALSE	FALSE	ebi-a-GCST90001525	135	23.8659	0.0123359	TRUE
CD33dim HLA DR+ CD11b+ Absolute Count || id:ebi-a-GCST90001525	rs73716755	7	116667959	C	G	0.0455	1.67598e-06	0.078	TRUE	-0.0381665	0.0336129	0.27	0.045118	FALSE	TRUE	FALSE	ebi-a-GCST90001525	135	23.0893	0.0122016	TRUE
CD33dim HLA DR+ CD11b+ Absolute Count || id:ebi-a-GCST90001525	rs74638799	12	11499135	G	A	0.0797	3.81303e-06	0.05971	TRUE	-0.0135276	0.0256594	0.6	0.084943	FALSE	FALSE	FALSE	ebi-a-GCST90001525	135	21.4901	0.0112396	TRUE
CD33dim HLA DR+ CD11b+ Absolute Count || id:ebi-a-GCST90001525	rs76640602	22	39341212	A	G	0.0202	3.94503e-07	0.1154	TRUE	-3.19136e-05	0.0530658	0.99	0.018074	FALSE	FALSE	FALSE	ebi-a-GCST90001525	135	25.9182	0.0136626	TRUE
CD33dim HLA DR+ CD11b+ Absolute Count || id:ebi-a-GCST90001525	rs78173101	5	149450974	G	C	0.0167	3.68502e-06	0.1268	TRUE	0.0438991	0.0319928	0.16	0.050668	FALSE	TRUE	FALSE	ebi-a-GCST90001525	135	21.5624	0.0113859	TRUE
CD33dim HLA DR+ CD11b+ Absolute Count || id:ebi-a-GCST90001525	rs9510371	13	22835870	T	C	0.158	2.133e-06	0.04513	TRUE	0.014988	0.0162165	0.36	0.243122	FALSE	FALSE	FALSE	ebi-a-GCST90001525	135	22.6115	0.0122535	TRUE
CD33dim HLA DR+ CD11b+ Absolute Count || id:ebi-a-GCST90001525	rs9524403	13	94288682	C	T	0.0057	2.65601e-06	0.2214	TRUE	-0.0146912	0.0484063	0.77	0.021126	FALSE	FALSE	FALSE	ebi-a-GCST90001525	135	22.1929	0.0123308	TRUE
CD45RA- CD4+ T cell %T cell || id:ebi-a-GCST90001536	rs10013442	4	185003041	A	G	0.0944	8.05805e-06	0.04082	TRUE	0.0293618	0.0256453	0.25	0.083536	FALSE	FALSE	FALSE	ebi-a-GCST90001536	146	19.9885	0.00569461	TRUE
CD45RA- CD4+ T cell %T cell || id:ebi-a-GCST90001536	rs1051488	6	31355134	T	C	0.7693	4.54695e-07	0.03331	TRUE	0.0109077	0.0152533	0.49	0.290701	FALSE	FALSE	FALSE	ebi-a-GCST90001536	146	25.5585	0.010066	TRUE
CD45RA- CD4+ T cell %T cell || id:ebi-a-GCST90001536	rs11201613	10	85412861	A	G	0.0144	4.11604e-06	0.1007	TRUE	0.00959374	0.0437073	0.84	0.025981	FALSE	FALSE	FALSE	ebi-a-GCST90001536	146	21.2863	0.00612705	TRUE
CD45RA- CD4+ T cell %T cell || id:ebi-a-GCST90001536	rs11579717	1	200029993	A	G	0.0044	1.793e-07	0.1786	TRUE	-0.0134958	0.033155	0.66	0.048356	FALSE	FALSE	FALSE	ebi-a-GCST90001536	146	27.3425	0.00764132	TRUE
CD45RA- CD4+ T cell %T cell || id:ebi-a-GCST90001536	rs12448994	16	939381	T	C	0.0925	3.27597e-06	0.04089	TRUE	-0.0123055	0.0180679	0.51	0.180238	FALSE	FALSE	FALSE	ebi-a-GCST90001536	146	21.7048	0.00609268	TRUE
CD45RA- CD4+ T cell %T cell || id:ebi-a-GCST90001536	rs12498745	4	98295617	A	G	0.0006	5.72506e-07	0.4387	TRUE	0.121464	0.0831677	0.14	0.007045	FALSE	FALSE	FALSE	ebi-a-GCST90001536	146	25.1027	0.00579397	TRUE
CD45RA- CD4+ T cell %T cell || id:ebi-a-GCST90001536	rs12712610	2	38670107	G	A	0.2969	7.82492e-10	0.02646	TRUE	-0.00250574	0.0185144	0.92	0.172357	FALSE	FALSE	FALSE	ebi-a-GCST90001536	146	38.0418	0.0111198	TRUE
CD45RA- CD4+ T cell %T cell || id:ebi-a-GCST90001536	rs1380699	2	57679081	G	A	0.2015	1.89701e-06	0.03075	TRUE	0.038816	0.0200266	0.055	0.140161	FALSE	FALSE	FALSE	ebi-a-GCST90001536	146	22.7909	0.00693477	TRUE
CD45RA- CD4+ T cell %T cell || id:ebi-a-GCST90001536	rs138143706	6	13138144	A	G	0.0207	8.03397e-06	0.08345	TRUE	0.152011	0.0597359	0.011	0.014252	FALSE	FALSE	FALSE	ebi-a-GCST90001536	146	19.9893	0.00564373	TRUE
CD45RA- CD4+ T cell %T cell || id:ebi-a-GCST90001536	rs142403852	12	86585366	C	T	0.0077	1.366e-06	0.1433	TRUE	-0.0144232	0.0522065	0.78	0.019005	FALSE	FALSE	FALSE	ebi-a-GCST90001536	146	23.414	0.00734736	TRUE
CD45RA- CD4+ T cell %T cell || id:ebi-a-GCST90001536	rs144196931	7	139548150	A	G	0.0229	4.454e-06	0.08013	TRUE	0.0363825	0.0379209	0.34	0.035093	FALSE	FALSE	FALSE	ebi-a-GCST90001536	146	21.1258	0.00607027	TRUE
CD45RA- CD4+ T cell %T cell || id:ebi-a-GCST90001536	rs1550856	8	116793158	G	A	0.7785	8.58796e-08	0.02912	TRUE	0.0420167	0.0230591	0.069	0.891093	FALSE	FALSE	FALSE	ebi-a-GCST90001536	146	28.7726	0.00841442	TRUE
CD45RA- CD4+ T cell %T cell || id:ebi-a-GCST90001536	rs1581998	1	157566052	G	T	0.3166	5.659e-07	0.02593	TRUE	0.00299446	0.0158473	0.85	0.258793	FALSE	FALSE	FALSE	ebi-a-GCST90001536	146	25.1352	0.00731312	TRUE
CD45RA- CD4+ T cell %T cell || id:ebi-a-GCST90001536	rs1626874	18	69228045	A	G	0.2164	1.639e-06	0.0289	TRUE	-0.0105954	0.0157872	0.5	0.262892	FALSE	FALSE	FALSE	ebi-a-GCST90001536	146	23.0666	0.00653372	TRUE
CD45RA- CD4+ T cell %T cell || id:ebi-a-GCST90001536	rs188628982	11	87254934	T	G	0.0261	9.15503e-06	0.07547	TRUE	0.00858326	0.0522145	0.85	0.018235	FALSE	FALSE	FALSE	ebi-a-GCST90001536	146	19.7387	0.00571547	TRUE
CD45RA- CD4+ T cell %T cell || id:ebi-a-GCST90001536	rs62539662	9	10237013	C	A	0.0117	5.00495e-06	0.1093	TRUE	-0.0619096	0.0353934	0.082	0.040336	FALSE	FALSE	FALSE	ebi-a-GCST90001536	146	20.9099	0.00577693	TRUE
CD45RA- CD4+ T cell %T cell || id:ebi-a-GCST90001536	rs6771179	3	14728091	G	C	0.5601	3.312e-06	0.02405	TRUE	0.00421291	0.0139545	0.77	0.531478	FALSE	TRUE	TRUE	ebi-a-GCST90001536	146	21.6873	0.00618138	FALSE
CD45RA- CD4+ T cell %T cell || id:ebi-a-GCST90001536	rs72795179	2	38704011	A	G	0.4444	5.39299e-06	0.02442	TRUE	-0.0114075	0.0139661	0.4	0.457986	FALSE	FALSE	FALSE	ebi-a-GCST90001536	146	20.7357	0.00610627	TRUE
CD45RA- CD4+ T cell %T cell || id:ebi-a-GCST90001536	rs73196629	21	18027567	G	A	0.0083	1.31801e-06	0.125	TRUE	-0.00436405	0.0325459	0.9	0.047749	FALSE	FALSE	FALSE	ebi-a-GCST90001536	146	23.4798	0.00603954	TRUE
CD45RA- CD4+ T cell %T cell || id:ebi-a-GCST90001536	rs74911099	6	84934794	C	T	0.0048	3.41397e-06	0.1687	TRUE	-0.067825	0.0434304	0.12	0.026467	FALSE	FALSE	FALSE	ebi-a-GCST90001536	146	21.625	0.00587987	TRUE
CD45RA- CD4+ T cell %T cell || id:ebi-a-GCST90001536	rs7675607	4	37883234	G	T	0.6344	4.35702e-06	0.02503	TRUE	0.00375617	0.0140633	0.8	0.564415	FALSE	FALSE	FALSE	ebi-a-GCST90001536	146	21.1828	0.00615608	TRUE
CD45RA- CD4+ T cell %T cell || id:ebi-a-GCST90001536	rs7963505	12	130878988	T	A	0.2235	8.7579e-06	0.02957	TRUE	0.000229413	0.0176533	0.99	0.193231	FALSE	TRUE	FALSE	ebi-a-GCST90001536	146	19.8367	0.00602033	TRUE
CD45RA- CD4+ T cell %T cell || id:ebi-a-GCST90001536	rs9271766	6	32626392	G	A	0.782	9.54289e-08	0.03445	TRUE	0.0504499	0.0180223	0.005	0.818894	FALSE	FALSE	FALSE	ebi-a-GCST90001536	146	28.5891	0.0115684	TRUE
CD45RA- CD4+ T cell %CD4+ T cell || id:ebi-a-GCST90001535	rs10013469	4	185003122	A	G	0.0943	1.894e-06	0.04023	TRUE	0.0283846	0.0255954	0.27	0.083792	FALSE	FALSE	FALSE	ebi-a-GCST90001535	145	22.7773	0.00629692	TRUE
CD45RA- CD4+ T cell %CD4+ T cell || id:ebi-a-GCST90001535	rs10230422	7	16392372	A	G	0.087	6.61302e-06	0.04192	TRUE	-0.0113778	0.0257355	0.67	0.079592	FALSE	FALSE	FALSE	ebi-a-GCST90001535	145	20.3704	0.00568673	TRUE
CD45RA- CD4+ T cell %CD4+ T cell || id:ebi-a-GCST90001535	rs10269315	7	119420348	T	C	0.9931	5.37205e-06	0.1336	TRUE	-0.0608274	0.0504272	0.21	0.978032	FALSE	FALSE	FALSE	ebi-a-GCST90001535	145	20.772	0.00508117	TRUE
CD45RA- CD4+ T cell %CD4+ T cell || id:ebi-a-GCST90001535	rs10432663	2	41728322	C	T	0.1959	3.14398e-06	0.03003	TRUE	-0.0167181	0.0168071	0.32	0.224243	FALSE	FALSE	FALSE	ebi-a-GCST90001535	145	21.7964	0.00619256	TRUE
CD45RA- CD4+ T cell %CD4+ T cell || id:ebi-a-GCST90001535	rs11124653	2	38885025	A	C	0.5909	3.92202e-08	0.02443	TRUE	0.00394876	0.0142497	0.8	0.609409	FALSE	FALSE	FALSE	ebi-a-GCST90001535	145	30.3108	0.00874617	TRUE
CD45RA- CD4+ T cell %CD4+ T cell || id:ebi-a-GCST90001535	rs114825362	1	101060608	C	G	0.0201	4.70197e-06	0.08534	TRUE	0.0180247	0.0745865	0.8	0.009225	FALSE	TRUE	FALSE	ebi-a-GCST90001535	145	21.024	0.00603153	TRUE
CD45RA- CD4+ T cell %CD4+ T cell || id:ebi-a-GCST90001535	rs11579717	1	200029993	A	G	0.0044	8.86993e-10	0.1759	TRUE	-0.0134958	0.033155	0.66	0.048356	FALSE	FALSE	FALSE	ebi-a-GCST90001535	145	37.7676	0.0102381	TRUE
CD45RA- CD4+ T cell %CD4+ T cell || id:ebi-a-GCST90001535	rs116794175	1	194041078	C	T	0.0042	9.4241e-06	0.1824	TRUE	0.18162	0.143187	0.2	0.002516	FALSE	FALSE	FALSE	ebi-a-GCST90001535	145	19.6865	0.00547861	TRUE
CD45RA- CD4+ T cell %CD4+ T cell || id:ebi-a-GCST90001535	rs12121018	1	93711039	A	G	0.1882	5.99805e-07	0.03132	TRUE	0.019445	0.0262145	0.46	0.07723	FALSE	FALSE	FALSE	ebi-a-GCST90001535	145	25	0.00749346	TRUE
CD45RA- CD4+ T cell %CD4+ T cell || id:ebi-a-GCST90001535	rs1250600	10	79251093	G	T	0.6733	7.58106e-06	0.02553	TRUE	0.0231639	0.0145246	0.11	0.646249	FALSE	FALSE	FALSE	ebi-a-GCST90001535	145	20.1145	0.00576765	TRUE
CD45RA- CD4+ T cell %CD4+ T cell || id:ebi-a-GCST90001535	rs12712610	2	38670107	G	A	0.2969	3.13112e-13	0.02599	TRUE	-0.00250574	0.0185144	0.92	0.172357	FALSE	FALSE	FALSE	ebi-a-GCST90001535	145	53.556	0.0151035	TRUE
CD45RA- CD4+ T cell %CD4+ T cell || id:ebi-a-GCST90001535	rs141350785	11	5219439	C	G	0.0461	4.95005e-06	0.0556	TRUE	-0.00999279	0.0222629	0.67	0.113046	FALSE	TRUE	FALSE	ebi-a-GCST90001535	145	20.9191	0.00568757	TRUE
CD45RA- CD4+ T cell %CD4+ T cell || id:ebi-a-GCST90001535	rs146329634	14	88967255	T	C	0.0328	1.82201e-06	0.06543	TRUE	-0.0583773	0.0508296	0.25	0.018982	FALSE	FALSE	FALSE	ebi-a-GCST90001535	145	22.8549	0.00620803	TRUE
CD45RA- CD4+ T cell %CD4+ T cell || id:ebi-a-GCST90001535	rs146674398	1	187971600	T	C	0.0159	9.44104e-06	0.09372	TRUE	0.0439717	0.0451331	0.33	0.025133	FALSE	FALSE	FALSE	ebi-a-GCST90001535	145	19.6836	0.00541047	TRUE
CD45RA- CD4+ T cell %CD4+ T cell || id:ebi-a-GCST90001535	rs1849779	12	43280984	T	C	0.3826	5.04104e-06	0.02448	TRUE	-0.0107423	0.0146669	0.45	0.349031	FALSE	FALSE	FALSE	ebi-a-GCST90001535	145	20.8948	0.00591564	TRUE
CD45RA- CD4+ T cell %CD4+ T cell || id:ebi-a-GCST90001535	rs2252009	16	3164441	G	T	0.1773	7.22005e-06	0.03055	TRUE	-0.0159168	0.0166546	0.33	0.222971	FALSE	FALSE	FALSE	ebi-a-GCST90001535	145	20.1985	0.00549948	TRUE
CD45RA- CD4+ T cell %CD4+ T cell || id:ebi-a-GCST90001535	rs62341785	5	7271909	G	A	0.2022	5.94306e-06	0.02929	TRUE	-0.00250574	0.0193375	0.88	0.152828	FALSE	FALSE	FALSE	ebi-a-GCST90001535	145	20.5879	0.00569843	TRUE
CD45RA- CD4+ T cell %CD4+ T cell || id:ebi-a-GCST90001535	rs71569312	6	35862257	T	C	0.0177	3.34603e-06	0.09186	TRUE	0.0142454	0.0555435	0.83	0.017359	FALSE	FALSE	FALSE	ebi-a-GCST90001535	145	21.6783	0.00636101	TRUE
CD45RA- CD4+ T cell %CD4+ T cell || id:ebi-a-GCST90001535	rs7216330	17	4199092	T	C	0.5057	1.77101e-06	0.02407	TRUE	-0.0046475	0.0142019	0.74	0.603293	FALSE	FALSE	FALSE	ebi-a-GCST90001535	145	22.9062	0.00663466	TRUE
CD45RA- CD4+ T cell %CD4+ T cell || id:ebi-a-GCST90001535	rs72613709	2	196196043	G	T	0.0376	3.93804e-06	0.06249	TRUE	0.0560973	0.0270843	0.035	0.071272	FALSE	FALSE	FALSE	ebi-a-GCST90001535	145	21.3586	0.00603626	TRUE
CD45RA- CD4+ T cell %CD4+ T cell || id:ebi-a-GCST90001535	rs73189225	12	108534022	A	G	0.1103	8.12101e-06	0.03716	TRUE	-0.00301117	0.0159112	0.84	0.255329	FALSE	FALSE	FALSE	ebi-a-GCST90001535	145	19.9796	0.00541487	TRUE
CD45RA- CD4+ T cell %CD4+ T cell || id:ebi-a-GCST90001535	rs76139558	10	2745168	C	G	0.0067	8.18408e-07	0.1394	TRUE	0.0185442	0.0785319	0.82	0.007955	FALSE	TRUE	FALSE	ebi-a-GCST90001535	145	24.4152	0.00631497	TRUE
CD45RA- CD4+ T cell %CD4+ T cell || id:ebi-a-GCST90001535	rs76201922	1	226576738	G	C	0.0193	6.77407e-06	0.08517	TRUE	0.0607524	0.0343914	0.077	0.042685	FALSE	TRUE	FALSE	ebi-a-GCST90001535	145	20.3172	0.00557904	TRUE
CD45RA- CD4+ T cell %CD4+ T cell || id:ebi-a-GCST90001535	rs76516339	18	76575380	T	A	0.1533	3.05401e-07	0.03213	TRUE	-0.0190402	0.0178965	0.28	0.184688	FALSE	TRUE	FALSE	ebi-a-GCST90001535	145	26.3083	0.00705044	TRUE
CD45RA- CD4+ T cell %CD4+ T cell || id:ebi-a-GCST90001535	rs7700617	5	39546604	A	C	0.4181	6.86705e-06	0.02387	TRUE	-0.00353233	0.0139159	0.8	0.498909	FALSE	FALSE	FALSE	ebi-a-GCST90001535	145	20.2821	0.0056231	TRUE
CD45RA- CD4+ T cell %CD4+ T cell || id:ebi-a-GCST90001535	rs9271766	6	32626392	G	A	0.782	1.509e-06	0.03361	TRUE	0.0504499	0.0180223	0.005	0.818894	FALSE	FALSE	FALSE	ebi-a-GCST90001535	145	23.2037	0.0089369	TRUE
CD45RA- CD4+ T cell %CD4+ T cell || id:ebi-a-GCST90001535	rs931555	5	35803475	T	C	0.2613	9.25209e-06	0.02807	TRUE	0.0355074	0.0146674	0.014	0.337778	FALSE	FALSE	FALSE	ebi-a-GCST90001535	145	19.7039	0.0059934	TRUE
Memory B cell Absolute Count || id:ebi-a-GCST90001407	rs10018308	4	119736744	G	A	0.3441	8.09003e-06	0.0268	TRUE	0.0158541	0.0145706	0.27	0.350361	FALSE	FALSE	FALSE	ebi-a-GCST90001407	17	19.9822	0.00647837	TRUE
Memory B cell Absolute Count || id:ebi-a-GCST90001407	rs11653761	17	2813241	T	G	0.592	2.93799e-06	0.02478	TRUE	-0.00504114	0.014318	0.73	0.620354	FALSE	FALSE	FALSE	ebi-a-GCST90001407	17	21.9514	0.00651143	TRUE
Memory B cell Absolute Count || id:ebi-a-GCST90001407	rs12216018	6	130193445	T	C	0.1415	5.39399e-06	0.03601	TRUE	-0.0134697	0.0193311	0.49	0.158239	FALSE	FALSE	FALSE	ebi-a-GCST90001407	17	20.7669	0.0065425	TRUE
Memory B cell Absolute Count || id:ebi-a-GCST90001407	rs12763172	10	83687763	C	T	0.7213	6.26801e-06	0.02783	TRUE	0.0131218	0.0141509	0.34	0.591181	FALSE	FALSE	FALSE	ebi-a-GCST90001407	17	20.4656	0.00637286	TRUE
Memory B cell Absolute Count || id:ebi-a-GCST90001407	rs12874404	13	108341146	G	A	0.3256	9.13903e-11	0.02661	TRUE	0.0464598	0.0308856	0.13	0.053324	FALSE	FALSE	FALSE	ebi-a-GCST90001407	17	42.2671	0.0131439	TRUE
Memory B cell Absolute Count || id:ebi-a-GCST90001407	rs16867231	2	180185296	A	G	0.0108	3.44897e-06	0.1157	TRUE	0.0193837	0.0354681	0.57	0.040394	FALSE	FALSE	FALSE	ebi-a-GCST90001407	17	21.6221	0.00618447	TRUE
Memory B cell Absolute Count || id:ebi-a-GCST90001407	rs2879633	10	51997290	A	G	0.2884	2.84302e-06	0.02775	TRUE	0.0036472	0.0160554	0.82	0.250023	FALSE	FALSE	FALSE	ebi-a-GCST90001407	17	21.98	0.0069473	TRUE
Memory B cell Absolute Count || id:ebi-a-GCST90001407	rs36072728	11	29427099	T	C	0.0356	5.80805e-06	0.06718	TRUE	-0.024157	0.0257119	0.36	0.081744	FALSE	FALSE	FALSE	ebi-a-GCST90001407	17	20.612	0.00638759	TRUE
Memory B cell Absolute Count || id:ebi-a-GCST90001407	rs557577736	13	45649957	G	A	0.001	2.68701e-06	0.3891	TRUE	-0.156759	0.0699646	0.026	0.010196	FALSE	FALSE	FALSE	ebi-a-GCST90001407	17	22.0956	0.00668379	TRUE
Memory B cell Absolute Count || id:ebi-a-GCST90001407	rs61997631	14	104134583	G	C	0.0432	1.357e-06	0.06141	TRUE	-0.0514123	0.0285352	0.073	0.063276	FALSE	TRUE	FALSE	ebi-a-GCST90001407	17	23.4218	0.00730184	TRUE
Memory B cell Absolute Count || id:ebi-a-GCST90001407	rs74565175	7	81741262	A	G	0.2009	7.27394e-06	0.03052	TRUE	-0.0281473	0.0200116	0.14	0.139682	FALSE	FALSE	FALSE	ebi-a-GCST90001407	17	20.1793	0.00603512	TRUE
Memory B cell Absolute Count || id:ebi-a-GCST90001407	rs77643931	9	126408762	G	T	0.2798	8.97408e-06	0.02777	TRUE	-0.0158496	0.0194195	0.4	0.150259	FALSE	FALSE	FALSE	ebi-a-GCST90001407	17	19.778	0.00614702	TRUE
Memory B cell Absolute Count || id:ebi-a-GCST90001407	rs77762131	14	95739501	C	G	0.045	2.94503e-06	0.05795	TRUE	-0.0453388	0.0511315	0.38	0.019889	FALSE	TRUE	FALSE	ebi-a-GCST90001407	17	21.9176	0.00632624	TRUE
Memory B cell Absolute Count || id:ebi-a-GCST90001407	rs9614226	22	44292270	G	T	0.9792	1.22101e-06	0.08713	TRUE	0.00110126	0.0310163	0.97	0.947215	FALSE	FALSE	FALSE	ebi-a-GCST90001407	17	23.625	0.00730586	TRUE
CD45RA on naive CD4+ T cell || id:ebi-a-GCST90002098	rs10022333	4	19360744	G	C	0.2527	7.58298e-06	0.02982	TRUE	0.000819922	0.0163922	0.95	0.23467	FALSE	TRUE	FALSE	ebi-a-GCST90002098	708	20.1024	0.00675139	TRUE
CD45RA on naive CD4+ T cell || id:ebi-a-GCST90002098	rs113885925	2	37866964	T	C	0.0203	6.15503e-06	0.09388	TRUE	-0.00387485	0.0452175	0.94	0.024157	FALSE	FALSE	FALSE	ebi-a-GCST90002098	708	20.5135	0.00719127	TRUE
CD45RA on naive CD4+ T cell || id:ebi-a-GCST90002098	rs115645435	4	22089972	C	T	0.0153	6.92006e-06	0.1042	TRUE	-0.0350493	0.0525812	0.52	0.01864	FALSE	FALSE	FALSE	ebi-a-GCST90002098	708	20.2846	0.00663631	TRUE
CD45RA on naive CD4+ T cell || id:ebi-a-GCST90002098	rs12730924	1	10810806	G	A	0.2859	9.44909e-06	0.02865	TRUE	-0.0108624	0.0150615	0.46	0.321865	FALSE	FALSE	FALSE	ebi-a-GCST90002098	708	19.6808	0.00659621	TRUE
CD45RA on naive CD4+ T cell || id:ebi-a-GCST90002098	rs138915779	1	190110040	A	C	0.0036	6.18899e-09	0.2281	TRUE	-0.000321694	0.0484759	0.99	0.022615	FALSE	FALSE	FALSE	ebi-a-GCST90002098	708	33.9979	0.0126902	TRUE
CD45RA on naive CD4+ T cell || id:ebi-a-GCST90002098	rs139544135	2	37658141	T	C	0.0223	6.45595e-06	0.08713	TRUE	-0.0706874	0.0550326	0.19	0.017443	FALSE	FALSE	FALSE	ebi-a-GCST90002098	708	20.4275	0.00676226	TRUE
CD45RA on naive CD4+ T cell || id:ebi-a-GCST90002098	rs147071297	1	191679470	A	G	0.0036	9.25124e-13	0.2126	TRUE	-0.0489613	0.0477011	0.3	0.02253	FALSE	FALSE	FALSE	ebi-a-GCST90002098	708	51.4533	0.0166842	TRUE
CD45RA on naive CD4+ T cell || id:ebi-a-GCST90002098	rs147692482	2	39637102	T	C	0.0246	6.3183e-13	0.08426	TRUE	0.0215368	0.0684215	0.76	0.0112	FALSE	FALSE	FALSE	ebi-a-GCST90002098	708	52.2215	0.0177926	TRUE
CD45RA on naive CD4+ T cell || id:ebi-a-GCST90002098	rs1641548	17	7671461	T	C	0.1533	1.04501e-06	0.03597	TRUE	-0.0366834	0.0178118	0.038	0.195452	FALSE	FALSE	FALSE	ebi-a-GCST90002098	708	23.9411	0.00804131	TRUE
CD45RA on naive CD4+ T cell || id:ebi-a-GCST90002098	rs17583875	1	197955640	A	G	0.0029	2.83074e-21	0.2318	TRUE	0.0600499	0.0483169	0.21	0.021032	FALSE	FALSE	FALSE	ebi-a-GCST90002098	708	91.0633	0.0282968	TRUE
CD45RA on naive CD4+ T cell || id:ebi-a-GCST90002098	rs182240059	2	38728277	G	C	0.0351	2.53105e-20	0.07094	TRUE	-0.00462874	0.0659232	0.94	0.01216	FALSE	TRUE	FALSE	ebi-a-GCST90002098	708	86.6101	0.0295237	TRUE
CD45RA on naive CD4+ T cell || id:ebi-a-GCST90002098	rs28590272	7	50321067	G	A	0.2668	9.35901e-06	0.02937	TRUE	0.0298978	0.0151896	0.048	0.303268	FALSE	FALSE	FALSE	ebi-a-GCST90002098	708	19.7128	0.00665263	TRUE
CD45RA on naive CD4+ T cell || id:ebi-a-GCST90002098	rs34558770	2	38705898	T	C	0.1871	5.75043e-51	0.03241	TRUE	-0.00789976	0.0262007	0.79	0.076404	FALSE	FALSE	FALSE	ebi-a-GCST90002098	708	234.493	0.0749255	TRUE
CD45RA on naive CD4+ T cell || id:ebi-a-GCST90002098	rs35550194	3	10598079	A	G	0.0375	6.00095e-07	0.06779	TRUE	-0.041483	0.0312014	0.19	0.052305	FALSE	FALSE	FALSE	ebi-a-GCST90002098	708	25.0221	0.00830075	TRUE
CD45RA on naive CD4+ T cell || id:ebi-a-GCST90002098	rs42803	2	40609897	C	G	0.4696	1.05801e-09	0.02629	TRUE	-0.0111934	0.013915	0.43	0.465178	FALSE	TRUE	TRUE	ebi-a-GCST90002098	708	37.4568	0.0128966	FALSE
CD45RA on naive CD4+ T cell || id:ebi-a-GCST90002098	rs531042	6	124558307	T	G	0.7608	6.65396e-06	0.03111	TRUE	-0.035752	0.0173575	0.038	0.795085	FALSE	FALSE	FALSE	ebi-a-GCST90002098	708	20.3673	0.00717457	TRUE
CD45RA on naive CD4+ T cell || id:ebi-a-GCST90002098	rs61913600	12	12731423	G	A	0.332	4.917e-06	0.0278	TRUE	-0.00189547	0.0145525	0.91	0.349548	FALSE	FALSE	FALSE	ebi-a-GCST90002098	708	20.9356	0.0071766	TRUE
CD45RA on naive CD4+ T cell || id:ebi-a-GCST90002098	rs61938012	12	119088943	A	G	0.2789	9.22104e-06	0.02895	TRUE	0.0086704	0.0154899	0.59	0.268723	FALSE	FALSE	FALSE	ebi-a-GCST90002098	708	19.7326	0.00665206	TRUE
CD45RA on naive CD4+ T cell || id:ebi-a-GCST90002098	rs62328019	4	146770103	T	C	0.0565	9.15293e-06	0.05636	TRUE	-0.00187283	0.0264695	0.94	0.078158	FALSE	FALSE	FALSE	ebi-a-GCST90002098	708	19.7548	0.00669015	TRUE
CD45RA on naive CD4+ T cell || id:ebi-a-GCST90002098	rs72859264	11	11282686	A	G	0.0139	8.93305e-06	0.108	TRUE	0.0362186	0.0408806	0.39	0.030749	FALSE	FALSE	FALSE	ebi-a-GCST90002098	708	19.7943	0.00632925	TRUE
CD45RA on naive CD4+ T cell || id:ebi-a-GCST90002098	rs74967706	1	195497020	C	T	0.0089	8.94602e-08	0.1347	TRUE	0.0438767	0.0394525	0.26	0.031947	FALSE	FALSE	FALSE	ebi-a-GCST90002098	708	28.7462	0.00920137	TRUE
CD45RA on naive CD4+ T cell || id:ebi-a-GCST90002098	rs75425544	20	33003422	T	C	0.0192	6.58506e-06	0.09318	TRUE	0.0418637	0.0470803	0.38	0.022218	FALSE	FALSE	FALSE	ebi-a-GCST90002098	708	20.3845	0.00666587	TRUE
CD45RA on naive CD4+ T cell || id:ebi-a-GCST90002098	rs7605193	2	38470970	G	T	0.0643	1.19001e-09	0.05318	TRUE	0.00162833	0.0310725	0.95	0.053116	FALSE	FALSE	FALSE	ebi-a-GCST90002098	708	37.2334	0.0126709	TRUE
CD45RA on naive CD4+ T cell || id:ebi-a-GCST90002098	rs79000121	7	10086737	G	A	0.0416	5.96499e-07	0.0645	TRUE	-0.0166535	0.0284152	0.56	0.063206	FALSE	FALSE	FALSE	ebi-a-GCST90002098	708	25.031	0.00830363	TRUE
CD45RA on naive CD4+ T cell || id:ebi-a-GCST90002098	rs79505210	12	132392684	T	C	0.0194	3.13199e-07	0.09477	TRUE	0.0326579	0.053687	0.51	0.017094	FALSE	FALSE	FALSE	ebi-a-GCST90002098	708	26.2877	0.00898292	TRUE
CD45RA on naive CD4+ T cell || id:ebi-a-GCST90002098	rs79747818	2	41530165	T	C	0.0689	1.59302e-09	0.0526	TRUE	-0.0146057	0.0511404	0.77	0.018778	FALSE	FALSE	FALSE	ebi-a-GCST90002098	708	36.6416	0.0130074	TRUE
CD45RA on naive CD4+ T cell || id:ebi-a-GCST90002098	rs917116	7	28133120	G	T	0.2548	4.25598e-09	0.0299	TRUE	0.0520621	0.0170247	0.0023	0.210336	FALSE	FALSE	FALSE	ebi-a-GCST90002098	708	34.7272	0.01179	TRUE
CD45RA on naive CD4+ T cell || id:ebi-a-GCST90002098	rs9834739	3	11573018	C	T	0.0225	7.02393e-06	0.08788	TRUE	-0.0830158	0.0485644	0.085	0.020899	FALSE	FALSE	FALSE	ebi-a-GCST90002098	708	20.2643	0.00688402	TRUE
CD127 on CD8+ T cell || id:ebi-a-GCST90001927	rs10024641	4	187130536	A	G	0.5082	8.94994e-06	0.0257	TRUE	-0.0226104	0.0141845	0.11	0.405748	FALSE	FALSE	FALSE	ebi-a-GCST90001927	537	19.78	0.00653049	TRUE
CD127 on CD8+ T cell || id:ebi-a-GCST90001927	rs117239506	12	16198109	A	C	0.001	3.32499e-06	0.3932	TRUE	0.0117216	0.0527598	0.86	0.019164	FALSE	FALSE	FALSE	ebi-a-GCST90001927	537	21.7082	0.00670574	TRUE
CD127 on CD8+ T cell || id:ebi-a-GCST90001927	rs13165333	5	82979752	T	C	0.1036	2.78702e-06	0.04226	TRUE	-0.0252693	0.0193651	0.18	0.151842	FALSE	FALSE	FALSE	ebi-a-GCST90001927	537	22.0406	0.00731097	TRUE
CD127 on CD8+ T cell || id:ebi-a-GCST90001927	rs1377028	4	74813582	G	A	0.5479	2.76898e-06	0.02603	TRUE	-0.00666638	0.0138988	0.62	0.498589	FALSE	FALSE	FALSE	ebi-a-GCST90001927	537	22.0391	0.0073979	TRUE
CD127 on CD8+ T cell || id:ebi-a-GCST90001927	rs148460149	20	51499003	A	G	0.033	9.27001e-06	0.07341	TRUE	-0.068223	0.0633114	0.28	0.012441	FALSE	FALSE	FALSE	ebi-a-GCST90001927	537	19.7208	0.00678275	TRUE
CD127 on CD8+ T cell || id:ebi-a-GCST90001927	rs159608	5	59878276	G	A	0.3096	9.9339e-06	0.02793	TRUE	0.00394542	0.0150588	0.79	0.314313	FALSE	FALSE	FALSE	ebi-a-GCST90001927	537	19.5837	0.00653083	TRUE
CD127 on CD8+ T cell || id:ebi-a-GCST90001927	rs1911151	11	60779163	C	T	0.8719	5.39299e-07	0.03888	TRUE	0.00395567	0.0182862	0.85	0.822052	FALSE	FALSE	FALSE	ebi-a-GCST90001927	537	25.232	0.00852021	TRUE
CD127 on CD8+ T cell || id:ebi-a-GCST90001927	rs2009425	5	174607797	T	C	0.033	9.92705e-06	0.07302	TRUE	0.0287462	0.0261086	0.28	0.080921	FALSE	FALSE	FALSE	ebi-a-GCST90001927	537	19.5911	0.00666673	TRUE
CD127 on CD8+ T cell || id:ebi-a-GCST90001927	rs28869816	2	115984999	T	G	0.0401	9.23209e-06	0.06617	TRUE	-0.0258898	0.0631216	0.7	0.012214	FALSE	FALSE	FALSE	ebi-a-GCST90001927	537	19.7277	0.00664966	TRUE
CD127 on CD8+ T cell || id:ebi-a-GCST90001927	rs3130901	6	31451288	T	A	0.193	1.97702e-07	0.03453	TRUE	0.033398	0.0144043	0.019	0.363596	FALSE	TRUE	FALSE	ebi-a-GCST90001927	537	27.1739	0.0100927	TRUE
CD127 on CD8+ T cell || id:ebi-a-GCST90001927	rs457979	5	2382156	A	G	0.9146	2.92799e-06	0.04618	TRUE	0.00953188	0.0263591	0.7	0.924239	FALSE	FALSE	FALSE	ebi-a-GCST90001927	537	21.9587	0.00731532	TRUE
CD127 on CD8+ T cell || id:ebi-a-GCST90001927	rs4668705	2	11012377	A	G	0.5443	3.578e-06	0.02562	TRUE	-0.015374	0.0140135	0.27	0.431052	FALSE	FALSE	FALSE	ebi-a-GCST90001927	537	21.538	0.00701312	TRUE
CD127 on CD8+ T cell || id:ebi-a-GCST90001927	rs4925660	1	247087848	T	C	0.0827	7.21905e-06	0.04779	TRUE	-0.00486495	0.0319968	0.89	0.051224	FALSE	FALSE	FALSE	ebi-a-GCST90001927	537	20.202	0.00700028	TRUE
CD127 on CD8+ T cell || id:ebi-a-GCST90001927	rs5770311	22	49371754	G	A	0.3666	7.142e-06	0.02704	TRUE	-0.00426547	0.0146692	0.79	0.349784	FALSE	FALSE	FALSE	ebi-a-GCST90001927	537	20.2234	0.00686701	TRUE
CD127 on CD8+ T cell || id:ebi-a-GCST90001927	rs5770659	22	49690204	G	C	0.6822	3.26498e-06	0.02774	TRUE	-0.00141636	0.0161873	0.91	0.754763	FALSE	TRUE	FALSE	ebi-a-GCST90001927	537	21.7262	0.00724924	TRUE
CD127 on CD8+ T cell || id:ebi-a-GCST90001927	rs727397	7	106311448	C	G	0.4067	5.60996e-06	0.02655	TRUE	0.00895244	0.0138821	0.52	0.49188	FALSE	TRUE	TRUE	ebi-a-GCST90001927	537	20.7016	0.00704227	FALSE
CD127 on CD8+ T cell || id:ebi-a-GCST90001927	rs72824431	2	104237383	C	T	0.0647	4.60903e-06	0.05262	TRUE	0.0102092	0.0245681	0.66	0.089872	FALSE	FALSE	FALSE	ebi-a-GCST90001927	537	21.081	0.00706446	TRUE
CD127 on CD8+ T cell || id:ebi-a-GCST90001927	rs73354288	17	81183796	T	C	0.1166	1.39801e-06	0.03987	TRUE	-0.00573425	0.0238976	0.82	0.09424	FALSE	FALSE	FALSE	ebi-a-GCST90001927	537	23.3841	0.00765773	TRUE
CD127 on CD8+ T cell || id:ebi-a-GCST90001927	rs73561877	19	6365388	C	G	0.0284	9.99102e-07	0.07778	TRUE	-0.0666035	0.0619461	0.26	0.012786	FALSE	TRUE	FALSE	ebi-a-GCST90001927	537	24.0324	0.0080236	TRUE
CD127 on CD8+ T cell || id:ebi-a-GCST90001927	rs74785296	7	156328148	A	C	0.0132	2.38501e-06	0.1118	TRUE	0.0331718	0.0589472	0.6	0.013966	FALSE	FALSE	FALSE	ebi-a-GCST90001927	537	22.3463	0.00727651	TRUE
CD127 on CD8+ T cell || id:ebi-a-GCST90001927	rs7533594	1	205589274	G	T	0.1966	4.80496e-06	0.03253	TRUE	0.00116079	0.0161707	0.93	0.248609	FALSE	FALSE	FALSE	ebi-a-GCST90001927	537	20.9799	0.00701323	TRUE
CD127 on CD8+ T cell || id:ebi-a-GCST90001927	rs7643142	3	175391556	T	C	0.0596	1.86402e-06	0.05444	TRUE	-0.0066315	0.0197267	0.75	0.144418	FALSE	FALSE	FALSE	ebi-a-GCST90001927	537	22.8268	0.0075835	TRUE
CD127 on CD8+ T cell || id:ebi-a-GCST90001927	rs7801342	7	31123389	C	T	0.2342	1.63399e-09	0.03032	TRUE	0.0124037	0.0148026	0.38	0.329646	FALSE	FALSE	FALSE	ebi-a-GCST90001927	537	36.5881	0.0120651	TRUE
CD127 on CD8+ T cell || id:ebi-a-GCST90001927	rs7813990	8	37813622	T	C	0.2048	4.31996e-06	0.03232	TRUE	-0.000794148	0.0157835	0.94	0.265452	FALSE	FALSE	FALSE	ebi-a-GCST90001927	537	21.1965	0.00721178	TRUE
CD28+ CD45RA+ CD8+ T cell %CD8+ T cell || id:ebi-a-GCST90001689	rs10025910	4	25609281	T	C	0.0074	1.21099e-06	0.1043	TRUE	-0.0736561	0.073399	0.33	0.009257	FALSE	FALSE	FALSE	ebi-a-GCST90001689	299	23.6664	0.00378213	TRUE
CD28+ CD45RA+ CD8+ T cell %CD8+ T cell || id:ebi-a-GCST90001689	rs10242630	7	146772851	A	G	0.0541	1.52799e-06	0.04107	TRUE	0.0102947	0.0260399	0.7	0.077323	FALSE	FALSE	FALSE	ebi-a-GCST90001689	299	23.1955	0.00400429	TRUE
CD28+ CD45RA+ CD8+ T cell %CD8+ T cell || id:ebi-a-GCST90001689	rs1064086	2	236125417	A	G	0.3275	2.22998e-07	0.01985	TRUE	0.00391314	0.0143754	0.76	0.378739	FALSE	FALSE	FALSE	ebi-a-GCST90001689	299	26.9249	0.00467313	TRUE
CD28+ CD45RA+ CD8+ T cell %CD8+ T cell || id:ebi-a-GCST90001689	rs112258643	12	55279054	T	C	0.0001	5.92393e-07	0.6538	TRUE	-0.0652128	0.0556606	0.25	0.017057	FALSE	FALSE	FALSE	ebi-a-GCST90001689	299	25.0306	0.00213967	TRUE
CD28+ CD45RA+ CD8+ T cell %CD8+ T cell || id:ebi-a-GCST90001689	rs112471936	4	83048974	A	T	NA	3.133e-06	1.876	TRUE	-0.0377498	0.12756	0.76	0.002997	FALSE	TRUE	TRUE	ebi-a-GCST90001689	299	21.7993	NA	FALSE
CD28+ CD45RA+ CD8+ T cell %CD8+ T cell || id:ebi-a-GCST90001689	rs114559146	6	31427285	C	G	0.4567	3.44096e-06	0.02302	TRUE	0.0195737	0.017626	0.26	0.200651	FALSE	TRUE	TRUE	ebi-a-GCST90001689	299	21.6051	0.00568157	FALSE
CD28+ CD45RA+ CD8+ T cell %CD8+ T cell || id:ebi-a-GCST90001689	rs115077170	2	53645157	G	T	NA	9.45606e-06	1.527	TRUE	0.00324504	0.0658375	0.95	0.012084	FALSE	FALSE	FALSE	ebi-a-GCST90001689	299	19.6794	NA	TRUE
CD28+ CD45RA+ CD8+ T cell %CD8+ T cell || id:ebi-a-GCST90001689	rs117403703	6	92494132	C	T	0.0001	5.72796e-06	0.6699	TRUE	0.0408994	0.0600306	0.5	0.013731	FALSE	FALSE	FALSE	ebi-a-GCST90001689	299	20.634	0.00185178	TRUE
CD28+ CD45RA+ CD8+ T cell %CD8+ T cell || id:ebi-a-GCST90001689	rs117475733	6	148454570	T	C	0.0004	4.43997e-06	0.3243	TRUE	0.0161578	0.0438923	0.71	0.025608	FALSE	FALSE	FALSE	ebi-a-GCST90001689	299	21.1379	0.00177775	TRUE
CD28+ CD45RA+ CD8+ T cell %CD8+ T cell || id:ebi-a-GCST90001689	rs11896593	2	38698013	C	G	0.3703	2.49799e-07	0.01981	TRUE	-0.000258635	0.0175276	0.99	0.195883	FALSE	TRUE	FALSE	ebi-a-GCST90001689	299	26.7197	0.0048901	TRUE
CD28+ CD45RA+ CD8+ T cell %CD8+ T cell || id:ebi-a-GCST90001689	rs139580802	17	78217525	T	C	0.001	9.90992e-06	0.2682	TRUE	-0.0750321	0.0584295	0.2	0.01436	FALSE	FALSE	FALSE	ebi-a-GCST90001689	299	19.5877	0.00281512	TRUE
CD28+ CD45RA+ CD8+ T cell %CD8+ T cell || id:ebi-a-GCST90001689	rs143788880	17	59283857	A	G	0.0074	6.42096e-06	0.1087	TRUE	0.00590553	0.0412299	0.86	0.031333	FALSE	FALSE	FALSE	ebi-a-GCST90001689	299	20.4367	0.00354737	TRUE
CD28+ CD45RA+ CD8+ T cell %CD8+ T cell || id:ebi-a-GCST90001689	rs146741472	2	119458236	A	G	0.0001	2.69699e-06	0.7519	TRUE	-0.0628435	0.0590088	0.29	0.014747	FALSE	FALSE	FALSE	ebi-a-GCST90001689	299	22.1034	0.002499	TRUE
CD28+ CD45RA+ CD8+ T cell %CD8+ T cell || id:ebi-a-GCST90001689	rs17583875	1	197955640	A	G	0.0029	8.81901e-09	0.1731	TRUE	0.0600499	0.0483169	0.21	0.021032	FALSE	FALSE	FALSE	ebi-a-GCST90001689	299	33.2338	0.00575892	TRUE
CD28+ CD45RA+ CD8+ T cell %CD8+ T cell || id:ebi-a-GCST90001689	rs1879612	15	98855479	C	T	0.4751	1.59801e-06	0.01853	TRUE	-0.0196146	0.0144752	0.18	0.372255	FALSE	FALSE	FALSE	ebi-a-GCST90001689	299	23.1157	0.00395867	TRUE
CD28+ CD45RA+ CD8+ T cell %CD8+ T cell || id:ebi-a-GCST90001689	rs188748536	19	8206256	C	T	NA	4.84697e-06	2.391	TRUE	-0.109791	0.0615245	0.082	0.013275	FALSE	FALSE	FALSE	ebi-a-GCST90001689	299	20.9734	NA	TRUE
CD28+ CD45RA+ CD8+ T cell %CD8+ T cell || id:ebi-a-GCST90001689	rs1978254	19	56769856	A	G	0.0592	9.71695e-06	0.03911	TRUE	0.0406255	0.0481294	0.4	0.021804	FALSE	FALSE	FALSE	ebi-a-GCST90001689	299	19.6346	0.00334539	TRUE
CD28+ CD45RA+ CD8+ T cell %CD8+ T cell || id:ebi-a-GCST90001689	rs2629824	1	114144694	G	A	0.8225	1.52901e-07	0.02451	TRUE	0.0258532	0.0151236	0.089	0.692484	FALSE	FALSE	FALSE	ebi-a-GCST90001689	299	27.6579	0.00485143	TRUE
CD28+ CD45RA+ CD8+ T cell %CD8+ T cell || id:ebi-a-GCST90001689	rs2802930	1	234960865	T	C	0.9894	5.60506e-06	0.08986	TRUE	-0.0302146	0.0250706	0.23	0.90891	FALSE	FALSE	FALSE	ebi-a-GCST90001689	299	20.686	0.00350362	TRUE
CD28+ CD45RA+ CD8+ T cell %CD8+ T cell || id:ebi-a-GCST90001689	rs28460753	15	62699561	A	G	0.0048	3.11702e-06	0.1301	TRUE	0.0439479	0.0398697	0.28	0.031385	FALSE	FALSE	FALSE	ebi-a-GCST90001689	299	21.8184	0.00352826	TRUE
CD28+ CD45RA+ CD8+ T cell %CD8+ T cell || id:ebi-a-GCST90001689	rs28576084	14	81596150	G	T	0.2205	8.04507e-06	0.02264	TRUE	-0.0210357	0.015592	0.18	0.271902	FALSE	FALSE	FALSE	ebi-a-GCST90001689	299	19.9806	0.00352059	TRUE
CD28+ CD45RA+ CD8+ T cell %CD8+ T cell || id:ebi-a-GCST90001689	rs5011724	17	43681693	C	T	0.3209	2.23398e-06	0.02031	TRUE	-0.0187323	0.014039	0.18	0.445346	FALSE	FALSE	FALSE	ebi-a-GCST90001689	299	22.4539	0.00403687	TRUE
CD28+ CD45RA+ CD8+ T cell %CD8+ T cell || id:ebi-a-GCST90001689	rs62572596	9	111826324	T	C	0.0157	5.79802e-06	0.07921	TRUE	0.0436247	0.0406776	0.28	0.030221	FALSE	FALSE	FALSE	ebi-a-GCST90001689	299	20.6215	0.00399888	TRUE
CD28+ CD45RA+ CD8+ T cell %CD8+ T cell || id:ebi-a-GCST90001689	rs7033084	9	16904643	T	C	0.5055	9.438e-06	0.01914	TRUE	-0.0256876	0.0148744	0.085	0.679939	FALSE	FALSE	FALSE	ebi-a-GCST90001689	299	19.6758	0.00360357	TRUE
CD28+ CD45RA+ CD8+ T cell %CD8+ T cell || id:ebi-a-GCST90001689	rs72723766	4	151210041	C	T	0.0003	5.68696e-06	0.5078	TRUE	-0.0239506	0.0577708	0.71	0.015549	FALSE	FALSE	FALSE	ebi-a-GCST90001689	299	20.6579	0.00319516	TRUE
CD28+ CD45RA+ CD8+ T cell %CD8+ T cell || id:ebi-a-GCST90001689	rs73061672	7	8286800	A	T	0.0637	1.75102e-06	0.0389	TRUE	0.0372522	0.0365199	0.29	0.041073	FALSE	TRUE	FALSE	ebi-a-GCST90001689	299	22.9365	0.00414009	TRUE
CD28+ CD45RA+ CD8+ T cell %CD8+ T cell || id:ebi-a-GCST90001689	rs76014368	12	123028972	T	C	0.0007	8.65605e-06	0.3446	TRUE	0.22889	0.0847125	0.0069	0.007415	FALSE	FALSE	FALSE	ebi-a-GCST90001689	299	19.842	0.00329641	TRUE
CD28+ CD45RA+ CD8+ T cell %CD8+ T cell || id:ebi-a-GCST90001689	rs76313555	3	59928316	T	C	0.0083	6.09705e-06	0.1025	TRUE	0.0119396	0.0430254	0.8	0.026047	FALSE	FALSE	FALSE	ebi-a-GCST90001689	299	20.5275	0.00355036	TRUE
CD28+ CD45RA+ CD8+ T cell %CD8+ T cell || id:ebi-a-GCST90001689	rs76668354	2	102971166	G	C	0.0089	3.52598e-07	0.1012	TRUE	0.0106931	0.025705	0.68	0.081922	FALSE	TRUE	FALSE	ebi-a-GCST90001689	299	26.0483	0.00470628	TRUE
CD28+ CD45RA+ CD8+ T cell %CD8+ T cell || id:ebi-a-GCST90001689	rs79638560	4	182481047	A	C	0.0009	4.72596e-06	0.327	TRUE	0.00178478	0.0571362	0.99	0.015294	FALSE	FALSE	FALSE	ebi-a-GCST90001689	299	21.014	0.00404096	TRUE
CD28+ CD45RA+ CD8+ T cell %CD8+ T cell || id:ebi-a-GCST90001689	rs9260902	6	29979963	C	T	0.4702	5.68696e-07	0.02335	TRUE	0.0543555	0.0167124	0.0012	0.762079	FALSE	FALSE	FALSE	ebi-a-GCST90001689	299	25.1072	0.00682019	TRUE
CD28+ CD45RA+ CD8+ T cell %CD8+ T cell || id:ebi-a-GCST90001689	rs9577271	13	113442192	G	A	0.1812	5.45595e-06	0.02447	TRUE	0.00645062	0.0192122	0.76	0.160352	FALSE	FALSE	FALSE	ebi-a-GCST90001689	299	20.7254	0.00368245	TRUE
CD28+ CD45RA+ CD8+ T cell %CD8+ T cell || id:ebi-a-GCST90001689	rs9792050	7	31125041	T	G	0.8994	1.72799e-06	0.03129	TRUE	-0.0370033	0.0231059	0.11	0.897031	FALSE	FALSE	FALSE	ebi-a-GCST90001689	299	22.9505	0.00406616	TRUE
CD14+ CD16- monocyte Absolute Count || id:ebi-a-GCST90001582	rs10029045	4	36006714	A	T	0.4675	9.87393e-06	0.0242	TRUE	0.00748432	0.0139701	0.58	0.479043	FALSE	TRUE	TRUE	ebi-a-GCST90001582	192	19.5861	0.00571097	FALSE
CD14+ CD16- monocyte Absolute Count || id:ebi-a-GCST90001582	rs10094039	8	129577430	G	A	0.7531	9.08908e-07	0.02784	TRUE	-0.0105429	0.0143062	0.45	0.615964	FALSE	FALSE	FALSE	ebi-a-GCST90001582	192	24.216	0.00697983	TRUE
CD14+ CD16- monocyte Absolute Count || id:ebi-a-GCST90001582	rs111463078	8	2493573	A	T	0.0263	6.83093e-06	0.07615	TRUE	-0.00425599	0.0609886	0.96	0.013129	FALSE	TRUE	FALSE	ebi-a-GCST90001582	192	20.3003	0.0060291	TRUE
CD14+ CD16- monocyte Absolute Count || id:ebi-a-GCST90001582	rs11177104	12	68212103	A	G	0.0076	4.583e-06	0.1351	TRUE	0.00777082	0.0393081	0.84	0.032728	FALSE	FALSE	FALSE	ebi-a-GCST90001582	192	21.0811	0.00580409	TRUE
CD14+ CD16- monocyte Absolute Count || id:ebi-a-GCST90001582	rs118111037	22	35561977	T	C	0.0012	6.81397e-06	0.3235	TRUE	-0.0325755	0.053674	0.54	0.018859	FALSE	FALSE	FALSE	ebi-a-GCST90001582	192	20.3126	0.00509571	TRUE
CD14+ CD16- monocyte Absolute Count || id:ebi-a-GCST90001582	rs12501003	4	91589767	G	A	0.1674	4.44795e-07	0.03189	TRUE	0.0106371	0.0262502	0.68	0.075913	FALSE	FALSE	FALSE	ebi-a-GCST90001582	192	25.5835	0.00725255	TRUE
CD14+ CD16- monocyte Absolute Count || id:ebi-a-GCST90001582	rs1375493	2	181459039	A	G	0.3781	9.91791e-10	0.02476	TRUE	0.00701769	0.0140317	0.61	0.556865	FALSE	FALSE	FALSE	ebi-a-GCST90001582	192	37.5379	0.0108225	TRUE
CD14+ CD16- monocyte Absolute Count || id:ebi-a-GCST90001582	rs149927978	14	105172012	C	T	0.0087	9.36009e-06	0.1283	TRUE	0.180645	0.0921857	0.051	0.006269	FALSE	FALSE	FALSE	ebi-a-GCST90001582	192	19.6962	0.00559228	TRUE
CD14+ CD16- monocyte Absolute Count || id:ebi-a-GCST90001582	rs150649461	1	92460097	C	G	0.0459	4.83203e-06	0.06379	TRUE	-0.026314	0.0590445	0.66	0.014861	FALSE	TRUE	FALSE	ebi-a-GCST90001582	192	20.968	0.00747308	TRUE
CD14+ CD16- monocyte Absolute Count || id:ebi-a-GCST90001582	rs17465420	1	37932916	C	T	0.4241	9.53103e-06	0.02467	TRUE	0.0100198	0.0140911	0.46	0.587866	FALSE	FALSE	FALSE	ebi-a-GCST90001582	192	19.6651	0.00584629	TRUE
CD14+ CD16- monocyte Absolute Count || id:ebi-a-GCST90001582	rs183716470	3	81250552	G	T	0.081	6.32004e-06	0.04519	TRUE	0.00050557	0.0405913	0.98	0.031249	FALSE	FALSE	FALSE	ebi-a-GCST90001582	192	20.4587	0.00622003	TRUE
CD14+ CD16- monocyte Absolute Count || id:ebi-a-GCST90001582	rs189962728	4	57258279	C	T	0.0004	5.67205e-06	0.5658	TRUE	-0.0409092	0.0525021	0.46	0.018074	FALSE	FALSE	FALSE	ebi-a-GCST90001582	192	20.6641	0.00529003	TRUE
CD14+ CD16- monocyte Absolute Count || id:ebi-a-GCST90001582	rs2120231	17	1112756	G	T	0.5141	1.81798e-06	0.02415	TRUE	0.0139544	0.0139956	0.32	0.502598	FALSE	FALSE	FALSE	ebi-a-GCST90001582	192	22.8338	0.00665328	TRUE
CD14+ CD16- monocyte Absolute Count || id:ebi-a-GCST90001582	rs2247998	16	85767839	A	G	0.6503	6.69993e-06	0.0254	TRUE	-0.0211999	0.0159788	0.18	0.744954	FALSE	FALSE	FALSE	ebi-a-GCST90001582	192	20.3209	0.0059628	TRUE
CD14+ CD16- monocyte Absolute Count || id:ebi-a-GCST90001582	rs2418135	9	111139029	A	G	0.5236	1.16001e-09	0.02438	TRUE	-0.00468028	0.0139264	0.72	0.520171	FALSE	FALSE	FALSE	ebi-a-GCST90001582	192	37.201	0.0110312	TRUE
CD14+ CD16- monocyte Absolute Count || id:ebi-a-GCST90001582	rs2904118	2	56175185	T	C	0.6645	6.99407e-06	0.02572	TRUE	-0.00255669	0.0165197	0.91	0.754846	FALSE	FALSE	FALSE	ebi-a-GCST90001582	192	20.236	0.00596876	TRUE
CD14+ CD16- monocyte Absolute Count || id:ebi-a-GCST90001582	rs310730	3	4287127	C	T	0.0338	5.91099e-06	0.06623	TRUE	-0.0107045	0.0245027	0.64	0.087933	FALSE	FALSE	FALSE	ebi-a-GCST90001582	192	20.5727	0.00589405	TRUE
CD14+ CD16- monocyte Absolute Count || id:ebi-a-GCST90001582	rs41331448	13	20715173	G	A	0.0056	3.46897e-06	0.1645	TRUE	0.098588	0.0676346	0.14	0.011601	FALSE	FALSE	FALSE	ebi-a-GCST90001582	192	21.6041	0.006511	TRUE
CD14+ CD16- monocyte Absolute Count || id:ebi-a-GCST90001582	rs445	7	92779056	T	C	0.1941	1.36301e-09	0.02999	TRUE	0.023452	0.0236552	0.32	0.094921	FALSE	FALSE	FALSE	ebi-a-GCST90001582	192	36.91	0.0103856	TRUE
CD14+ CD16- monocyte Absolute Count || id:ebi-a-GCST90001582	rs536943	3	173496093	G	A	0.1637	7.78198e-06	0.03221	TRUE	0.0133218	0.0220089	0.56	0.111733	FALSE	FALSE	FALSE	ebi-a-GCST90001582	192	20.0424	0.00569339	TRUE
CD14+ CD16- monocyte Absolute Count || id:ebi-a-GCST90001582	rs55779804	19	6371649	C	G	0.0805	7.37497e-06	0.04302	TRUE	0.0328816	0.0316423	0.31	0.050714	FALSE	TRUE	FALSE	ebi-a-GCST90001582	192	20.1476	0.00552004	TRUE
CD14+ CD16- monocyte Absolute Count || id:ebi-a-GCST90001582	rs56010301	5	53349680	T	C	0.2097	4.34e-06	0.02942	TRUE	-0.0539777	0.0189679	0.0045	0.160018	FALSE	FALSE	FALSE	ebi-a-GCST90001582	192	21.1813	0.00607656	TRUE
CD14+ CD16- monocyte Absolute Count || id:ebi-a-GCST90001582	rs58581511	17	59873260	G	T	0.1291	7.11197e-07	0.03587	TRUE	-0.0116027	0.0176736	0.51	0.212062	FALSE	FALSE	FALSE	ebi-a-GCST90001582	192	24.6804	0.00714069	TRUE
CD14+ CD16- monocyte Absolute Count || id:ebi-a-GCST90001582	rs58943387	3	191003178	G	T	0.1768	2.89801e-06	0.0314	TRUE	0.00216472	0.0191737	0.88	0.156255	FALSE	FALSE	FALSE	ebi-a-GCST90001582	192	21.9465	0.00629858	TRUE
CD14+ CD16- monocyte Absolute Count || id:ebi-a-GCST90001582	rs613224	8	2945744	C	T	0.0366	6.53296e-07	0.06285	TRUE	-0.0958404	0.0572179	0.096	0.015229	FALSE	FALSE	FALSE	ebi-a-GCST90001582	192	24.8332	0.00691769	TRUE
CD14+ CD16- monocyte Absolute Count || id:ebi-a-GCST90001582	rs78355921	1	159972062	C	G	0.0915	2.65497e-06	0.04137	TRUE	-0.0357069	0.0374838	0.35	0.038355	FALSE	TRUE	FALSE	ebi-a-GCST90001582	192	22.1266	0.00629596	TRUE
CD14+ CD16- monocyte Absolute Count || id:ebi-a-GCST90001582	rs8076666	17	80250018	G	A	0.7778	7.82294e-06	0.02869	TRUE	0.000727142	0.0225255	0.96	0.893919	FALSE	FALSE	FALSE	ebi-a-GCST90001582	192	20.0294	0.00569865	TRUE
CD14+ CD16- monocyte Absolute Count || id:ebi-a-GCST90001582	rs9599503	13	34740682	C	T	0.2827	1.67699e-06	0.02661	TRUE	-0.0127167	0.0200827	0.54	0.142977	FALSE	FALSE	FALSE	ebi-a-GCST90001582	192	22.9938	0.00660325	TRUE
CD33 on CD33dim HLA DR+ CD11b- || id:ebi-a-GCST90001949	rs10033650	4	53087847	T	G	0.1083	1.60299e-06	0.05678	TRUE	0.0224583	0.0273918	0.44	0.069434	FALSE	FALSE	FALSE	ebi-a-GCST90001949	559	23.185	0.0144369	TRUE
CD33 on CD33dim HLA DR+ CD11b- || id:ebi-a-GCST90001949	rs10869456	9	74884414	G	A	0.8767	3.93704e-06	0.05483	TRUE	-0.00696472	0.0168635	0.69	0.783501	FALSE	FALSE	FALSE	ebi-a-GCST90001949	559	21.4432	0.013937	TRUE
CD33 on CD33dim HLA DR+ CD11b- || id:ebi-a-GCST90001949	rs112807165	20	39464230	G	A	0.0324	4.11898e-06	0.1052	TRUE	-0.0321062	0.082609	0.69	0.007202	FALSE	FALSE	FALSE	ebi-a-GCST90001949	559	21.3511	0.0148157	TRUE
CD33 on CD33dim HLA DR+ CD11b- || id:ebi-a-GCST90001949	rs113460642	8	65657035	T	C	0.0725	9.99194e-06	0.07113	TRUE	-0.0523069	0.0472067	0.27	0.023325	FALSE	FALSE	FALSE	ebi-a-GCST90001949	559	19.6366	0.0133615	TRUE
CD33 on CD33dim HLA DR+ CD11b- || id:ebi-a-GCST90001949	rs11720960	3	124239095	C	T	0.1154	4.94698e-06	0.05763	TRUE	-0.000604719	0.0254183	0.99	0.083941	FALSE	FALSE	FALSE	ebi-a-GCST90001949	559	21.001	0.0142403	TRUE
CD33 on CD33dim HLA DR+ CD11b- || id:ebi-a-GCST90001949	rs138564050	18	2873694	G	A	0.1209	6.09607e-06	0.05484	TRUE	-0.00871064	0.0203001	0.65	0.140511	FALSE	FALSE	FALSE	ebi-a-GCST90001949	559	20.5994	0.0131687	TRUE
CD33 on CD33dim HLA DR+ CD11b- || id:ebi-a-GCST90001949	rs139876813	17	2785977	T	C	0.1092	5.837e-07	0.05585	TRUE	0.0207877	0.0233197	0.37	0.104533	FALSE	FALSE	FALSE	ebi-a-GCST90001949	559	25.1524	0.0152637	TRUE
CD33 on CD33dim HLA DR+ CD11b- || id:ebi-a-GCST90001949	rs1801274	1	161509955	G	A	0.3299	1.83781e-11	0.03857	TRUE	0.00939258	0.0139349	0.47	0.531883	FALSE	FALSE	FALSE	ebi-a-GCST90001949	559	45.7912	0.0301185	TRUE
CD33 on CD33dim HLA DR+ CD11b- || id:ebi-a-GCST90001949	rs187981347	5	172653659	T	A	0.0303	2.16202e-06	0.105	TRUE	0.0196975	0.0458083	0.66	0.024953	FALSE	TRUE	FALSE	ebi-a-GCST90001949	559	22.6213	0.0146557	TRUE
CD33 on CD33dim HLA DR+ CD11b- || id:ebi-a-GCST90001949	rs35305059	12	128173695	G	A	0.5477	5.66005e-06	0.03555	TRUE	0.00504677	0.0142371	0.76	0.404369	FALSE	FALSE	FALSE	ebi-a-GCST90001949	559	20.7403	0.0129865	TRUE
CD33 on CD33dim HLA DR+ CD11b- || id:ebi-a-GCST90001949	rs3865444	19	51224706	A	C	0.2121	2.39883e-183	0.03392	TRUE	-0.00410878	0.0148107	0.78	0.324957	FALSE	FALSE	FALSE	ebi-a-GCST90001949	559	1088.3	0.418506	TRUE
CD33 on CD33dim HLA DR+ CD11b- || id:ebi-a-GCST90001949	rs4442789	15	97830099	T	C	0.8048	6.584e-06	0.04613	TRUE	-0.0380151	0.0168393	0.027	0.777069	FALSE	FALSE	FALSE	ebi-a-GCST90001949	559	20.4485	0.0136718	TRUE
CD33 on CD33dim HLA DR+ CD11b- || id:ebi-a-GCST90001949	rs4802858	19	51749897	C	T	0.571	2.06001e-07	0.03603	TRUE	0.00438796	0.0141225	0.73	0.561912	FALSE	FALSE	FALSE	ebi-a-GCST90001949	559	27.2262	0.0173157	TRUE
CD33 on CD33dim HLA DR+ CD11b- || id:ebi-a-GCST90001949	rs58301181	19	51594008	G	C	0.0872	1.80901e-10	0.06357	TRUE	-0.0108578	0.0224432	0.63	0.106748	FALSE	TRUE	FALSE	ebi-a-GCST90001949	559	41.1721	0.0264868	TRUE
CD33 on CD33dim HLA DR+ CD11b- || id:ebi-a-GCST90001949	rs6100482	20	59528590	G	A	0.2576	5.33495e-07	0.04019	TRUE	0.0125615	0.0179101	0.46	0.191048	FALSE	FALSE	FALSE	ebi-a-GCST90001949	559	25.337	0.0156533	TRUE
CD33 on CD33dim HLA DR+ CD11b- || id:ebi-a-GCST90001949	rs7351079	19	51070781	G	A	0.2708	2.9067e-21	0.03992	TRUE	0.0193401	0.0183319	0.29	0.173513	FALSE	FALSE	FALSE	ebi-a-GCST90001949	559	92.1446	0.0579931	TRUE
CD33 on CD33dim HLA DR+ CD11b- || id:ebi-a-GCST90001949	rs75216873	14	53275880	G	A	0.0621	3.21203e-06	0.07384	TRUE	0.0120357	0.051441	0.82	0.01881	FALSE	FALSE	FALSE	ebi-a-GCST90001949	559	21.8301	0.0138649	TRUE
CD33 on CD33dim HLA DR+ CD11b- || id:ebi-a-GCST90001949	rs76647540	19	50584942	T	A	0.1359	5.84602e-06	0.05213	TRUE	-0.0210991	0.0206475	0.31	0.134949	FALSE	TRUE	FALSE	ebi-a-GCST90001949	559	20.6691	0.013192	TRUE
CD33 on CD33dim HLA DR+ CD11b- || id:ebi-a-GCST90001949	rs7798098	7	36454729	T	C	0.1233	7.44201e-06	0.05456	TRUE	-0.0243204	0.0207174	0.25	0.129848	FALSE	FALSE	FALSE	ebi-a-GCST90001949	559	20.2137	0.0130089	TRUE
CD33 on CD33dim HLA DR+ CD11b- || id:ebi-a-GCST90001949	rs78949787	19	51087881	T	C	0.5535	1.33015e-16	0.03561	TRUE	-0.000783835	0.0142217	0.95	0.536901	FALSE	FALSE	FALSE	ebi-a-GCST90001949	559	69.8898	0.0438053	TRUE
CD33 on CD33dim HLA DR+ CD11b- || id:ebi-a-GCST90001949	rs9493075	6	131717347	A	G	0.0584	1.19399e-06	0.0807	TRUE	-0.0503002	0.0252654	0.044	0.083047	FALSE	FALSE	FALSE	ebi-a-GCST90001949	559	23.7641	0.0170207	TRUE
Central Memory CD8+ T cell %CD8+ T cell || id:ebi-a-GCST90001549	rs10035567	5	173578361	A	T	0.0992	7.03493e-06	0.04119	TRUE	0.0118868	0.0362758	0.77	0.038518	FALSE	TRUE	FALSE	ebi-a-GCST90001549	159	20.2598	0.00614313	TRUE
Central Memory CD8+ T cell %CD8+ T cell || id:ebi-a-GCST90001549	rs116515477	3	68085266	G	A	0.0239	1.42498e-06	0.0829	TRUE	-0.0280212	0.0512932	0.58	0.020162	FALSE	FALSE	FALSE	ebi-a-GCST90001549	159	23.3281	0.00748015	TRUE
Central Memory CD8+ T cell %CD8+ T cell || id:ebi-a-GCST90001549	rs116858348	10	91020866	G	T	0.0117	5.19697e-06	0.114	TRUE	-0.0380797	0.0364276	0.3	0.038462	FALSE	FALSE	FALSE	ebi-a-GCST90001549	159	20.8224	0.00625814	TRUE
Central Memory CD8+ T cell %CD8+ T cell || id:ebi-a-GCST90001549	rs117299036	7	17606023	T	G	0.0099	4.27297e-06	0.1262	TRUE	-0.0085738	0.0549388	0.87	0.016401	FALSE	FALSE	FALSE	ebi-a-GCST90001549	159	21.2169	0.00662437	TRUE
Central Memory CD8+ T cell %CD8+ T cell || id:ebi-a-GCST90001549	rs11887842	2	102223018	T	C	0.1224	8.97098e-06	0.03947	TRUE	-0.00123825	0.0248532	0.96	0.085273	FALSE	FALSE	FALSE	ebi-a-GCST90001549	159	19.7706	0.00661702	TRUE
Central Memory CD8+ T cell %CD8+ T cell || id:ebi-a-GCST90001549	rs13037846	20	60804424	T	C	0.0363	9.04191e-06	0.06656	TRUE	-0.0564359	0.0464858	0.23	0.022777	FALSE	FALSE	FALSE	ebi-a-GCST90001549	159	19.7635	0.00612588	TRUE
Central Memory CD8+ T cell %CD8+ T cell || id:ebi-a-GCST90001549	rs16878206	5	60520967	G	A	0.1911	9.91791e-06	0.03213	TRUE	0.000977488	0.0161251	0.96	0.245761	FALSE	FALSE	FALSE	ebi-a-GCST90001549	159	19.5874	0.00625151	TRUE
Central Memory CD8+ T cell %CD8+ T cell || id:ebi-a-GCST90001549	rs16881729	4	29387916	T	C	0.0527	8.43995e-06	0.05561	TRUE	0.0508585	0.0312252	0.11	0.052441	FALSE	FALSE	FALSE	ebi-a-GCST90001549	159	19.8883	0.00614089	TRUE
Central Memory CD8+ T cell %CD8+ T cell || id:ebi-a-GCST90001549	rs183732116	2	167146511	A	G	0.0427	2.79698e-06	0.06665	TRUE	-0.0366153	0.0250158	0.15	0.084153	FALSE	FALSE	FALSE	ebi-a-GCST90001549	159	22.0259	0.00799907	TRUE
Central Memory CD8+ T cell %CD8+ T cell || id:ebi-a-GCST90001549	rs2040680	7	89156135	C	T	0.9718	9.90011e-06	0.07234	TRUE	0.00586908	0.0299258	0.84	0.940645	FALSE	FALSE	FALSE	ebi-a-GCST90001549	159	19.5923	0.00561951	TRUE
Central Memory CD8+ T cell %CD8+ T cell || id:ebi-a-GCST90001549	rs2123414	10	129036012	G	A	0.0455	8.66702e-06	0.05938	TRUE	-0.0450695	0.0287286	0.11	0.062194	FALSE	FALSE	FALSE	ebi-a-GCST90001549	159	19.8413	0.00607671	TRUE
Central Memory CD8+ T cell %CD8+ T cell || id:ebi-a-GCST90001549	rs2424193	20	18436677	G	A	0.0308	1.275e-06	0.07126	TRUE	0.00673628	0.0386916	0.87	0.035741	FALSE	FALSE	FALSE	ebi-a-GCST90001549	159	23.5482	0.00713911	TRUE
Central Memory CD8+ T cell %CD8+ T cell || id:ebi-a-GCST90001549	rs2713981	17	72746955	G	A	0.6526	7.00793e-06	0.02613	TRUE	-0.0043285	0.0160599	0.79	0.748222	FALSE	FALSE	FALSE	ebi-a-GCST90001549	159	20.2552	0.00627078	TRUE
Central Memory CD8+ T cell %CD8+ T cell || id:ebi-a-GCST90001549	rs2840005	19	55803533	C	T	0.1722	2.79402e-06	0.03237	TRUE	-0.0153901	0.0208732	0.49	0.12743	FALSE	FALSE	FALSE	ebi-a-GCST90001549	159	22.0207	0.00657816	TRUE
Central Memory CD8+ T cell %CD8+ T cell || id:ebi-a-GCST90001549	rs2866112	19	53807707	C	G	0.8971	7.92994e-07	0.04054	TRUE	0.00150865	0.0216952	0.93	0.884445	FALSE	TRUE	FALSE	ebi-a-GCST90001549	159	24.4603	0.0074219	TRUE
Central Memory CD8+ T cell %CD8+ T cell || id:ebi-a-GCST90001549	rs350280	16	12138140	G	A	0.4316	2.63998e-06	0.02566	TRUE	0.0132292	0.0149296	0.36	0.317751	FALSE	FALSE	FALSE	ebi-a-GCST90001549	159	22.1626	0.00715977	TRUE
Central Memory CD8+ T cell %CD8+ T cell || id:ebi-a-GCST90001549	rs35069110	7	157661565	A	G	0.4613	6.84195e-07	0.02478	TRUE	0.00339066	0.0139445	0.8	0.493415	FALSE	FALSE	FALSE	ebi-a-GCST90001549	159	24.7585	0.00755591	TRUE
Central Memory CD8+ T cell %CD8+ T cell || id:ebi-a-GCST90001549	rs35121986	2	186825487	C	T	0.0522	9.71404e-06	0.05797	TRUE	-0.00548629	0.0218852	0.81	0.113701	FALSE	FALSE	FALSE	ebi-a-GCST90001549	159	19.6238	0.0065254	TRUE
Central Memory CD8+ T cell %CD8+ T cell || id:ebi-a-GCST90001549	rs4796089	17	35487739	C	T	0.1344	8.97202e-06	0.03683	TRUE	-0.00876669	0.0251721	0.73	0.082851	FALSE	FALSE	FALSE	ebi-a-GCST90001549	159	19.7799	0.00624273	TRUE
Central Memory CD8+ T cell %CD8+ T cell || id:ebi-a-GCST90001549	rs4868220	5	172839322	G	A	0.5455	4.617e-06	0.02463	TRUE	0.00599025	0.0140884	0.67	0.410578	FALSE	FALSE	FALSE	ebi-a-GCST90001549	159	21.0488	0.00633163	TRUE
Central Memory CD8+ T cell %CD8+ T cell || id:ebi-a-GCST90001549	rs55699240	2	113081148	C	G	0.1936	5.48997e-07	0.03188	TRUE	-0.0182777	0.0156831	0.26	0.269195	FALSE	TRUE	FALSE	ebi-a-GCST90001549	159	25.1886	0.00799329	TRUE
Central Memory CD8+ T cell %CD8+ T cell || id:ebi-a-GCST90001549	rs62037700	16	12008300	T	G	0.3115	4.76398e-06	0.02699	TRUE	0.0278596	0.0235011	0.24	0.096665	FALSE	FALSE	FALSE	ebi-a-GCST90001549	159	21.0055	0.00656344	TRUE
Central Memory CD8+ T cell %CD8+ T cell || id:ebi-a-GCST90001549	rs62047982	16	53120920	T	C	0.4721	8.97904e-07	0.02487	TRUE	0.00533359	0.0160887	0.72	0.271626	FALSE	FALSE	FALSE	ebi-a-GCST90001549	159	24.2221	0.00746756	TRUE
Central Memory CD8+ T cell %CD8+ T cell || id:ebi-a-GCST90001549	rs62463257	7	72458824	T	C	0.5225	2.02899e-06	0.02506	TRUE	0.00964313	0.014602	0.5	0.640657	FALSE	FALSE	FALSE	ebi-a-GCST90001549	159	22.6631	0.00710183	TRUE
Central Memory CD8+ T cell %CD8+ T cell || id:ebi-a-GCST90001549	rs6558408	8	143959566	A	G	0.8039	4.07202e-06	0.03155	TRUE	0.0012651	0.0143644	0.93	0.606659	FALSE	FALSE	FALSE	ebi-a-GCST90001549	159	21.2973	0.00668394	TRUE
Central Memory CD8+ T cell %CD8+ T cell || id:ebi-a-GCST90001549	rs67145759	2	38675482	G	A	0.2305	4.13e-06	0.02976	TRUE	-0.00679979	0.0179963	0.72	0.181542	FALSE	FALSE	FALSE	ebi-a-GCST90001549	159	21.2851	0.0066873	TRUE
Central Memory CD8+ T cell %CD8+ T cell || id:ebi-a-GCST90001549	rs74559159	1	3918740	A	G	0.0274	1.91801e-06	0.07643	TRUE	-0.00996608	0.0472799	0.82	0.022149	FALSE	FALSE	FALSE	ebi-a-GCST90001549	159	22.7565	0.00708514	TRUE
Central Memory CD8+ T cell %CD8+ T cell || id:ebi-a-GCST90001549	rs75518360	1	14555309	T	C	0.0177	3.176e-07	0.09427	TRUE	0.0322112	0.0569584	0.57	0.015104	FALSE	FALSE	FALSE	ebi-a-GCST90001549	159	26.2402	0.0081089	TRUE
Central Memory CD8+ T cell %CD8+ T cell || id:ebi-a-GCST90001549	rs78719136	14	20887792	G	A	0.0279	6.78907e-06	0.07568	TRUE	0.0347037	0.0565136	0.54	0.015787	FALSE	FALSE	FALSE	ebi-a-GCST90001549	159	20.3143	0.00631115	TRUE
Central Memory CD8+ T cell %CD8+ T cell || id:ebi-a-GCST90001549	rs78845536	9	10866626	G	T	0.0321	4.26796e-06	0.07107	TRUE	0.0194861	0.0400119	0.63	0.031388	FALSE	FALSE	FALSE	ebi-a-GCST90001549	159	21.209	0.00665668	TRUE
CD64 on CD14- CD16+ monocyte || id:ebi-a-GCST90001990	rs10036919	5	160792457	A	G	0.3392	1.28499e-06	0.02659	TRUE	-0.014303	0.0151802	0.35	0.304481	FALSE	FALSE	FALSE	ebi-a-GCST90001990	600	23.5365	0.00745994	TRUE
CD64 on CD14- CD16+ monocyte || id:ebi-a-GCST90001990	rs11065979	12	111621753	T	C	0.4691	4.43302e-06	0.0257	TRUE	0.0157543	0.0140139	0.28	0.438067	FALSE	FALSE	FALSE	ebi-a-GCST90001990	600	21.1171	0.00694717	TRUE
CD64 on CD14- CD16+ monocyte || id:ebi-a-GCST90001990	rs111279951	5	18067911	A	C	0.0418	2.323e-06	0.06342	TRUE	0.0326067	0.0342478	0.34	0.044389	FALSE	FALSE	FALSE	ebi-a-GCST90001990	600	22.3764	0.0072095	TRUE
CD64 on CD14- CD16+ monocyte || id:ebi-a-GCST90001990	rs1138358	15	79971003	C	A	0.2286	1.75501e-06	0.02965	TRUE	0.0123775	0.0157497	0.42	0.263032	FALSE	FALSE	FALSE	ebi-a-GCST90001990	600	22.9365	0.00711152	TRUE
CD64 on CD14- CD16+ monocyte || id:ebi-a-GCST90001990	rs115383270	1	161561550	A	G	0.1699	1.80801e-18	0.0332	TRUE	-0.0165214	0.0269225	0.55	0.074159	FALSE	FALSE	FALSE	ebi-a-GCST90001990	600	77.7265	0.0241657	TRUE
CD64 on CD14- CD16+ monocyte || id:ebi-a-GCST90001990	rs117283705	6	102433389	A	G	0.0104	5.96005e-06	0.1231	TRUE	-0.0536007	0.0664029	0.42	0.011852	FALSE	FALSE	FALSE	ebi-a-GCST90001990	600	20.5767	0.00641821	TRUE
CD64 on CD14- CD16+ monocyte || id:ebi-a-GCST90001990	rs117446496	17	80800124	G	A	0.043	5.54102e-06	0.05961	TRUE	-0.00654281	0.0292752	0.82	0.060288	FALSE	FALSE	FALSE	ebi-a-GCST90001990	600	20.6986	0.00605327	TRUE
CD64 on CD14- CD16+ monocyte || id:ebi-a-GCST90001990	rs11772145	7	68119045	A	C	0.1054	4.77705e-06	0.04036	TRUE	0.0205774	0.0210379	0.33	0.12753	FALSE	FALSE	FALSE	ebi-a-GCST90001990	600	20.988	0.00644723	TRUE
CD64 on CD14- CD16+ monocyte || id:ebi-a-GCST90001990	rs13161932	5	42074239	G	A	0.0742	8.55993e-06	0.04753	TRUE	0.0297011	0.0173157	0.09	0.209458	FALSE	FALSE	FALSE	ebi-a-GCST90001990	600	19.8759	0.00616897	TRUE
CD64 on CD14- CD16+ monocyte || id:ebi-a-GCST90001990	rs1333255	13	94192489	A	G	0.1467	7.92903e-06	0.03525	TRUE	0.0268042	0.0227201	0.23	0.104232	FALSE	FALSE	FALSE	ebi-a-GCST90001990	600	20.0145	0.00622623	TRUE
CD64 on CD14- CD16+ monocyte || id:ebi-a-GCST90001990	rs146963227	4	17529010	A	G	0.0149	3.73904e-06	0.1015	TRUE	0.108972	0.0802219	0.17	0.007682	FALSE	FALSE	FALSE	ebi-a-GCST90001990	600	21.4784	0.00649578	TRUE
CD64 on CD14- CD16+ monocyte || id:ebi-a-GCST90001990	rs150375532	1	37680681	A	G	0.0026	4.86396e-06	0.2456	TRUE	-0.0151896	0.0690012	0.81	0.010972	FALSE	FALSE	FALSE	ebi-a-GCST90001990	600	20.9448	0.00655247	TRUE
CD64 on CD14- CD16+ monocyte || id:ebi-a-GCST90001990	rs1932805	13	81924564	T	C	0.8915	2.49299e-07	0.0397	TRUE	-0.00378581	0.0205463	0.84	0.86863	FALSE	FALSE	FALSE	ebi-a-GCST90001990	600	26.7161	0.00814584	TRUE
CD64 on CD14- CD16+ monocyte || id:ebi-a-GCST90001990	rs2197098	2	153829309	C	T	0.7954	1.15499e-06	0.0307	TRUE	0.00828506	0.0185001	0.67	0.830297	FALSE	FALSE	FALSE	ebi-a-GCST90001990	600	23.714	0.00727451	TRUE
CD64 on CD14- CD16+ monocyte || id:ebi-a-GCST90001990	rs34710782	1	11843184	C	T	0.1969	1.92101e-06	0.03159	TRUE	-0.0126231	0.0166618	0.46	0.224338	FALSE	FALSE	FALSE	ebi-a-GCST90001990	600	22.7274	0.00717291	TRUE
CD64 on CD14- CD16+ monocyte || id:ebi-a-GCST90001990	rs35944461	8	1040572	T	C	0.0952	3.97796e-06	0.04286	TRUE	0.000657277	0.0164576	0.99	0.232947	FALSE	FALSE	FALSE	ebi-a-GCST90001990	600	21.3416	0.00675383	TRUE
CD64 on CD14- CD16+ monocyte || id:ebi-a-GCST90001990	rs4681723	3	57179227	C	G	0.535	2.16302e-06	0.02465	TRUE	-0.0151425	0.0141886	0.28	0.592002	FALSE	TRUE	TRUE	ebi-a-GCST90001990	600	22.5288	0.00681096	FALSE
CD64 on CD14- CD16+ monocyte || id:ebi-a-GCST90001990	rs9467953	6	26998025	T	C	0.5491	4.67197e-06	0.02631	TRUE	0.0166947	0.0148643	0.25	0.323502	FALSE	FALSE	FALSE	ebi-a-GCST90001990	600	21.0113	0.00720205	TRUE
CD64 on CD14- CD16+ monocyte || id:ebi-a-GCST90001990	rs947853	11	70721089	T	C	0.6187	2.37898e-06	0.02586	TRUE	-0.0127682	0.0140479	0.36	0.517122	FALSE	FALSE	FALSE	ebi-a-GCST90001990	600	22.3298	0.00704562	TRUE
CD33 on basophil || id:ebi-a-GCST90001954	rs10040068	5	17802060	T	C	0.7453	9.99194e-06	0.04261	TRUE	-0.00085106	0.0155206	0.96	0.722651	FALSE	FALSE	FALSE	ebi-a-GCST90001954	564	19.6327	0.013533	TRUE
CD33 on basophil || id:ebi-a-GCST90001954	rs114475810	19	35565529	A	G	0.0013	6.35199e-06	0.4661	TRUE	0.00447046	0.0469141	0.93	0.022416	FALSE	FALSE	FALSE	ebi-a-GCST90001954	564	20.5125	0.0115714	TRUE
CD33 on basophil || id:ebi-a-GCST90001954	rs117140964	10	99849646	T	C	0.0444	4.77101e-06	0.08837	TRUE	-0.0489568	0.0387459	0.21	0.034377	FALSE	FALSE	FALSE	ebi-a-GCST90001954	564	21.0766	0.0139669	TRUE
CD33 on basophil || id:ebi-a-GCST90001954	rs1836704	4	30411778	C	A	0.3029	9.17191e-06	0.03988	TRUE	0.0187457	0.0150609	0.21	0.314135	FALSE	FALSE	FALSE	ebi-a-GCST90001954	564	19.8101	0.0133052	TRUE
CD33 on basophil || id:ebi-a-GCST90001954	rs4567661	15	38493913	C	A	0.318	3.804e-06	0.03969	TRUE	0.00303558	0.0145977	0.82	0.348854	FALSE	FALSE	FALSE	ebi-a-GCST90001954	564	21.5152	0.0147011	TRUE
CD33 on basophil || id:ebi-a-GCST90001954	rs462331	16	83798694	T	A	0.1588	9.75102e-06	0.05102	TRUE	-0.0196952	0.0181585	0.28	0.181253	FALSE	TRUE	FALSE	ebi-a-GCST90001954	564	19.6912	0.0136941	TRUE
CD33 on basophil || id:ebi-a-GCST90001954	rs548194341	17	9227681	G	C	0.0013	3.92699e-06	0.4772	TRUE	-0.0587752	0.0732829	0.4	0.009358	FALSE	TRUE	FALSE	ebi-a-GCST90001954	564	21.4478	0.0126822	TRUE
CD33 on basophil || id:ebi-a-GCST90001954	rs56043070	1	247556467	A	G	0.0566	6.29593e-10	0.07845	TRUE	-0.00267859	0.0269164	0.92	0.071549	FALSE	FALSE	FALSE	ebi-a-GCST90001954	564	38.7108	0.0254425	TRUE
CD33 on basophil || id:ebi-a-GCST90001954	rs57883729	2	161243658	A	C	0.0135	5.36599e-06	0.1505	TRUE	-0.0142939	0.0371112	0.73	0.03627	FALSE	FALSE	FALSE	ebi-a-GCST90001954	564	20.8494	0.0125785	TRUE
CD33 on basophil || id:ebi-a-GCST90001954	rs58337014	10	51594283	A	C	0.0392	8.39305e-06	0.09267	TRUE	-0.0361398	0.0203763	0.081	0.135493	FALSE	FALSE	FALSE	ebi-a-GCST90001954	564	19.9775	0.0129232	TRUE
CD33 on basophil || id:ebi-a-GCST90001954	rs58483275	19	51365189	T	C	0.0733	1.32892e-12	0.07238	TRUE	0.0192417	0.0685198	0.79	0.011179	FALSE	FALSE	FALSE	ebi-a-GCST90001954	564	51.1389	0.0363967	TRUE
CD33 on basophil || id:ebi-a-GCST90001954	rs6974483	7	52638056	A	T	0.3154	3.15798e-06	0.04051	TRUE	0.0207437	0.0154873	0.18	0.279352	FALSE	TRUE	FALSE	ebi-a-GCST90001954	564	21.8823	0.0155077	TRUE
CD33 on basophil || id:ebi-a-GCST90001954	rs6979650	7	36497288	A	G	0.036	8.15793e-06	0.09814	TRUE	-0.0269494	0.0353875	0.47	0.040017	FALSE	FALSE	FALSE	ebi-a-GCST90001954	564	20.0369	0.0133947	TRUE
CD33 on basophil || id:ebi-a-GCST90001954	rs7245846	19	51227920	A	G	0.1939	1.81134e-150	0.03861	TRUE	-0.00324946	0.0145692	0.82	0.35542	FALSE	FALSE	FALSE	ebi-a-GCST90001954	564	858.076	0.399873	TRUE
CD33 on basophil || id:ebi-a-GCST90001954	rs72640540	4	66172769	A	G	0.0006	9.94604e-06	0.6446	TRUE	0.00898491	0.0292577	0.76	0.063322	FALSE	FALSE	FALSE	ebi-a-GCST90001954	564	19.6445	0.00978906	TRUE
CD33 on basophil || id:ebi-a-GCST90001954	rs7351079	19	51070781	G	A	0.2579	1.39991e-17	0.04217	TRUE	0.0193401	0.0183319	0.29	0.173513	FALSE	FALSE	FALSE	ebi-a-GCST90001954	564	74.5886	0.0507719	TRUE
CD33 on basophil || id:ebi-a-GCST90001954	rs75773078	19	51238890	A	G	0.0707	4.52898e-12	0.07051	TRUE	-0.0312409	0.0262401	0.23	0.079865	FALSE	FALSE	FALSE	ebi-a-GCST90001954	564	48.6492	0.0317821	TRUE
CD33 on basophil || id:ebi-a-GCST90001954	rs77635331	16	8597804	T	C	0.0987	7.83195e-07	0.06084	TRUE	0.054335	0.0407034	0.19	0.029918	FALSE	FALSE	FALSE	ebi-a-GCST90001954	564	24.6071	0.0162052	TRUE
CD33 on basophil || id:ebi-a-GCST90001954	rs79349965	1	247845961	C	G	0.082	7.17794e-06	0.06688	TRUE	0.01797	0.0380305	0.64	0.03452	FALSE	TRUE	FALSE	ebi-a-GCST90001954	564	20.2823	0.0136583	TRUE
CD33 on basophil || id:ebi-a-GCST90001954	rs8069226	17	9035245	T	C	0.5122	6.97397e-06	0.03658	TRUE	0.00779164	0.0139155	0.58	0.528073	FALSE	FALSE	FALSE	ebi-a-GCST90001954	564	20.3461	0.0136044	TRUE
CD33 on Immature Myeloid-Derived Suppressor Cells || id:ebi-a-GCST90001955	rs10040068	5	17802060	T	C	0.7452	7.50395e-06	0.04266	TRUE	-0.00085106	0.0155206	0.96	0.722651	FALSE	FALSE	FALSE	ebi-a-GCST90001955	565	20.1931	0.0139555	TRUE
CD33 on Immature Myeloid-Derived Suppressor Cells || id:ebi-a-GCST90001955	rs117140964	10	99849646	T	C	0.0444	2.524e-06	0.08848	TRUE	-0.0489568	0.0387459	0.21	0.034377	FALSE	FALSE	FALSE	ebi-a-GCST90001955	565	22.3184	0.0148266	TRUE
CD33 on Immature Myeloid-Derived Suppressor Cells || id:ebi-a-GCST90001955	rs11765781	7	4725230	A	G	0.6245	4.97496e-06	0.03963	TRUE	0.0180511	0.0157258	0.26	0.728658	FALSE	FALSE	FALSE	ebi-a-GCST90001955	565	20.9983	0.0154669	TRUE
CD33 on Immature Myeloid-Derived Suppressor Cells || id:ebi-a-GCST90001955	rs117893093	20	37915372	T	G	0.0418	3.06302e-06	0.09362	TRUE	0.0114091	0.0322363	0.73	0.049843	FALSE	FALSE	FALSE	ebi-a-GCST90001955	565	21.9382	0.0154029	TRUE
CD33 on Immature Myeloid-Derived Suppressor Cells || id:ebi-a-GCST90001955	rs1218959	13	27619740	A	C	0.6403	9.6221e-06	0.03806	TRUE	-0.0105774	0.0144024	0.49	0.632771	FALSE	FALSE	FALSE	ebi-a-GCST90001955	565	19.7168	0.0131561	TRUE
CD33 on Immature Myeloid-Derived Suppressor Cells || id:ebi-a-GCST90001955	rs1397071	18	70810196	A	G	0.0251	3.17103e-06	0.1146	TRUE	0.0149117	0.0401596	0.72	0.031222	FALSE	FALSE	FALSE	ebi-a-GCST90001955	565	21.8838	0.0140655	TRUE
CD33 on Immature Myeloid-Derived Suppressor Cells || id:ebi-a-GCST90001955	rs1421461	12	105927108	C	T	0.2169	8.687e-06	0.04543	TRUE	-0.00156134	0.0170831	0.9	0.209313	FALSE	FALSE	FALSE	ebi-a-GCST90001955	565	19.9077	0.0139577	TRUE
CD33 on Immature Myeloid-Derived Suppressor Cells || id:ebi-a-GCST90001955	rs1922127	10	51588288	T	C	0.047	8.127e-06	0.08418	TRUE	-0.0402408	0.0193063	0.039	0.15207	FALSE	FALSE	FALSE	ebi-a-GCST90001955	565	20.0463	0.0127254	TRUE
CD33 on Immature Myeloid-Derived Suppressor Cells || id:ebi-a-GCST90001955	rs2722603	2	5750683	G	C	0.6416	2.35901e-06	0.03789	TRUE	-0.0170363	0.0141436	0.22	0.570151	FALSE	TRUE	TRUE	ebi-a-GCST90001955	565	22.4429	0.0148181	FALSE
CD33 on Immature Myeloid-Derived Suppressor Cells || id:ebi-a-GCST90001955	rs4567661	15	38493913	C	A	0.3179	3.24101e-06	0.03972	TRUE	0.00303558	0.0145977	0.82	0.348854	FALSE	FALSE	FALSE	ebi-a-GCST90001955	565	21.8342	0.0149391	TRUE
CD33 on Immature Myeloid-Derived Suppressor Cells || id:ebi-a-GCST90001955	rs548194341	17	9227681	G	C	0.0013	6.07995e-07	0.4798	TRUE	-0.0587752	0.0732829	0.4	0.009358	FALSE	TRUE	FALSE	ebi-a-GCST90001955	565	25.1043	0.0150064	TRUE
CD33 on Immature Myeloid-Derived Suppressor Cells || id:ebi-a-GCST90001955	rs56043070	1	247556467	A	G	0.0566	1.52398e-07	0.0788	TRUE	-0.00267859	0.0269164	0.92	0.071549	FALSE	FALSE	FALSE	ebi-a-GCST90001955	565	27.8163	0.0184456	TRUE
CD33 on Immature Myeloid-Derived Suppressor Cells || id:ebi-a-GCST90001955	rs58483275	19	51365189	T	C	0.0734	5.20955e-12	0.07256	TRUE	0.0192417	0.0685198	0.79	0.011179	FALSE	FALSE	FALSE	ebi-a-GCST90001955	565	48.3615	0.0346348	TRUE
CD33 on Immature Myeloid-Derived Suppressor Cells || id:ebi-a-GCST90001955	rs7245846	19	51227920	A	G	0.1934	6.08135e-143	0.0393	TRUE	-0.00324946	0.0145692	0.82	0.35542	FALSE	FALSE	FALSE	ebi-a-GCST90001955	565	804.942	0.387877	TRUE
CD33 on Immature Myeloid-Derived Suppressor Cells || id:ebi-a-GCST90001955	rs7351079	19	51070781	G	A	0.258	5.06641e-15	0.0424	TRUE	0.0193401	0.0183319	0.29	0.173513	FALSE	FALSE	FALSE	ebi-a-GCST90001955	565	62.4622	0.0429935	TRUE
CD33 on Immature Myeloid-Derived Suppressor Cells || id:ebi-a-GCST90001955	rs75773078	19	51238890	A	G	0.0705	1.63795e-13	0.07057	TRUE	-0.0312409	0.0262401	0.23	0.079865	FALSE	FALSE	FALSE	ebi-a-GCST90001955	565	55.3872	0.0361508	TRUE
CD33 on Immature Myeloid-Derived Suppressor Cells || id:ebi-a-GCST90001955	rs77040155	11	5381606	G	C	0.0534	9.46106e-06	0.08467	TRUE	0.00903738	0.0440665	0.84	0.025517	FALSE	TRUE	FALSE	ebi-a-GCST90001955	565	19.7519	0.0143155	TRUE
CD33 on Immature Myeloid-Derived Suppressor Cells || id:ebi-a-GCST90001955	rs77635331	16	8597804	T	C	0.0985	6.59295e-06	0.06116	TRUE	0.054335	0.0407034	0.19	0.029918	FALSE	FALSE	FALSE	ebi-a-GCST90001955	565	20.4388	0.0135776	TRUE
CD33 on Immature Myeloid-Derived Suppressor Cells || id:ebi-a-GCST90001955	rs79965644	13	78910234	G	T	0.0296	6.09902e-06	0.106	TRUE	0.0167736	0.0296416	0.57	0.062118	FALSE	FALSE	FALSE	ebi-a-GCST90001955	565	20.5996	0.0132967	TRUE
CD33 on Immature Myeloid-Derived Suppressor Cells || id:ebi-a-GCST90001955	rs8105208	19	29031666	T	A	0.5296	4.432e-06	0.03701	TRUE	-0.0246407	0.0140807	0.076	0.576402	FALSE	TRUE	TRUE	ebi-a-GCST90001955	565	21.2232	0.0144842	FALSE
CD4+ T cell Absolute Count || id:ebi-a-GCST90001590	rs10040274	5	115487040	A	G	0.2685	1.064e-06	0.02702	TRUE	-0.0155468	0.0189151	0.4	0.162198	FALSE	FALSE	FALSE	ebi-a-GCST90001590	200	23.8659	0.00684442	TRUE
CD4+ T cell Absolute Count || id:ebi-a-GCST90001590	rs10051472	5	80267711	C	G	0.3493	5.38505e-06	0.02592	TRUE	-0.0113167	0.0143544	0.44	0.379008	FALSE	TRUE	FALSE	ebi-a-GCST90001590	200	20.7601	0.00634029	TRUE
CD4+ T cell Absolute Count || id:ebi-a-GCST90001590	rs117563350	6	151378261	G	A	0.0312	3.12399e-06	0.06938	TRUE	-0.0514029	0.0652149	0.45	0.011443	FALSE	FALSE	FALSE	ebi-a-GCST90001590	200	21.8083	0.00634613	TRUE
CD4+ T cell Absolute Count || id:ebi-a-GCST90001590	rs137903114	11	130900690	C	T	0.004	8.72107e-07	0.1901	TRUE	-0.0165767	0.0444016	0.7	0.025333	FALSE	FALSE	FALSE	ebi-a-GCST90001590	200	24.2742	0.00698969	TRUE
CD4+ T cell Absolute Count || id:ebi-a-GCST90001590	rs143021470	6	80316720	G	C	0.001	5.58406e-06	0.359	TRUE	0.105973	0.0744633	0.16	0.009215	FALSE	TRUE	FALSE	ebi-a-GCST90001590	200	20.6911	0.00532804	TRUE
CD4+ T cell Absolute Count || id:ebi-a-GCST90001590	rs1849876	22	45215172	C	T	0.7529	1.81301e-06	0.02769	TRUE	-0.0327604	0.0159168	0.039	0.743767	FALSE	FALSE	FALSE	ebi-a-GCST90001590	200	22.8628	0.00652253	TRUE
CD4+ T cell Absolute Count || id:ebi-a-GCST90001590	rs28578320	15	95670543	C	T	0.3482	9.7771e-06	0.02558	TRUE	-0.00764233	0.0151557	0.62	0.300553	FALSE	FALSE	FALSE	ebi-a-GCST90001590	200	19.6182	0.00582684	TRUE
CD4+ T cell Absolute Count || id:ebi-a-GCST90001590	rs2972073	2	55066594	C	T	0.8612	7.86104e-06	0.03603	TRUE	0.014083	0.0168013	0.41	0.779318	FALSE	FALSE	FALSE	ebi-a-GCST90001590	200	20.0171	0.00621232	TRUE
CD4+ T cell Absolute Count || id:ebi-a-GCST90001590	rs3129891	6	32447303	A	G	0.2249	2.32097e-06	0.03448	TRUE	0.0321504	0.0170389	0.061	0.209445	FALSE	FALSE	FALSE	ebi-a-GCST90001590	200	22.3755	0.00927438	TRUE
CD4+ T cell Absolute Count || id:ebi-a-GCST90001590	rs3184504	12	111446804	C	T	0.5305	7.66126e-12	0.02676	TRUE	-0.00934912	0.0138805	0.53	0.517363	FALSE	FALSE	FALSE	ebi-a-GCST90001590	200	47.1757	0.0168284	TRUE
CD4+ T cell Absolute Count || id:ebi-a-GCST90001590	rs3211602	12	57753436	A	G	0.0012	3.879e-06	0.3577	TRUE	-0.0278789	0.0577654	0.61	0.014596	FALSE	FALSE	FALSE	ebi-a-GCST90001590	200	21.3813	0.00655784	TRUE
CD4+ T cell Absolute Count || id:ebi-a-GCST90001590	rs414743	21	45092160	A	G	0.2367	3.73001e-06	0.02918	TRUE	0.0176175	0.0154219	0.25	0.283828	FALSE	FALSE	FALSE	ebi-a-GCST90001590	200	21.4676	0.00660506	TRUE
CD4+ T cell Absolute Count || id:ebi-a-GCST90001590	rs4425753	8	15512328	G	C	0.1247	2.13501e-06	0.0374	TRUE	-0.00390803	0.0216647	0.89	0.117887	FALSE	TRUE	FALSE	ebi-a-GCST90001590	200	22.5498	0.00688556	TRUE
CD4+ T cell Absolute Count || id:ebi-a-GCST90001590	rs61935579	12	59801968	A	G	0.0412	4.87899e-06	0.06065	TRUE	-0.0545829	0.0326455	0.092	0.048161	FALSE	FALSE	FALSE	ebi-a-GCST90001590	200	20.9497	0.00608827	TRUE
CD4+ T cell Absolute Count || id:ebi-a-GCST90001590	rs7162344	15	25785338	A	G	0.4295	3.37101e-06	0.02442	TRUE	0.0158351	0.0148461	0.29	0.350547	FALSE	FALSE	FALSE	ebi-a-GCST90001590	200	21.6404	0.0063242	TRUE
CD4+ T cell Absolute Count || id:ebi-a-GCST90001590	rs72960548	6	127552720	C	T	0.073	4.341e-07	0.04852	TRUE	-0.00190879	0.0280291	0.99	0.065572	FALSE	FALSE	FALSE	ebi-a-GCST90001590	200	25.6221	0.00816374	TRUE
CD4+ T cell Absolute Count || id:ebi-a-GCST90001590	rs73132830	7	55868556	A	G	0.2054	7.93597e-06	0.03023	TRUE	0.0161436	0.0153457	0.29	0.290222	FALSE	FALSE	FALSE	ebi-a-GCST90001590	200	20.0022	0.00596667	TRUE
CD4+ T cell Absolute Count || id:ebi-a-GCST90001590	rs7537437	1	38973866	A	G	0.1785	9.06901e-06	0.03159	TRUE	0.00400269	0.0164676	0.82	0.230783	FALSE	FALSE	FALSE	ebi-a-GCST90001590	200	19.7531	0.00578109	TRUE
CD4+ T cell Absolute Count || id:ebi-a-GCST90001590	rs75494288	2	59758699	A	T	0.0305	6.4e-06	0.07401	TRUE	0.0132706	0.0450397	0.78	0.024826	FALSE	TRUE	FALSE	ebi-a-GCST90001590	200	20.4273	0.00661713	TRUE
CD4+ T cell Absolute Count || id:ebi-a-GCST90001590	rs78628680	10	112540874	G	A	0.0245	9.37692e-06	0.08034	TRUE	0.165167	0.066377	0.012	0.011073	FALSE	FALSE	FALSE	ebi-a-GCST90001590	200	19.6904	0.00607495	TRUE
CD4+ T cell Absolute Count || id:ebi-a-GCST90001590	rs905461	3	105166073	C	A	0.7223	9.48702e-06	0.02726	TRUE	0.0334742	0.0154858	0.033	0.714209	FALSE	FALSE	FALSE	ebi-a-GCST90001590	200	19.6698	0.00586376	TRUE
CD4+ T cell Absolute Count || id:ebi-a-GCST90001590	rs9271772	6	32626498	A	G	0.774	1.006e-07	0.03517	TRUE	0.0501837	0.0180187	0.0053	0.81895	FALSE	FALSE	FALSE	ebi-a-GCST90001590	200	28.4829	0.0123256	TRUE
Lymphocyte Absolute Count || id:ebi-a-GCST90001601	rs10040274	5	115487040	A	G	0.2684	8.59607e-06	0.02719	TRUE	-0.0155468	0.0189151	0.4	0.162198	FALSE	FALSE	FALSE	ebi-a-GCST90001601	211	19.8695	0.00576888	TRUE
Lymphocyte Absolute Count || id:ebi-a-GCST90001601	rs10410390	19	54100128	C	T	0.5865	7.13493e-06	0.02503	TRUE	0.00488157	0.0141196	0.74	0.564979	FALSE	FALSE	FALSE	ebi-a-GCST90001601	211	20.2015	0.00613873	TRUE
Lymphocyte Absolute Count || id:ebi-a-GCST90001601	rs112839163	20	14728020	A	T	0.0131	7.69502e-07	0.1017	TRUE	-0.0222449	0.0443532	0.62	0.025999	FALSE	TRUE	FALSE	ebi-a-GCST90001601	211	24.5303	0.00656022	TRUE
Lymphocyte Absolute Count || id:ebi-a-GCST90001601	rs115885535	4	98784530	C	G	0.0038	9.75506e-06	0.1963	TRUE	-0.0455045	0.0440999	0.31	0.027817	FALSE	TRUE	FALSE	ebi-a-GCST90001601	211	19.62	0.005724	TRUE
Lymphocyte Absolute Count || id:ebi-a-GCST90001601	rs11702153	21	13539380	T	C	0.4347	5.75997e-06	0.03503	TRUE	-0.0208969	0.0146076	0.15	0.339329	FALSE	FALSE	FALSE	ebi-a-GCST90001601	211	20.6281	0.0124405	TRUE
Lymphocyte Absolute Count || id:ebi-a-GCST90001601	rs117336432	20	63891840	T	C	0.0011	4.70695e-06	0.3352	TRUE	-0.0280777	0.0563457	0.6	0.016861	FALSE	FALSE	FALSE	ebi-a-GCST90001601	211	21.0252	0.00519149	TRUE
Lymphocyte Absolute Count || id:ebi-a-GCST90001601	rs11850806	14	78202794	G	T	0.0083	2.34299e-07	0.1311	TRUE	0.0659006	0.0501713	0.21	0.019501	FALSE	FALSE	FALSE	ebi-a-GCST90001601	211	26.8405	0.00759423	TRUE
Lymphocyte Absolute Count || id:ebi-a-GCST90001601	rs12417637	11	128433840	G	A	0.1068	3.85097e-06	0.04033	TRUE	-0.0113817	0.0230231	0.63	0.105781	FALSE	FALSE	FALSE	ebi-a-GCST90001601	211	21.4075	0.00664314	TRUE
Lymphocyte Absolute Count || id:ebi-a-GCST90001601	rs142551447	16	28192373	G	C	0.0387	8.66303e-06	0.06311	TRUE	0.0845875	0.0485912	0.082	0.021394	FALSE	TRUE	FALSE	ebi-a-GCST90001601	211	19.8393	0.00587925	TRUE
Lymphocyte Absolute Count || id:ebi-a-GCST90001601	rs2797531	1	110630872	A	G	0.7446	5.87706e-06	0.02871	TRUE	0.00496745	0.0183274	0.73	0.824838	FALSE	FALSE	FALSE	ebi-a-GCST90001601	211	20.5979	0.00645748	TRUE
Lymphocyte Absolute Count || id:ebi-a-GCST90001601	rs55802874	7	55855379	G	A	0.2275	8.15493e-06	0.02947	TRUE	0.0210211	0.0154982	0.18	0.282828	FALSE	FALSE	FALSE	ebi-a-GCST90001601	211	19.9715	0.00609651	TRUE
Lymphocyte Absolute Count || id:ebi-a-GCST90001601	rs597808	12	111535554	G	A	0.5363	9.39399e-09	0.02682	TRUE	-0.0101899	0.0139233	0.49	0.516066	FALSE	FALSE	FALSE	ebi-a-GCST90001601	211	33.099	0.0118415	TRUE
Lymphocyte Absolute Count || id:ebi-a-GCST90001601	rs6942586	7	36490667	A	G	0.6393	5.96499e-06	0.02565	TRUE	0.00207697	0.0144619	0.9	0.57946	FALSE	FALSE	FALSE	ebi-a-GCST90001601	211	20.5582	0.00623793	TRUE
Lymphocyte Absolute Count || id:ebi-a-GCST90001601	rs72960548	6	127552720	C	T	0.073	2.073e-06	0.04877	TRUE	-0.00190879	0.0280291	0.99	0.065572	FALSE	FALSE	FALSE	ebi-a-GCST90001601	211	22.6098	0.00727837	TRUE
Lymphocyte Absolute Count || id:ebi-a-GCST90001601	rs7302662	12	128687743	C	T	0.017	6.74202e-06	0.09359	TRUE	-0.0391467	0.0533726	0.46	0.017164	FALSE	FALSE	FALSE	ebi-a-GCST90001601	211	20.3217	0.0059491	TRUE
Lymphocyte Absolute Count || id:ebi-a-GCST90001601	rs79508330	16	86412351	T	C	0.0281	4.71303e-06	0.07255	TRUE	0.032295	0.050922	0.53	0.019093	FALSE	FALSE	FALSE	ebi-a-GCST90001601	211	21.0169	0.0060423	TRUE
Lymphocyte Absolute Count || id:ebi-a-GCST90001601	rs9271629	6	32624199	A	C	0.7416	1.646e-08	0.03437	TRUE	0.0507759	0.0180356	0.0048	0.819071	FALSE	FALSE	FALSE	ebi-a-GCST90001601	211	32.0243	0.0144988	TRUE
Lymphocyte Absolute Count || id:ebi-a-GCST90001601	rs941767	14	91398528	G	A	0.8901	6.11195e-06	0.03912	TRUE	0.0190487	0.0215665	0.38	0.882126	FALSE	FALSE	FALSE	ebi-a-GCST90001601	211	20.5178	0.00614319	TRUE
Naive-mature B cell Absolute Count || id:ebi-a-GCST90001409	rs10042327	5	58982784	A	G	0.0613	7.40491e-06	0.05192	TRUE	0.0187357	0.0265035	0.48	0.074008	FALSE	FALSE	FALSE	ebi-a-GCST90001409	19	20.1392	0.00624783	TRUE
Naive-mature B cell Absolute Count || id:ebi-a-GCST90001409	rs115150472	5	146759225	T	C	0.0004	5.91398e-06	0.579	TRUE	-0.0396847	0.0580097	0.47	0.014502	FALSE	FALSE	FALSE	ebi-a-GCST90001409	19	20.5856	0.00551869	TRUE
Naive-mature B cell Absolute Count || id:ebi-a-GCST90001409	rs117344365	10	33490546	A	G	0.0178	8.12905e-06	0.09241	TRUE	0.0149182	0.056807	0.81	0.015456	FALSE	FALSE	FALSE	ebi-a-GCST90001409	19	19.9642	0.00596128	TRUE
Naive-mature B cell Absolute Count || id:ebi-a-GCST90001409	rs12799241	11	120110021	A	G	0.2619	9.06797e-07	0.02805	TRUE	0.018524	0.016516	0.25	0.2346	FALSE	FALSE	FALSE	ebi-a-GCST90001409	19	24.2043	0.00736273	TRUE
Naive-mature B cell Absolute Count || id:ebi-a-GCST90001409	rs139077655	2	131983954	T	C	0.382	4.36697e-06	0.02519	TRUE	-0.0301969	0.0143635	0.036	0.463543	FALSE	FALSE	FALSE	ebi-a-GCST90001409	19	21.1695	0.00634233	TRUE
Naive-mature B cell Absolute Count || id:ebi-a-GCST90001409	rs143176410	16	84271633	C	G	0.001	7.65297e-06	0.4058	TRUE	-0.0631155	0.0566547	0.27	0.015609	FALSE	TRUE	FALSE	ebi-a-GCST90001409	19	20.0928	0.0066109	TRUE
Naive-mature B cell Absolute Count || id:ebi-a-GCST90001409	rs17056318	5	158858945	C	T	0.081	2.36499e-07	0.0457	TRUE	0.0304758	0.0260624	0.24	0.076774	FALSE	FALSE	FALSE	ebi-a-GCST90001409	19	26.8038	0.00833412	TRUE
Naive-mature B cell Absolute Count || id:ebi-a-GCST90001409	rs189761842	10	123725829	T	C	0.0055	3.91796e-06	0.1709	TRUE	-0.0158815	0.0422278	0.72	0.028074	FALSE	FALSE	FALSE	ebi-a-GCST90001409	19	21.3791	0.0068308	TRUE
Naive-mature B cell Absolute Count || id:ebi-a-GCST90001409	rs2286599	12	6390367	A	G	0.32	8.96004e-06	0.0266	TRUE	0.00268132	0.0201284	0.91	0.141598	FALSE	FALSE	FALSE	ebi-a-GCST90001409	19	19.7791	0.00609058	TRUE
Naive-mature B cell Absolute Count || id:ebi-a-GCST90001409	rs2390504	7	21282052	A	G	0.0486	3.51002e-06	0.05743	TRUE	0.00226769	0.016718	0.88	0.22136	FALSE	FALSE	FALSE	ebi-a-GCST90001409	19	21.5821	0.00658265	TRUE
Naive-mature B cell Absolute Count || id:ebi-a-GCST90001409	rs2395904	8	129605573	G	T	0.2657	1.74e-07	0.02761	TRUE	0.0104578	0.0156836	0.5	0.272546	FALSE	FALSE	FALSE	ebi-a-GCST90001409	19	27.3907	0.00814762	TRUE
Naive-mature B cell Absolute Count || id:ebi-a-GCST90001409	rs283340	8	69281301	C	T	0.5621	4.59505e-07	0.02477	TRUE	-0.00148176	0.0140233	0.91	0.541306	FALSE	FALSE	FALSE	ebi-a-GCST90001409	19	25.5072	0.0077043	TRUE
Naive-mature B cell Absolute Count || id:ebi-a-GCST90001409	rs34764986	20	61351498	C	T	0.0699	1.08201e-06	0.04805	TRUE	0.0208702	0.0410222	0.62	0.029555	FALSE	FALSE	FALSE	ebi-a-GCST90001409	19	23.8583	0.00716247	TRUE
Naive-mature B cell Absolute Count || id:ebi-a-GCST90001409	rs35607968	7	68188892	T	C	0.1536	3.71304e-06	0.03419	TRUE	-0.0282042	0.0180143	0.12	0.182218	FALSE	FALSE	FALSE	ebi-a-GCST90001409	19	21.4641	0.0065239	TRUE
Naive-mature B cell Absolute Count || id:ebi-a-GCST90001409	rs3811215	14	22485789	T	G	0.3032	5.33495e-06	0.02697	TRUE	0.00551112	0.0160119	0.74	0.250446	FALSE	FALSE	FALSE	ebi-a-GCST90001409	19	20.7655	0.00638221	TRUE
Naive-mature B cell Absolute Count || id:ebi-a-GCST90001409	rs58114937	12	67244352	G	A	0.1302	2.84499e-06	0.0363	TRUE	0.0431745	0.030129	0.15	0.058093	FALSE	FALSE	FALSE	ebi-a-GCST90001409	19	21.984	0.00656114	TRUE
Naive-mature B cell Absolute Count || id:ebi-a-GCST90001409	rs62067029	17	39882138	T	A	0.4148	2.34601e-08	0.02868	TRUE	-0.0119656	0.0141901	0.38	0.449216	FALSE	TRUE	TRUE	ebi-a-GCST90001409	19	31.3178	0.0125061	FALSE
Naive-mature B cell Absolute Count || id:ebi-a-GCST90001409	rs62115322	19	53345231	G	C	0.2083	3.31002e-06	0.02968	TRUE	-0.0131474	0.0204953	0.53	0.133338	FALSE	TRUE	FALSE	ebi-a-GCST90001409	19	21.6814	0.00629935	TRUE
Naive-mature B cell Absolute Count || id:ebi-a-GCST90001409	rs76263497	15	60586605	A	G	0.0989	5.33703e-06	0.04138	TRUE	0.0151408	0.0191056	0.41	0.156453	FALSE	FALSE	FALSE	ebi-a-GCST90001409	19	20.7732	0.0063399	TRUE
Naive-mature B cell Absolute Count || id:ebi-a-GCST90001409	rs76981518	4	151856055	T	C	0.0744	6.00897e-06	0.04708	TRUE	0.0652677	0.0418997	0.13	0.03053	FALSE	FALSE	FALSE	ebi-a-GCST90001409	19	20.5455	0.00627213	TRUE
Naive-mature B cell Absolute Count || id:ebi-a-GCST90001409	rs9354413	6	66329437	C	T	0.2964	7.29794e-06	0.02743	TRUE	-0.000862346	0.01672	0.96	0.2453	FALSE	FALSE	FALSE	ebi-a-GCST90001409	19	20.173	0.00633075	TRUE
Naive-mature B cell Absolute Count || id:ebi-a-GCST90001409	rs9564767	13	70960403	G	A	0.6075	3.62602e-06	0.02507	TRUE	0.0158214	0.0140476	0.26	0.513681	FALSE	FALSE	FALSE	ebi-a-GCST90001409	19	21.5204	0.00645023	TRUE
CD3 on CD28- CD8+ T cell || id:ebi-a-GCST90001865	rs10042722	5	67825422	C	G	0.3827	7.10003e-06	0.02809	TRUE	0.0045216	0.0152012	0.77	0.306453	FALSE	TRUE	FALSE	ebi-a-GCST90001865	475	20.2484	0.00754882	TRUE
CD3 on CD28- CD8+ T cell || id:ebi-a-GCST90001865	rs10280171	7	156178407	C	T	0.013	2.89701e-06	0.1154	TRUE	-0.0195037	0.0260118	0.44	0.080403	FALSE	FALSE	FALSE	ebi-a-GCST90001865	475	21.9615	0.00750523	TRUE
CD3 on CD28- CD8+ T cell || id:ebi-a-GCST90001865	rs10861453	12	105538202	G	A	0.4459	3.15697e-06	0.0278	TRUE	0.00662887	0.014078	0.63	0.471877	FALSE	FALSE	FALSE	ebi-a-GCST90001865	475	21.8002	0.0083254	TRUE
CD3 on CD28- CD8+ T cell || id:ebi-a-GCST90001865	rs12570957	10	100221517	A	C	0.2681	2.88098e-06	0.03082	TRUE	0.00487179	0.0141223	0.71	0.41062	FALSE	FALSE	FALSE	ebi-a-GCST90001865	475	21.9822	0.00819435	TRUE
CD3 on CD28- CD8+ T cell || id:ebi-a-GCST90001865	rs141566851	3	170445379	A	G	0.0149	5.04104e-06	0.1135	TRUE	-0.0243214	0.0642399	0.69	0.012056	FALSE	FALSE	FALSE	ebi-a-GCST90001865	475	20.8934	0.00790126	TRUE
CD3 on CD28- CD8+ T cell || id:ebi-a-GCST90001865	rs143007860	7	12967475	T	A	0.0486	5.91494e-06	0.06464	TRUE	0.00278229	0.069785	0.99	0.010943	FALSE	TRUE	FALSE	ebi-a-GCST90001865	475	20.5883	0.00795524	TRUE
CD3 on CD28- CD8+ T cell || id:ebi-a-GCST90001865	rs1542545	4	188609437	C	T	0.8126	2.90998e-06	0.03579	TRUE	-0.0165292	0.0145916	0.25	0.619869	FALSE	FALSE	FALSE	ebi-a-GCST90001865	475	21.9555	0.0085653	TRUE
CD3 on CD28- CD8+ T cell || id:ebi-a-GCST90001865	rs28620385	21	45068816	C	T	0.3114	1.66598e-06	0.02917	TRUE	-0.00546914	0.0154519	0.69	0.281494	FALSE	FALSE	FALSE	ebi-a-GCST90001865	475	23.0347	0.00840566	TRUE
CD3 on CD28- CD8+ T cell || id:ebi-a-GCST90001865	rs2988279	1	167450602	A	G	0.4849	1.75388e-18	0.02713	TRUE	0.011698	0.0140236	0.4	0.426235	FALSE	FALSE	FALSE	ebi-a-GCST90001865	475	77.9963	0.0286779	TRUE
CD3 on CD28- CD8+ T cell || id:ebi-a-GCST90001865	rs4689428	4	6386464	G	C	0.2052	4.21396e-08	0.03384	TRUE	0.019127	0.0153252	0.22	0.306601	FALSE	TRUE	FALSE	ebi-a-GCST90001865	475	30.211	0.0112847	TRUE
CD3 on CD28- CD8+ T cell || id:ebi-a-GCST90001865	rs59837469	5	170202814	C	G	0.0331	2.40602e-06	0.0767	TRUE	0.00109797	0.0291572	0.98	0.066493	FALSE	TRUE	FALSE	ebi-a-GCST90001865	475	22.3247	0.00840651	TRUE
CD3 on CD28- CD8+ T cell || id:ebi-a-GCST90001865	rs6120663	20	34494101	A	C	0.4726	4.67703e-06	0.02733	TRUE	0.014514	0.0139985	0.3	0.438949	FALSE	FALSE	FALSE	ebi-a-GCST90001865	475	21.0531	0.00783897	TRUE
CD3 on CD28- CD8+ T cell || id:ebi-a-GCST90001865	rs62293633	3	163839289	G	C	0.0558	8.42093e-06	0.05718	TRUE	-0.0192688	0.0264854	0.46	0.075162	FALSE	TRUE	FALSE	ebi-a-GCST90001865	475	19.9193	0.00686261	TRUE
CD3 on CD28- CD8+ T cell || id:ebi-a-GCST90001865	rs62574602	9	94076787	C	T	0.0104	9.7389e-06	0.1335	TRUE	0.0462052	0.0498948	0.37	0.02074	FALSE	FALSE	FALSE	ebi-a-GCST90001865	475	19.6246	0.00719922	TRUE
CD3 on CD28- CD8+ T cell || id:ebi-a-GCST90001865	rs6564225	16	75195935	C	A	0.2062	8.16507e-06	0.0347	TRUE	0.0234887	0.0177147	0.19	0.190543	FALSE	FALSE	FALSE	ebi-a-GCST90001865	475	19.9786	0.00787505	TRUE
CD3 on CD28- CD8+ T cell || id:ebi-a-GCST90001865	rs72975607	11	103296401	A	G	0.0572	6.40398e-06	0.05824	TRUE	-0.0160292	0.0314687	0.63	0.051377	FALSE	FALSE	FALSE	ebi-a-GCST90001865	475	20.439	0.00747734	TRUE
CD3 on CD28- CD8+ T cell || id:ebi-a-GCST90001865	rs7334537	13	75440782	C	G	0.2335	9.75596e-06	0.03201	TRUE	0.0310483	0.0156987	0.043	0.266393	FALSE	TRUE	FALSE	ebi-a-GCST90001865	475	19.6237	0.0071975	TRUE
CD3 on CD28- CD8+ T cell || id:ebi-a-GCST90001865	rs77294768	1	6800975	A	G	0.1264	5.59397e-06	0.04133	TRUE	-0.0205447	0.0243882	0.4	0.090146	FALSE	FALSE	FALSE	ebi-a-GCST90001865	475	20.6912	0.00780558	TRUE
CD3 on CD28- CD8+ T cell || id:ebi-a-GCST90001865	rs947505	1	173332958	G	A	0.9046	3.55001e-06	0.04738	TRUE	0.0264749	0.0205121	0.19	0.85813	FALSE	FALSE	FALSE	ebi-a-GCST90001865	475	21.5799	0.00836132	TRUE
CD3 on CD28- CD8+ T cell || id:ebi-a-GCST90001865	rs9787219	1	66614476	C	G	0.3482	2.52901e-06	0.0284	TRUE	0.0188681	0.014029	0.18	0.431382	FALSE	TRUE	TRUE	ebi-a-GCST90001865	475	22.2292	0.00813831	FALSE
CD27 on CD20- CD38- B cell || id:ebi-a-GCST90001797	rs10042952	5	67901135	A	C	0.1366	7.24703e-06	0.03509	TRUE	-0.00921447	0.0241071	0.71	0.091455	FALSE	FALSE	FALSE	ebi-a-GCST90001797	407	20.1975	0.00586619	TRUE
CD27 on CD20- CD38- B cell || id:ebi-a-GCST90001797	rs10740344	10	70396084	T	C	0.7394	1.52999e-06	0.02703	TRUE	-0.00708317	0.0148508	0.63	0.664035	FALSE	FALSE	FALSE	ebi-a-GCST90001797	407	23.1666	0.00652287	TRUE
CD27 on CD20- CD38- B cell || id:ebi-a-GCST90001797	rs10763431	10	56863916	C	T	0.6356	7.07701e-06	0.02504	TRUE	0.0206089	0.0142662	0.15	0.613547	FALSE	FALSE	FALSE	ebi-a-GCST90001797	407	20.2213	0.00587312	TRUE
CD27 on CD20- CD38- B cell || id:ebi-a-GCST90001797	rs113532966	2	50400488	C	T	0.0846	4.86598e-06	0.04232	TRUE	0.0201364	0.0290971	0.48	0.061011	FALSE	FALSE	FALSE	ebi-a-GCST90001797	407	20.9492	0.00581126	TRUE
CD27 on CD20- CD38- B cell || id:ebi-a-GCST90001797	rs115412883	3	26106083	G	A	0.0088	9.96805e-06	0.1366	TRUE	0.125576	0.05761	0.028	0.014838	FALSE	FALSE	FALSE	ebi-a-GCST90001797	407	19.5706	0.00637058	TRUE
CD27 on CD20- CD38- B cell || id:ebi-a-GCST90001797	rs118135815	7	146817098	G	A	0.001	2.84001e-06	0.4117	TRUE	-0.0498317	0.073587	0.51	0.009721	FALSE	FALSE	FALSE	ebi-a-GCST90001797	407	21.999	0.00745006	TRUE
CD27 on CD20- CD38- B cell || id:ebi-a-GCST90001797	rs139998	22	36466454	C	T	0.2739	5.40194e-06	0.02655	TRUE	0.00965148	0.0180563	0.59	0.184971	FALSE	FALSE	FALSE	ebi-a-GCST90001797	407	20.7702	0.00582357	TRUE
CD27 on CD20- CD38- B cell || id:ebi-a-GCST90001797	rs147680281	5	127777337	T	C	0.0008	4.92096e-06	0.4386	TRUE	0.0467148	0.0594465	0.44	0.014616	FALSE	FALSE	FALSE	ebi-a-GCST90001797	407	20.9391	0.00643972	TRUE
CD27 on CD20- CD38- B cell || id:ebi-a-GCST90001797	rs1785249	18	3362513	T	C	0.38	5.08604e-07	0.02452	TRUE	0.018272	0.014521	0.21	0.384909	FALSE	FALSE	FALSE	ebi-a-GCST90001797	407	25.3273	0.00717523	TRUE
CD27 on CD20- CD38- B cell || id:ebi-a-GCST90001797	rs2024568	20	46103450	C	T	0.636	2.488e-06	0.02501	TRUE	-0.0104272	0.0161675	0.52	0.754561	FALSE	FALSE	FALSE	ebi-a-GCST90001797	407	22.2606	0.00644692	TRUE
CD27 on CD20- CD38- B cell || id:ebi-a-GCST90001797	rs4578504	13	26936353	G	C	0.77	2.60801e-06	0.02898	TRUE	-0.0127172	0.0163309	0.42	0.756373	FALSE	TRUE	FALSE	ebi-a-GCST90001797	407	22.153	0.00658988	TRUE
CD27 on CD20- CD38- B cell || id:ebi-a-GCST90001797	rs61566441	3	155326336	T	C	0.2848	3.95003e-06	0.02693	TRUE	0.00833879	0.0177843	0.65	0.190952	FALSE	FALSE	FALSE	ebi-a-GCST90001797	407	21.3387	0.00630432	TRUE
CD27 on CD20- CD38- B cell || id:ebi-a-GCST90001797	rs7007180	8	7089971	G	T	0.7354	4.60999e-06	0.0288	TRUE	0.00831922	0.0143829	0.57	0.618626	FALSE	FALSE	FALSE	ebi-a-GCST90001797	407	21.0707	0.00680153	TRUE
CD27 on CD20- CD38- B cell || id:ebi-a-GCST90001797	rs7114298	11	65814557	G	A	0.7206	6.08597e-06	0.02695	TRUE	0.000340162	0.0145348	0.99	0.64865	FALSE	FALSE	FALSE	ebi-a-GCST90001797	407	20.5264	0.00600319	TRUE
CD27 on CD20- CD38- B cell || id:ebi-a-GCST90001797	rs74432706	2	197022693	T	C	0.0245	5.23299e-06	0.0766	TRUE	0.0239248	0.03208	0.46	0.051483	FALSE	FALSE	FALSE	ebi-a-GCST90001797	407	20.806	0.00583538	TRUE
CD27 on CD20- CD38- B cell || id:ebi-a-GCST90001797	rs74551235	6	150254306	A	G	0.0899	1.15001e-06	0.04168	TRUE	0.00820761	0.0230866	0.72	0.100357	FALSE	FALSE	FALSE	ebi-a-GCST90001797	407	23.7446	0.00674992	TRUE
CD27 on CD20- CD38- B cell || id:ebi-a-GCST90001797	rs8072367	17	77905647	C	T	0.0869	5.05801e-06	0.04255	TRUE	0.0055841	0.0226595	0.79	0.1052	FALSE	FALSE	FALSE	ebi-a-GCST90001797	407	20.8734	0.00599737	TRUE
CD27 on CD20- CD38- B cell || id:ebi-a-GCST90001797	rs909973	1	40436307	G	A	0.0131	2.80498e-06	0.1065	TRUE	-0.0757462	0.0450598	0.092	0.024404	FALSE	FALSE	FALSE	ebi-a-GCST90001797	407	22.0062	0.00645386	TRUE
CD4 on CD39+ secreting CD4 regulatory T cell || id:ebi-a-GCST90002069	rs10044521	5	116700011	T	G	0.0118	5.12897e-06	0.1295	TRUE	0.0426074	0.0415932	0.31	0.031021	FALSE	FALSE	FALSE	ebi-a-GCST90002069	679	20.8768	0.00816507	TRUE
CD4 on CD39+ secreting CD4 regulatory T cell || id:ebi-a-GCST90002069	rs10819527	9	129480000	C	G	0.2104	2.08401e-06	0.03323	TRUE	-0.00531809	0.0167945	0.76	0.218098	FALSE	TRUE	FALSE	ebi-a-GCST90002069	679	22.6075	0.00829463	TRUE
CD4 on CD39+ secreting CD4 regulatory T cell || id:ebi-a-GCST90002069	rs10882655	10	95714614	A	G	0.5276	7.84332e-28	0.02665	TRUE	0.0105583	0.0139586	0.47	0.446197	FALSE	FALSE	FALSE	ebi-a-GCST90002069	679	122.117	0.043233	TRUE
CD4 on CD39+ secreting CD4 regulatory T cell || id:ebi-a-GCST90002069	rs11584259	1	22405893	C	G	0.1651	3.87498e-06	0.03656	TRUE	0.0129062	0.0179713	0.48	0.181969	FALSE	TRUE	FALSE	ebi-a-GCST90002069	679	21.4185	0.00789246	TRUE
CD4 on CD39+ secreting CD4 regulatory T cell || id:ebi-a-GCST90002069	rs115907820	7	37029154	C	T	0.0166	1.81501e-06	0.1054	TRUE	0.00323543	0.0524561	0.97	0.017855	FALSE	FALSE	FALSE	ebi-a-GCST90002069	679	22.8927	0.00830321	TRUE
CD4 on CD39+ secreting CD4 regulatory T cell || id:ebi-a-GCST90002069	rs11610038	12	4661503	T	G	0.0128	6.74202e-06	0.1182	TRUE	0.0127235	0.0451313	0.77	0.024916	FALSE	FALSE	FALSE	ebi-a-GCST90002069	679	20.3262	0.00717689	TRUE
CD4 on CD39+ secreting CD4 regulatory T cell || id:ebi-a-GCST90002069	rs116694668	5	57878558	A	T	0.001	1.77399e-06	0.4319	TRUE	-0.0352152	0.0742578	0.63	0.009139	FALSE	TRUE	FALSE	ebi-a-GCST90002069	679	22.9263	0.00854469	TRUE
CD4 on CD39+ secreting CD4 regulatory T cell || id:ebi-a-GCST90002069	rs117458836	10	95013625	A	G	0.0187	1.02301e-06	0.1043	TRUE	0.0366895	0.0532542	0.48	0.017948	FALSE	FALSE	FALSE	ebi-a-GCST90002069	679	23.9846	0.0095758	TRUE
CD4 on CD39+ secreting CD4 regulatory T cell || id:ebi-a-GCST90002069	rs136883	22	44644582	T	C	0.3598	1.333e-07	0.02832	TRUE	0.0299011	0.0144899	0.039	0.364415	FALSE	FALSE	FALSE	ebi-a-GCST90002069	679	27.9793	0.0103379	TRUE
CD4 on CD39+ secreting CD4 regulatory T cell || id:ebi-a-GCST90002069	rs139059955	13	53041610	T	C	0.0009	7.67096e-06	0.4529	TRUE	0.0337055	0.0564113	0.55	0.015483	FALSE	FALSE	FALSE	ebi-a-GCST90002069	679	20.0903	0.00741094	TRUE
CD4 on CD39+ secreting CD4 regulatory T cell || id:ebi-a-GCST90002069	rs41266967	2	240590368	T	C	0.0063	8.64609e-06	0.1762	TRUE	-0.111635	0.0557396	0.047	0.015744	FALSE	FALSE	FALSE	ebi-a-GCST90002069	679	19.8687	0.00772338	TRUE
CD4 on CD39+ secreting CD4 regulatory T cell || id:ebi-a-GCST90002069	rs446663	16	77636260	C	A	0.801	8.46603e-06	0.03387	TRUE	6.28488e-05	0.0204643	0.99	0.866385	FALSE	FALSE	FALSE	ebi-a-GCST90002069	679	19.9021	0.00727854	TRUE
CD4 on CD39+ secreting CD4 regulatory T cell || id:ebi-a-GCST90002069	rs55877972	14	94287922	G	T	0.0166	1.96698e-06	0.1066	TRUE	0.0905869	0.0410276	0.027	0.029449	FALSE	FALSE	FALSE	ebi-a-GCST90002069	679	22.7187	0.00842882	TRUE
CD4 on CD39+ secreting CD4 regulatory T cell || id:ebi-a-GCST90002069	rs62568944	9	85198697	A	G	0.1825	3.26798e-06	0.03612	TRUE	-0.0320557	0.0190354	0.094	0.15869	FALSE	FALSE	FALSE	ebi-a-GCST90002069	679	21.7365	0.00846184	TRUE
CD4 on CD39+ secreting CD4 regulatory T cell || id:ebi-a-GCST90002069	rs7072664	10	125070752	A	G	0.4548	1.17701e-06	0.02756	TRUE	0.0126816	0.0141985	0.37	0.424645	FALSE	FALSE	FALSE	ebi-a-GCST90002069	679	23.7108	0.00893123	TRUE
CD4 on CD39+ secreting CD4 regulatory T cell || id:ebi-a-GCST90002069	rs71644931	1	238373921	G	A	0.0144	6.51703e-06	0.1143	TRUE	0.0481431	0.032491	0.14	0.048797	FALSE	FALSE	FALSE	ebi-a-GCST90002069	679	20.4196	0.00757241	TRUE
CD4 on CD39+ secreting CD4 regulatory T cell || id:ebi-a-GCST90002069	rs73053728	12	6787380	G	A	0.2414	9.53103e-07	0.03161	TRUE	-0.00132999	0.0151064	0.94	0.305094	FALSE	FALSE	FALSE	ebi-a-GCST90002069	679	24.1376	0.0088333	TRUE
CD4 on CD39+ secreting CD4 regulatory T cell || id:ebi-a-GCST90002069	rs7968358	12	99639530	T	A	0.4132	3.52103e-06	0.02814	TRUE	0.00684834	0.0140399	0.6	0.435108	FALSE	TRUE	TRUE	ebi-a-GCST90002069	679	21.6056	0.00829652	FALSE
CD4 on CD39+ secreting CD4 regulatory T cell || id:ebi-a-GCST90002069	rs80014012	10	84558755	C	A	0.1051	4.71498e-07	0.04474	TRUE	-0.0114876	0.026793	0.69	0.074371	FALSE	FALSE	FALSE	ebi-a-GCST90002069	679	25.4941	0.0095993	TRUE
CD4 on CD39+ secreting CD4 regulatory T cell || id:ebi-a-GCST90002069	rs9263475	6	31082571	G	A	0.4865	1.11096e-12	0.02905	TRUE	0.0245162	0.0174554	0.15	0.196044	FALSE	FALSE	FALSE	ebi-a-GCST90002069	679	51.0696	0.0215332	TRUE
CD4 on CD39+ secreting CD4 regulatory T cell || id:ebi-a-GCST90002069	rs9265953	6	31347535	G	A	0.4796	2.73099e-09	0.029	TRUE	0.0268873	0.0139392	0.056	0.527986	FALSE	FALSE	FALSE	ebi-a-GCST90002069	679	35.5874	0.0149396	TRUE
CD4 on CD39+ activated CD4 regulatory T cell || id:ebi-a-GCST90002067	rs10044521	5	116700011	T	G	0.0118	8.91395e-06	0.1295	TRUE	0.0426074	0.0415932	0.31	0.031021	FALSE	FALSE	FALSE	ebi-a-GCST90002067	677	19.8111	0.00774827	TRUE
CD4 on CD39+ activated CD4 regulatory T cell || id:ebi-a-GCST90002067	rs10130428	14	95193431	G	A	0.0651	9.32395e-06	0.05476	TRUE	-0.0342646	0.0186795	0.067	0.165709	FALSE	FALSE	FALSE	ebi-a-GCST90002067	677	19.708	0.0071936	TRUE
CD4 on CD39+ activated CD4 regulatory T cell || id:ebi-a-GCST90002067	rs11200863	10	84116035	A	G	0.1666	4.61998e-06	0.03679	TRUE	0.0056037	0.0241147	0.82	0.092102	FALSE	FALSE	FALSE	ebi-a-GCST90002067	677	21.0766	0.00792169	TRUE
CD4 on CD39+ activated CD4 regulatory T cell || id:ebi-a-GCST90002067	rs11615628	12	6794465	A	G	0.2466	5.4853e-11	0.03133	TRUE	0.00133698	0.0152041	0.92	0.300673	FALSE	FALSE	FALSE	ebi-a-GCST90002067	677	43.3168	0.0157989	TRUE
CD4 on CD39+ activated CD4 regulatory T cell || id:ebi-a-GCST90002067	rs116421623	8	118180588	T	G	0.0089	2.88602e-06	0.1459	TRUE	0.0174948	0.0484116	0.69	0.021034	FALSE	FALSE	FALSE	ebi-a-GCST90002067	677	21.9723	0.00825131	TRUE
CD4 on CD39+ activated CD4 regulatory T cell || id:ebi-a-GCST90002067	rs12404655	1	20616702	G	A	0.244	2.5e-06	0.03167	TRUE	0.0117212	0.0164652	0.47	0.233613	FALSE	FALSE	FALSE	ebi-a-GCST90002067	677	22.2538	0.00823461	TRUE
CD4 on CD39+ activated CD4 regulatory T cell || id:ebi-a-GCST90002067	rs13127505	4	140959616	T	C	0.0717	9.83309e-06	0.05235	TRUE	-0.00926141	0.0222666	0.69	0.116762	FALSE	FALSE	FALSE	ebi-a-GCST90002067	677	19.6062	0.00715261	TRUE
CD4 on CD39+ activated CD4 regulatory T cell || id:ebi-a-GCST90002067	rs1385611	1	207048064	C	T	0.9604	6.95392e-06	0.07014	TRUE	0.0830002	0.057656	0.14	0.985349	FALSE	FALSE	FALSE	ebi-a-GCST90002067	677	20.2718	0.0075858	TRUE
CD4 on CD39+ activated CD4 regulatory T cell || id:ebi-a-GCST90002067	rs1625485	6	29926612	C	A	0.4955	1.242e-06	0.03146	TRUE	0.00461101	0.0144606	0.75	0.430278	FALSE	FALSE	FALSE	ebi-a-GCST90002067	677	23.5901	0.011673	TRUE
CD4 on CD39+ activated CD4 regulatory T cell || id:ebi-a-GCST90002067	rs183012056	4	4709731	C	G	0.0733	7.72894e-06	0.05289	TRUE	0.0010424	0.0722048	0.95	0.010212	FALSE	TRUE	FALSE	ebi-a-GCST90002067	677	20.0793	0.0076308	TRUE
CD4 on CD39+ activated CD4 regulatory T cell || id:ebi-a-GCST90002067	rs189810664	9	94239670	T	C	0.0007	4.72705e-06	0.5059	TRUE	-0.0590213	0.0531792	0.28	0.017568	FALSE	FALSE	FALSE	ebi-a-GCST90002067	677	21.0304	0.00753009	TRUE
CD4 on CD39+ activated CD4 regulatory T cell || id:ebi-a-GCST90002067	rs221124	7	28929633	A	G	0.1046	1.93999e-06	0.04487	TRUE	0.0206266	0.0342316	0.55	0.043298	FALSE	FALSE	FALSE	ebi-a-GCST90002067	677	22.7465	0.0085784	TRUE
CD4 on CD39+ activated CD4 regulatory T cell || id:ebi-a-GCST90002067	rs2253487	6	31281350	A	G	0.4719	1.42298e-13	0.02974	TRUE	0.00945653	0.0141181	0.48	0.405801	FALSE	FALSE	FALSE	ebi-a-GCST90002067	677	55.1708	0.0243213	TRUE
CD4 on CD39+ activated CD4 regulatory T cell || id:ebi-a-GCST90002067	rs3757517	7	8203173	C	T	0.1212	9.20005e-06	0.042	TRUE	-0.0101658	0.019778	0.61	0.148059	FALSE	FALSE	FALSE	ebi-a-GCST90002067	677	19.739	0.0074173	TRUE
CD4 on CD39+ activated CD4 regulatory T cell || id:ebi-a-GCST90002067	rs4127403	18	6988424	A	G	0.0616	5.57494e-06	0.05558	TRUE	-0.0267864	0.0315122	0.39	0.051389	FALSE	FALSE	FALSE	ebi-a-GCST90002067	677	20.7043	0.00739429	TRUE
CD4 on CD39+ activated CD4 regulatory T cell || id:ebi-a-GCST90002067	rs61954768	13	54333196	G	T	0.0846	1.80901e-06	0.04999	TRUE	-0.0184355	0.0297744	0.52	0.063129	FALSE	FALSE	FALSE	ebi-a-GCST90002067	677	22.8767	0.00885463	TRUE
CD4 on CD39+ activated CD4 regulatory T cell || id:ebi-a-GCST90002067	rs67057217	8	73343353	A	G	0.0187	7.43807e-06	0.09934	TRUE	-0.047914	0.0355014	0.18	0.039969	FALSE	FALSE	FALSE	ebi-a-GCST90002067	677	20.1478	0.00729707	TRUE
CD4 on CD39+ activated CD4 regulatory T cell || id:ebi-a-GCST90002067	rs7095711	10	8465260	A	G	0.8805	5.76196e-06	0.04229	TRUE	0.00755042	0.0198341	0.71	0.856857	FALSE	FALSE	FALSE	ebi-a-GCST90002067	677	20.6338	0.00776572	TRUE
CD4 on CD39+ activated CD4 regulatory T cell || id:ebi-a-GCST90002067	rs73205076	3	126338319	T	C	0.0074	6.35594e-06	0.1665	TRUE	-0.06719	0.0386006	0.084	0.034989	FALSE	FALSE	FALSE	ebi-a-GCST90002067	677	20.4532	0.00832963	TRUE
CD4 on CD39+ activated CD4 regulatory T cell || id:ebi-a-GCST90002067	rs73457945	11	21393086	G	A	0.0134	6.718e-06	0.119	TRUE	-0.00194893	0.0641323	0.98	0.011867	FALSE	FALSE	FALSE	ebi-a-GCST90002067	677	20.3484	0.00761905	TRUE
CD4 on CD39+ activated CD4 regulatory T cell || id:ebi-a-GCST90002067	rs9263475	6	31082571	G	A	0.4865	9.61391e-12	0.02967	TRUE	0.0245162	0.0174554	0.15	0.196044	FALSE	FALSE	FALSE	ebi-a-GCST90002067	677	46.7659	0.0205692	TRUE
CD45 on lymphocyte || id:ebi-a-GCST90002041	rs1004687	3	104091251	T	G	0.4572	3.02197e-06	0.03474	TRUE	0.00799123	0.0147234	0.59	0.35882	FALSE	FALSE	FALSE	ebi-a-GCST90002041	651	21.9609	0.0131548	TRUE
CD45 on lymphocyte || id:ebi-a-GCST90002041	rs113430136	1	204289080	T	C	0.0229	8.81698e-06	0.1195	TRUE	0.00185271	0.0280531	0.96	0.071186	FALSE	FALSE	FALSE	ebi-a-GCST90002041	651	19.8789	0.0127038	TRUE
CD45 on lymphocyte || id:ebi-a-GCST90002041	rs11696662	20	41161795	T	C	0.0972	2.56201e-06	0.05921	TRUE	-0.0326001	0.0276396	0.24	0.06796	FALSE	FALSE	FALSE	ebi-a-GCST90002041	651	22.283	0.0137104	TRUE
CD45 on lymphocyte || id:ebi-a-GCST90002041	rs11706901	3	10622232	G	C	0.8459	4.35602e-06	0.04826	TRUE	0.0159411	0.0170721	0.36	0.781397	FALSE	TRUE	FALSE	ebi-a-GCST90002041	651	21.2371	0.012895	TRUE
CD45 on lymphocyte || id:ebi-a-GCST90002041	rs117772551	10	54315602	T	C	0.0498	3.98896e-06	0.08282	TRUE	-0.0469193	0.0324555	0.16	0.050427	FALSE	FALSE	FALSE	ebi-a-GCST90002041	651	21.4194	0.0139044	TRUE
CD45 on lymphocyte || id:ebi-a-GCST90002041	rs149609625	5	54419139	A	T	0.0073	2.45002e-06	0.2045	TRUE	0.0398406	0.0461732	0.39	0.024925	FALSE	TRUE	FALSE	ebi-a-GCST90002041	651	22.3736	0.013561	TRUE
CD45 on lymphocyte || id:ebi-a-GCST90002041	rs150795	21	42042270	G	A	0.4526	1.66598e-06	0.03627	TRUE	0.00958346	0.0139616	0.48	0.445701	FALSE	FALSE	FALSE	ebi-a-GCST90002041	651	23.1205	0.015071	TRUE
CD45 on lymphocyte || id:ebi-a-GCST90002041	rs1553663	4	54413933	C	T	0.7994	7.89896e-06	0.04461	TRUE	-0.0103617	0.0164775	0.52	0.768331	FALSE	FALSE	FALSE	ebi-a-GCST90002041	651	20.0799	0.0128159	TRUE
CD45 on lymphocyte || id:ebi-a-GCST90002041	rs282088	6	153938894	A	G	0.8713	3.26197e-07	0.05373	TRUE	0.0272291	0.0242877	0.26	0.909855	FALSE	FALSE	FALSE	ebi-a-GCST90002041	651	26.3102	0.0170347	TRUE
CD45 on lymphocyte || id:ebi-a-GCST90002041	rs368565398	16	89886438	A	T	0.0202	6.25706e-08	0.1337	TRUE	0.0173383	0.0248257	0.49	0.09108	FALSE	TRUE	FALSE	ebi-a-GCST90002041	651	29.575	0.020927	TRUE
CD45 on lymphocyte || id:ebi-a-GCST90002041	rs74789069	12	130505316	G	A	0.0284	3.89601e-06	0.1055	TRUE	0.0106655	0.0663877	0.85	0.011495	FALSE	FALSE	FALSE	ebi-a-GCST90002041	651	21.4751	0.0131909	TRUE
CD45 on lymphocyte || id:ebi-a-GCST90002041	rs77704135	6	26292784	G	A	0.0385	1.91602e-06	0.09608	TRUE	0.0250259	0.0671902	0.68	0.01172	FALSE	FALSE	FALSE	ebi-a-GCST90002041	651	22.8422	0.0156115	TRUE
CD45 on lymphocyte || id:ebi-a-GCST90002041	rs79267062	6	26175782	C	T	0.0743	2.014e-06	0.07102	TRUE	0.00150724	0.0378998	0.96	0.035144	FALSE	FALSE	FALSE	ebi-a-GCST90002041	651	22.7441	0.0157805	TRUE
CD45 on lymphocyte || id:ebi-a-GCST90002041	rs9559563	13	109347782	C	T	0.5731	3.86999e-06	0.03624	TRUE	-0.0110966	0.0141771	0.43	0.600418	FALSE	FALSE	FALSE	ebi-a-GCST90002041	651	21.4903	0.0138104	TRUE
CD45 on lymphocyte || id:ebi-a-GCST90002041	rs9567870	13	47466345	T	A	0.0697	7.45693e-06	0.07026	TRUE	0.024932	0.0240096	0.3	0.094249	FALSE	TRUE	FALSE	ebi-a-GCST90002041	651	20.2026	0.0129333	TRUE
CD4 on HLA DR+ CD4+ T cell || id:ebi-a-GCST90001959	rs10047088	1	227816439	C	T	0.8832	3.378e-06	0.04113	TRUE	-0.0296406	0.0333636	0.39	0.95261	FALSE	FALSE	FALSE	ebi-a-GCST90001959	569	21.678	0.00756605	TRUE
CD4 on HLA DR+ CD4+ T cell || id:ebi-a-GCST90001959	rs10179730	2	187545624	A	G	0.8972	8.83405e-06	0.04429	TRUE	0.00374744	0.0206969	0.87	0.870799	FALSE	FALSE	FALSE	ebi-a-GCST90001959	569	19.8245	0.00717342	TRUE
CD4 on HLA DR+ CD4+ T cell || id:ebi-a-GCST90001959	rs10517576	4	153640471	C	T	0.0109	3.46402e-06	0.1243	TRUE	0.0549437	0.0414412	0.17	0.030978	FALSE	FALSE	FALSE	ebi-a-GCST90001959	569	21.6229	0.00720365	TRUE
CD4 on HLA DR+ CD4+ T cell || id:ebi-a-GCST90001959	rs10518646	1	80662131	T	C	0.0141	8.82308e-06	0.1135	TRUE	0.0111364	0.0416903	0.79	0.028694	FALSE	FALSE	FALSE	ebi-a-GCST90001959	569	19.8358	0.00710435	TRUE
CD4 on HLA DR+ CD4+ T cell || id:ebi-a-GCST90001959	rs10946649	6	23956790	T	C	0.0632	1.78599e-06	0.0551	TRUE	0.0413796	0.0410192	0.3	0.030021	FALSE	FALSE	FALSE	ebi-a-GCST90001959	569	22.9043	0.00823406	TRUE
CD4 on HLA DR+ CD4+ T cell || id:ebi-a-GCST90001959	rs11614716	12	6794980	G	T	0.2485	6.827e-07	0.03089	TRUE	0.00180233	0.0151921	0.9	0.301998	FALSE	FALSE	FALSE	ebi-a-GCST90001959	569	24.7578	0.00882334	TRUE
CD4 on HLA DR+ CD4+ T cell || id:ebi-a-GCST90001959	rs11929631	3	165262750	A	T	0.0525	5.91698e-06	0.05922	TRUE	-0.0194596	0.0207708	0.37	0.133579	FALSE	TRUE	FALSE	ebi-a-GCST90001959	569	20.5873	0.00718297	TRUE
CD4 on HLA DR+ CD4+ T cell || id:ebi-a-GCST90001959	rs12684941	9	37654933	G	A	0.4683	6.03601e-06	0.02664	TRUE	-0.00581933	0.0141722	0.68	0.40426	FALSE	FALSE	FALSE	ebi-a-GCST90001959	569	20.528	0.00725497	TRUE
CD4 on HLA DR+ CD4+ T cell || id:ebi-a-GCST90001959	rs13316780	3	109132982	C	T	0.0119	4.72204e-06	0.1231	TRUE	0.123853	0.0474979	0.0094	0.021931	FALSE	FALSE	FALSE	ebi-a-GCST90001959	569	21.0063	0.0074859	TRUE
CD4 on HLA DR+ CD4+ T cell || id:ebi-a-GCST90001959	rs166223	5	86735202	A	T	0.5217	8.007e-06	0.02649	TRUE	0.00223517	0.0141081	0.86	0.570735	FALSE	TRUE	TRUE	ebi-a-GCST90001959	569	20.0112	0.0070079	FALSE
CD4 on HLA DR+ CD4+ T cell || id:ebi-a-GCST90001959	rs17002700	4	77496383	G	T	0.2028	7.86502e-06	0.03309	TRUE	-0.0166055	0.0188882	0.37	0.162521	FALSE	FALSE	FALSE	ebi-a-GCST90001959	569	20.0316	0.00709211	TRUE
CD4 on HLA DR+ CD4+ T cell || id:ebi-a-GCST90001959	rs17088862	8	22977629	A	T	0.0224	5.54e-06	0.08986	TRUE	0.0282571	0.0339874	0.38	0.044507	FALSE	TRUE	FALSE	ebi-a-GCST90001959	569	20.7164	0.00732632	TRUE
CD4 on HLA DR+ CD4+ T cell || id:ebi-a-GCST90001959	rs184989157	4	4212381	T	C	0.0364	8.91497e-06	0.07154	TRUE	0.0944845	0.0570857	0.11	0.016376	FALSE	FALSE	FALSE	ebi-a-GCST90001959	569	19.7959	0.00710725	TRUE
CD4 on HLA DR+ CD4+ T cell || id:ebi-a-GCST90001959	rs2524081	6	31274306	C	G	0.3253	5.868e-07	0.03115	TRUE	0.026693	0.0200911	0.17	0.13987	FALSE	TRUE	FALSE	ebi-a-GCST90001959	569	25.0803	0.0106825	TRUE
CD4 on HLA DR+ CD4+ T cell || id:ebi-a-GCST90001959	rs35032648	5	3225304	C	T	0.5542	7.43807e-06	0.02653	TRUE	0.0324373	0.0140265	0.02	0.44485	FALSE	FALSE	FALSE	ebi-a-GCST90001959	569	20.1534	0.00700907	TRUE
CD4 on HLA DR+ CD4+ T cell || id:ebi-a-GCST90001959	rs35996890	15	49888438	T	A	0.3467	9.81703e-06	0.02799	TRUE	0.017819	0.0147355	0.23	0.33863	FALSE	TRUE	FALSE	ebi-a-GCST90001959	569	19.6263	0.0069653	TRUE
CD4 on HLA DR+ CD4+ T cell || id:ebi-a-GCST90001959	rs4371876	6	31099773	A	G	0.4923	1.98802e-10	0.02869	TRUE	0.0436983	0.0148163	0.003	0.34261	FALSE	FALSE	FALSE	ebi-a-GCST90001959	569	40.7301	0.0167588	TRUE
CD4 on HLA DR+ CD4+ T cell || id:ebi-a-GCST90001959	rs72822577	10	95408343	A	T	0.0067	7.69609e-06	0.1627	TRUE	0.0334984	0.055272	0.55	0.016319	FALSE	TRUE	FALSE	ebi-a-GCST90001959	569	20.0927	0.00707942	TRUE
CD4 on HLA DR+ CD4+ T cell || id:ebi-a-GCST90001959	rs75036101	16	66314911	A	T	0.0605	9.89191e-06	0.05694	TRUE	-0.0309862	0.0314474	0.33	0.052074	FALSE	TRUE	FALSE	ebi-a-GCST90001959	569	19.6025	0.00722483	TRUE
CD4 on HLA DR+ CD4+ T cell || id:ebi-a-GCST90001959	rs75559970	10	98759205	T	G	0.0167	5.32905e-07	0.1055	TRUE	0.0419975	0.0435332	0.35	0.026096	FALSE	FALSE	FALSE	ebi-a-GCST90001959	569	25.228	0.0092219	TRUE
CD4 on HLA DR+ CD4+ T cell || id:ebi-a-GCST90001959	rs7819104	8	120735865	T	A	0.2402	9.37109e-06	0.0316	TRUE	0.00449248	0.0173119	0.75	0.204954	FALSE	TRUE	FALSE	ebi-a-GCST90001959	569	19.7125	0.00718485	TRUE
CD4 on HLA DR+ CD4+ T cell || id:ebi-a-GCST90001959	rs9357097	6	30317344	T	C	0.476	2.57199e-09	0.02793	TRUE	-0.00401623	0.016277	0.82	0.240004	FALSE	FALSE	FALSE	ebi-a-GCST90001959	569	35.7084	0.0138957	TRUE
CD20 on unswitched memory B cell || id:ebi-a-GCST90001760	rs10047347	10	26452587	T	C	0.4197	4.78498e-06	0.02555	TRUE	-0.00334946	0.0146578	0.83	0.341669	FALSE	FALSE	FALSE	ebi-a-GCST90001760	370	20.9696	0.00666796	TRUE
CD20 on unswitched memory B cell || id:ebi-a-GCST90001760	rs11205970	1	52542769	T	A	0.1373	5.07797e-06	0.03772	TRUE	0.0350212	0.0165877	0.037	0.229896	FALSE	TRUE	FALSE	ebi-a-GCST90001760	370	20.8654	0.00703284	TRUE
CD20 on unswitched memory B cell || id:ebi-a-GCST90001760	rs112405902	6	31841727	A	G	0.1069	1.74699e-08	0.0461	TRUE	-0.0152234	0.0432076	0.73	0.026471	FALSE	FALSE	FALSE	ebi-a-GCST90001760	370	31.9066	0.0129476	TRUE
CD20 on unswitched memory B cell || id:ebi-a-GCST90001760	rs12460030	19	3361491	C	T	0.9445	3.84902e-06	0.05379	TRUE	0.00261391	0.039923	0.92	0.968584	FALSE	FALSE	FALSE	ebi-a-GCST90001760	370	21.4115	0.00649493	TRUE
CD20 on unswitched memory B cell || id:ebi-a-GCST90001760	rs12554596	9	37002145	G	A	0.3891	1.91699e-07	0.02547	TRUE	0.00348673	0.017268	0.86	0.203155	FALSE	FALSE	FALSE	ebi-a-GCST90001760	370	27.2265	0.00839675	TRUE
CD20 on unswitched memory B cell || id:ebi-a-GCST90001760	rs13133046	4	23391733	G	A	0.0245	1.38401e-06	0.07765	TRUE	0.0887343	0.0242969	0.00025	0.090101	FALSE	FALSE	FALSE	ebi-a-GCST90001760	370	23.385	0.00673974	TRUE
CD20 on unswitched memory B cell || id:ebi-a-GCST90001760	rs149312070	10	130357385	T	C	0.003	8.62402e-06	0.2325	TRUE	-0.0387267	0.0819583	0.63	0.007876	FALSE	FALSE	FALSE	ebi-a-GCST90001760	370	19.8552	0.00642046	TRUE
CD20 on unswitched memory B cell || id:ebi-a-GCST90001760	rs149695230	11	60521331	G	T	0.1079	3.31398e-06	0.04012	TRUE	-0.0401411	0.026365	0.14	0.07514	FALSE	FALSE	FALSE	ebi-a-GCST90001760	370	21.7018	0.00672487	TRUE
CD20 on unswitched memory B cell || id:ebi-a-GCST90001760	rs182220218	10	73662935	G	A	0.0005	5.54294e-06	0.5769	TRUE	0.0485665	0.0681228	0.5	0.011208	FALSE	FALSE	FALSE	ebi-a-GCST90001760	370	20.7042	0.00688718	TRUE
CD20 on unswitched memory B cell || id:ebi-a-GCST90001760	rs2114442	4	99910903	T	C	0.5751	8.23607e-06	0.02506	TRUE	-0.0174589	0.0140744	0.21	0.421063	FALSE	FALSE	FALSE	ebi-a-GCST90001760	370	19.9388	0.00611956	TRUE
CD20 on unswitched memory B cell || id:ebi-a-GCST90001760	rs233495	6	14806086	T	C	0.5585	2.53303e-06	0.02474	TRUE	-0.018662	0.0139362	0.17	0.524869	FALSE	FALSE	FALSE	ebi-a-GCST90001760	370	22.2125	0.00670473	TRUE
CD20 on unswitched memory B cell || id:ebi-a-GCST90001760	rs2523761	6	29850949	G	A	0.1628	3.97704e-07	0.04038	TRUE	0.0335782	0.0173251	0.055	0.201651	FALSE	FALSE	FALSE	ebi-a-GCST90001760	370	25.7988	0.0114669	TRUE
CD20 on unswitched memory B cell || id:ebi-a-GCST90001760	rs28572463	6	31242077	C	G	0.1081	6.22702e-08	0.04736	TRUE	0.0253078	0.0551956	0.63	0.01607	FALSE	TRUE	FALSE	ebi-a-GCST90001760	370	29.4242	0.0127262	TRUE
CD20 on unswitched memory B cell || id:ebi-a-GCST90001760	rs4447195	11	60482261	T	C	0.0982	1.45301e-09	0.04163	TRUE	0.00624625	0.0248353	0.79	0.085361	FALSE	FALSE	FALSE	ebi-a-GCST90001760	370	36.7883	0.0112921	TRUE
CD20 on unswitched memory B cell || id:ebi-a-GCST90001760	rs62340965	4	189587721	A	T	0.2158	3.64401e-06	0.03129	TRUE	0.0129096	0.0237229	0.56	0.098078	FALSE	TRUE	FALSE	ebi-a-GCST90001760	370	21.5042	0.00712596	TRUE
CD20 on unswitched memory B cell || id:ebi-a-GCST90001760	rs6459417	6	15858765	T	C	0.8737	7.24803e-10	0.03694	TRUE	0.00873234	0.0243768	0.71	0.910447	FALSE	FALSE	FALSE	ebi-a-GCST90001760	370	38.1626	0.0114928	TRUE
CD20 on unswitched memory B cell || id:ebi-a-GCST90001760	rs6509428	19	49350624	T	C	0.2323	2.09218e-16	0.02912	TRUE	-0.0158123	0.0160981	0.32	0.247096	FALSE	FALSE	FALSE	ebi-a-GCST90001760	370	68.1532	0.0206129	TRUE
CD20 on unswitched memory B cell || id:ebi-a-GCST90001760	rs75146873	19	50449954	C	G	0.0991	6.83392e-06	0.04191	TRUE	-0.0170364	0.0325698	0.6	0.04825	FALSE	TRUE	FALSE	ebi-a-GCST90001760	370	20.294	0.00636479	TRUE
CD20 on unswitched memory B cell || id:ebi-a-GCST90001760	rs77330263	6	148813099	T	C	0.0113	3.38197e-06	0.1156	TRUE	0.11691	0.0560022	0.037	0.016835	FALSE	FALSE	FALSE	ebi-a-GCST90001760	370	21.6595	0.00646752	TRUE
CD20 on unswitched memory B cell || id:ebi-a-GCST90001760	rs77612075	5	163393454	T	C	0.0293	9.46194e-07	0.07161	TRUE	-0.000715869	0.0295833	0.97	0.059931	FALSE	FALSE	FALSE	ebi-a-GCST90001760	370	24.1211	0.00703603	TRUE
CD20 on unswitched memory B cell || id:ebi-a-GCST90001760	rs9310657	3	21756083	G	T	0.7637	4.581e-06	0.02856	TRUE	-0.00244177	0.0155764	0.87	0.721764	FALSE	FALSE	FALSE	ebi-a-GCST90001760	370	21.0712	0.00620329	TRUE
CD25 on IgD+ CD38+ B cell || id:ebi-a-GCST90001783	rs10047878	14	22319258	A	T	0.5599	5.17404e-06	0.02494	TRUE	-0.0219087	0.0139437	0.12	0.541125	FALSE	TRUE	TRUE	ebi-a-GCST90001783	393	20.8205	0.00638229	FALSE
CD25 on IgD+ CD38+ B cell || id:ebi-a-GCST90001783	rs10765088	10	131538643	A	G	0.5103	8.33892e-07	0.02428	TRUE	0.00130468	0.0148061	0.91	0.326212	FALSE	FALSE	FALSE	ebi-a-GCST90001783	393	24.3454	0.00717297	TRUE
CD25 on IgD+ CD38+ B cell || id:ebi-a-GCST90001783	rs11616609	13	34531887	T	G	0.3606	2.10199e-06	0.02541	TRUE	-0.00219086	0.0144001	0.88	0.372586	FALSE	FALSE	FALSE	ebi-a-GCST90001783	393	22.5634	0.00671804	TRUE
CD25 on IgD+ CD38+ B cell || id:ebi-a-GCST90001783	rs12341626	9	17383794	C	T	0.1539	4.09996e-06	0.03463	TRUE	-0.0103738	0.016706	0.56	0.246983	FALSE	FALSE	FALSE	ebi-a-GCST90001783	393	21.2669	0.00664202	TRUE
CD25 on IgD+ CD38+ B cell || id:ebi-a-GCST90001783	rs145198352	2	43782696	C	T	0.0159	6.96594e-06	0.09962	TRUE	-0.0510023	0.0500833	0.3	0.019692	FALSE	FALSE	FALSE	ebi-a-GCST90001783	393	20.2599	0.00629213	TRUE
CD25 on IgD+ CD38+ B cell || id:ebi-a-GCST90001783	rs1828160	3	7337793	T	A	0.5209	3.09599e-06	0.02397	TRUE	0.0124096	0.0141503	0.38	0.575155	FALSE	TRUE	TRUE	ebi-a-GCST90001783	393	21.8323	0.00626104	FALSE
CD25 on IgD+ CD38+ B cell || id:ebi-a-GCST90001783	rs2566772	1	68238416	A	G	0.0148	8.33201e-06	0.1041	TRUE	0.0289907	0.0371945	0.43	0.036188	FALSE	FALSE	FALSE	ebi-a-GCST90001783	393	19.9014	0.00628927	TRUE
CD25 on IgD+ CD38+ B cell || id:ebi-a-GCST90001783	rs3793662	9	93123769	T	C	0.7758	4.37895e-10	0.02898	TRUE	-0.0151411	0.0178736	0.39	0.814486	FALSE	FALSE	FALSE	ebi-a-GCST90001783	393	39.138	0.0114343	TRUE
CD25 on IgD+ CD38+ B cell || id:ebi-a-GCST90001783	rs4129608	9	18327217	G	A	0.1469	2.27101e-06	0.03459	TRUE	-0.00356268	0.0196897	0.85	0.147122	FALSE	FALSE	FALSE	ebi-a-GCST90001783	393	22.4247	0.0067248	TRUE
CD25 on IgD+ CD38+ B cell || id:ebi-a-GCST90001783	rs4721574	7	2310816	A	G	0.2808	6.697e-08	0.02746	TRUE	0.0166868	0.0155021	0.3	0.279988	FALSE	FALSE	FALSE	ebi-a-GCST90001783	393	29.2844	0.00891896	TRUE
CD25 on IgD+ CD38+ B cell || id:ebi-a-GCST90001783	rs6092493	20	57534539	G	A	0.5476	6.68806e-06	0.02475	TRUE	0.0154009	0.0140203	0.27	0.543374	FALSE	FALSE	FALSE	ebi-a-GCST90001783	393	20.3319	0.00617084	TRUE
CD25 on IgD+ CD38+ B cell || id:ebi-a-GCST90001783	rs62626323	10	6073715	A	C	0.1074	3.53671e-18	0.03994	TRUE	0.00112135	0.03105	0.98	0.053216	FALSE	FALSE	FALSE	ebi-a-GCST90001783	393	76.3545	0.023353	TRUE
CD25 on IgD+ CD38+ B cell || id:ebi-a-GCST90001783	rs6550133	3	32430788	C	T	0.1755	2.74202e-07	0.0318	TRUE	-0.00833986	0.0208292	0.69	0.127472	FALSE	FALSE	FALSE	ebi-a-GCST90001783	393	26.4998	0.00775524	TRUE
CD25 on transitional B cell || id:ebi-a-GCST90001795	rs10047878	14	22319258	A	T	0.56	4.12496e-06	0.02506	TRUE	-0.0219087	0.0139437	0.12	0.541125	FALSE	TRUE	TRUE	ebi-a-GCST90001795	405	21.2791	0.00658546	FALSE
CD25 on transitional B cell || id:ebi-a-GCST90001795	rs11099673	4	147977931	G	A	0.6442	8.26304e-06	0.02576	TRUE	0.0258215	0.0155157	0.097	0.720439	FALSE	FALSE	FALSE	ebi-a-GCST90001795	405	19.9298	0.00606251	TRUE
CD25 on transitional B cell || id:ebi-a-GCST90001795	rs12822478	12	31361632	A	C	0.4841	4.20397e-06	0.02508	TRUE	-0.0118557	0.0143296	0.43	0.422574	FALSE	FALSE	FALSE	ebi-a-GCST90001795	405	21.2452	0.00667492	TRUE
CD25 on transitional B cell || id:ebi-a-GCST90001795	rs140685335	18	1584718	G	A	0.0276	1.92101e-06	0.07544	TRUE	0.0280488	0.0526669	0.57	0.018594	FALSE	FALSE	FALSE	ebi-a-GCST90001795	405	22.7467	0.00694874	TRUE
CD25 on transitional B cell || id:ebi-a-GCST90001795	rs144997167	16	46574566	T	C	0.0019	5.34897e-06	0.2849	TRUE	0.0541903	0.0612378	0.38	0.013581	FALSE	FALSE	FALSE	ebi-a-GCST90001795	405	20.757	0.00639009	TRUE
CD25 on transitional B cell || id:ebi-a-GCST90001795	rs148702440	13	21845081	A	G	0.023	9.03899e-06	0.08209	TRUE	0.0272566	0.0584956	0.63	0.014833	FALSE	FALSE	FALSE	ebi-a-GCST90001795	405	19.7591	0.00598412	TRUE
CD25 on transitional B cell || id:ebi-a-GCST90001795	rs151006498	15	63350379	T	C	0.0092	4.30804e-06	0.13	TRUE	-0.0624643	0.0869702	0.48	0.006626	FALSE	FALSE	FALSE	ebi-a-GCST90001795	405	21.1812	0.00652592	TRUE
CD25 on transitional B cell || id:ebi-a-GCST90001795	rs181825	5	80835713	A	G	0.0321	4.11197e-06	0.06823	TRUE	0.00321215	0.0277829	0.91	0.067402	FALSE	FALSE	FALSE	ebi-a-GCST90001795	405	21.2737	0.00615402	TRUE
CD25 on transitional B cell || id:ebi-a-GCST90001795	rs34513850	11	113566591	G	A	0.0179	5.35106e-06	0.09326	TRUE	-0.0257538	0.0593076	0.67	0.013895	FALSE	FALSE	FALSE	ebi-a-GCST90001795	405	20.7676	0.00635063	TRUE
CD25 on transitional B cell || id:ebi-a-GCST90001795	rs3793662	9	93123769	T	C	0.7759	9.9481e-08	0.02917	TRUE	-0.0151411	0.0178736	0.39	0.814486	FALSE	FALSE	FALSE	ebi-a-GCST90001795	405	28.4908	0.00843053	TRUE
CD25 on transitional B cell || id:ebi-a-GCST90001795	rs4129608	9	18327217	G	A	0.1468	8.18107e-06	0.03481	TRUE	-0.00356268	0.0196897	0.85	0.147122	FALSE	FALSE	FALSE	ebi-a-GCST90001795	405	19.955	0.00605714	TRUE
CD25 on transitional B cell || id:ebi-a-GCST90001795	rs4721574	7	2310816	A	G	0.2807	2.84001e-07	0.02762	TRUE	0.0166868	0.0155021	0.3	0.279988	FALSE	FALSE	FALSE	ebi-a-GCST90001795	405	26.4692	0.008154	TRUE
CD25 on transitional B cell || id:ebi-a-GCST90001795	rs474490	11	117417078	G	T	0.8033	7.79902e-06	0.03126	TRUE	0.0242071	0.0163557	0.14	0.761168	FALSE	FALSE	FALSE	ebi-a-GCST90001795	405	20.0289	0.00618511	TRUE
CD25 on transitional B cell || id:ebi-a-GCST90001795	rs61945276	13	22071725	A	G	0.0313	4.03497e-06	0.07215	TRUE	0.0307365	0.0371079	0.39	0.036848	FALSE	FALSE	FALSE	ebi-a-GCST90001795	405	21.3146	0.00672842	TRUE
CD25 on transitional B cell || id:ebi-a-GCST90001795	rs62626323	10	6073715	A	C	0.1075	1.77787e-13	0.04016	TRUE	0.00112135	0.03105	0.98	0.053216	FALSE	FALSE	FALSE	ebi-a-GCST90001795	405	54.6554	0.0169148	TRUE
[truncated: 15,419 more rows]

## Sheet: SDC 3
ESM_3: MR analysis of all immune cells on frozen shoulder.
Exposure	Method	Nsnp	Beta	SE	OR	OR_lci95	OR_uci95	Pval
[truncated: 2,189 more rows]

## Sheet: SDC 4
ESM_4: Effect estimate of the asscciations of FS in the MR analyses
[truncated: 16 more rows]

## Sheet: SDC 5
ESM_5: Directional horizontal pleiotropy assessed by intercept term in MR Egger regression of the association between immune cells and FS.
[truncated: 732 more rows]

[truncated: 2 more sheets: SDC 6, SDC 7]
